# Supplementary material for: Machine Learning for Automatic Prediction of the Quality of Electrophysiological Recordings
Source: PLoS One. 2013 Dec 4;8(12):e80838. doi: 10.1371/journal.pone.0080838 (PMC3851757; doi:10.1371/journal.pone.0080838)
Supplement: Toolbox S1 — Matlab toolbox and example original data files of data used in this study. The installation and use of the Matlab tools is explained in the included README file. (ZIP) [file pone.0080838.s002.zip]

Archive with 72 entries (70 files):
- toolbox/
- toolbox/crossValidate.m
- toolbox/data/
- toolbox/data/0711081010_00.dat
- toolbox/data/0711081010_01.dat
- toolbox/data/0711081010_02.dat
- toolbox/data/0711081010_03.dat
- toolbox/data/0711081010_04.dat
- toolbox/data/071108144_00.dat
- toolbox/data/071108144_01.dat
- toolbox/data/071108144_02.dat
- toolbox/data/071108144_03.dat
- toolbox/data/071108144_04.dat
- toolbox/data/071108144_05.dat
- toolbox/data/071108144_06.dat
- toolbox/data/071108144_07.dat
- toolbox/data/071108144_08.dat
- toolbox/data/071108144_09.dat
- toolbox/data/071108144_10.dat
- toolbox/data/071108144_11.dat
- toolbox/data/071108144_12.dat
- toolbox/data/071108144_13.dat
- toolbox/data/071108144_14.dat
- toolbox/data/071108144_15.dat
- toolbox/data/071108144_16.dat
- toolbox/data/071108144_17.dat
- toolbox/data/071108144_18.dat
- toolbox/data/071108144_19.dat
- toolbox/data/0711081_00.dat
- toolbox/data/0711081_01.dat
- toolbox/data/0711081_02.dat
- toolbox/data/0711081_03.dat
- toolbox/data/0711081_04.dat
- toolbox/data/0711081_05.dat
- toolbox/data/07110822_00.dat
- toolbox/data/07110822_01.dat
- toolbox/data/07110822_02.dat
- toolbox/data/09110822_00.dat
- toolbox/data/09110822_01.dat
- toolbox/data/09110822_02.dat
- toolbox/data/09110822_03.dat
- toolbox/data/09110822_04.dat
- toolbox/data/09110822_05.dat
- toolbox/data/10110855_00.dat
- toolbox/data/10110855_01.dat
- toolbox/data/10110855_02.dat
- toolbox/data/10110855_03.dat
- toolbox/data/10110855_04.dat
- toolbox/data/10110855_05.dat
- toolbox/data/10110855_06.dat
- toolbox/data/10110855_07.dat
- toolbox/data/10110855_08.dat
- toolbox/data/10110855_09.dat
- toolbox/data/dataSet2
- toolbox/data/dataSet2.dat
- toolbox/data/dataSet2.names
- toolbox/data/dataSet2.plain
- toolbox/data/dataSet2.plsv
- toolbox/data/dataSet2_class
- toolbox/exampleWorkflow.m
- toolbox/extractFeatures.m
- toolbox/extractSpikes.m
- toolbox/nextcnt.m
- toolbox/plotOverview.m
- toolbox/predict.m
- toolbox/processFile.m
- toolbox/README
- toolbox/README~
- toolbox/stTosdf.m
- toolbox/SupplementaryFigures_S1.tex
- toolbox/timing.m
- toolbox/trainClassifier.m
