# Supplementary material for: Machine Learning for Automatic Prediction of the Quality of Electrophysiological Recordings
Source: PLoS One. 2013 Dec 4;8(12):e80838. doi: 10.1371/journal.pone.0080838 (PMC3851757; doi:10.1371/journal.pone.0080838)
Supplement: Toolbox S1 — Matlab toolbox and example original data files of data used in this study. The installation and use of the Matlab tools is explained in the included README file. (ZIP) [file pone.0080838.s002.zip › toolbox/crossValidate.m]

function [perf fout]= crossValidate(classes, features, featureN)
% function to crossvalidate feature choices
%
% input arguments:
% classes: vector containing the class labels (-1,0,1) for (bad,
%          intermediate, good)
%
% features: Corresponding matrix containing the feature values; each row
%           is a recording and each column the value of a feature. 
%
% featureN: Number of features to choose
%
% Return values:
% perf: A vector containing the percentage performance in crossvalidation
%
% fout: the feature combinations tested (in the matching order to perf)

  fend= 0;
  f= 1:featureN;
  k=1;
  while (fend == 0)
    tic;
    perf(k)= svmtrain(classes,features(:,f),['-s 0 -t 0 -c 65535 -p 0.001 ' ...
                        ' -h 1 -v 10 -q']);    
    toc
    fout(k,:)= f;
    [ f, fend ]= nextcnt(f, 16);
    k=k+1;
  end
  
% ------------------------------------------------------------------------------
%
% Author: Thomas Nowotny
%  
% Institute: Center for Computational Neuroscience and Robotics
% 	   University of Sussex
%            Falmer, Brighton BN1 9QJ, UK 
%  
% email to:  T.Nowotny@sussex.ac.uk
%  
% initial version: 2013-09-13
