# Supplementary material for: Machine Learning for Automatic Prediction of the Quality of Electrophysiological Recordings
Source: PLoS One. 2013 Dec 4;8(12):e80838. doi: 10.1371/journal.pone.0080838 (PMC3851757; doi:10.1371/journal.pone.0080838)
Supplement: Toolbox S1 — Matlab toolbox and example original data files of data used in this study. The installation and use of the Matlab tools is explained in the included README file. (ZIP) [file pone.0080838.s002.zip › toolbox/data/09110822_03.dat]

   0.0000000e+00   2.2021484e-01
   8.4000000e-05   2.1191406e-01
   1.6800000e-04   2.4218750e-01
   2.5200000e-04   2.4511719e-01
   3.3600000e-04   2.4609375e-01
   4.2000000e-04   2.3583984e-01
   5.0400000e-04   2.6025391e-01
   5.8800000e-04   2.5097656e-01
   6.7200000e-04   2.1386719e-01
   7.5600000e-04   2.4804688e-01
   8.4000000e-04   2.7978516e-01
   9.2400000e-04   2.6855469e-01
   1.0080000e-03   2.9248047e-01
   1.0920000e-03   2.6757812e-01
   1.1760000e-03   2.9345703e-01
   1.2600000e-03   2.9394531e-01
   1.3440000e-03   2.8759766e-01
   1.4280000e-03   2.5097656e-01
   1.5120000e-03   2.4121094e-01
   1.5960000e-03   2.0214844e-01
   1.6800000e-03   2.0166016e-01
   1.7640000e-03   1.9189453e-01
   1.8480000e-03   2.4707031e-01
   1.9320000e-03   2.5390625e-01
   2.0160000e-03   2.4707031e-01
   2.1000000e-03   2.5732422e-01
   2.1840000e-03   2.6416016e-01
   2.2680000e-03   2.6708984e-01
   2.3520000e-03   2.5244141e-01
   2.4360000e-03   2.2656250e-01
   2.5200000e-03   2.2314453e-01
   2.6040000e-03   2.0019531e-01
   2.6880000e-03   2.0556641e-01
   2.7720000e-03   1.9775391e-01
   2.8560000e-03   1.7675781e-01
   2.9400000e-03   1.8701172e-01
   3.0240000e-03   1.9824219e-01
   3.1080000e-03   1.9287109e-01
   3.1920000e-03   1.8261719e-01
   3.2760000e-03   2.2460938e-01
   3.3600000e-03   2.2509766e-01
   3.4440000e-03   2.2607422e-01
   3.5280000e-03   2.3388672e-01
   3.6120000e-03   2.5830078e-01
   3.6960000e-03   2.6464844e-01
   3.7800000e-03   2.4804688e-01
   3.8640000e-03   2.0898438e-01
   3.9480000e-03   1.8066406e-01
   4.0320000e-03   1.9970703e-01
   4.1160000e-03   1.9091797e-01
   4.2000000e-03   1.8359375e-01
   4.2840000e-03   1.8750000e-01
   4.3680000e-03   2.2851562e-01
   4.4520000e-03   2.3925781e-01
   4.5360000e-03   2.2265625e-01
   4.6200000e-03   2.4658203e-01
   4.7040000e-03   2.5927734e-01
   4.7880000e-03   2.7392578e-01
   4.8720000e-03   2.6611328e-01
   4.9560000e-03   2.7246094e-01
   5.0400000e-03   2.7832031e-01
   5.1240000e-03   2.8222656e-01
   5.2080000e-03   3.0371094e-01
   5.2920000e-03   3.1005859e-01
   5.3760000e-03   3.0322266e-01
   5.4600000e-03   3.1494141e-01
   5.5440000e-03   3.3251953e-01
   5.6280000e-03   3.2861328e-01
   5.7120000e-03   3.2958984e-01
   5.7960000e-03   3.0468750e-01
   5.8800000e-03   3.0761719e-01
   5.9640000e-03   2.7929688e-01
   6.0480000e-03   2.7978516e-01
   6.1320000e-03   2.7734375e-01
   6.2160000e-03   2.7050781e-01
   6.3000000e-03   2.5488281e-01
   6.3840000e-03   2.4316406e-01
   6.4680000e-03   2.6171875e-01
   6.5520000e-03   3.4277344e-01
   6.6360000e-03   2.7734375e-01
   6.7200000e-03   2.0410156e-01
   6.8040000e-03   1.9775391e-01
   6.8880000e-03   2.2460938e-01
   6.9720000e-03   1.9140625e-01
   7.0560000e-03   1.9238281e-01
   7.1400000e-03   1.9433594e-01
   7.2240000e-03   2.1240234e-01
   7.3080000e-03   2.2998047e-01
   7.3920000e-03   2.2949219e-01
   7.4760000e-03   2.2753906e-01
   7.5600000e-03   2.2558594e-01
   7.6440000e-03   2.4169922e-01
   7.7280000e-03   2.5781250e-01
   7.8120000e-03   2.2802734e-01
   7.8960000e-03   2.1875000e-01
   7.9800000e-03   2.0800781e-01
   8.0640000e-03   2.1875000e-01
   8.1480000e-03   2.1826172e-01
   8.2320000e-03   2.1240234e-01
   8.3160000e-03   1.8847656e-01
   8.4000000e-03   1.9384766e-01
   8.4840000e-03   2.0654297e-01
   8.5680000e-03   2.3632812e-01
   8.6520000e-03   2.3046875e-01
   8.7360000e-03   2.0507812e-01
   8.8200000e-03   2.3193359e-01
   8.9040000e-03   2.5878906e-01
   8.9880000e-03   2.5634766e-01
   9.0720000e-03   2.4511719e-01
   9.1560000e-03   2.8369141e-01
   9.2400000e-03   2.6025391e-01
   9.3240000e-03   2.7294922e-01
   9.4080000e-03   2.5195312e-01
   9.4920000e-03   2.3486328e-01
   9.5760000e-03   2.4755859e-01
   9.6600000e-03   2.6220703e-01
   9.7440000e-03   2.9199219e-01
   9.8280000e-03   2.9541016e-01
   9.9120000e-03   2.6025391e-01
   9.9960000e-03   2.5390625e-01
   1.0080000e-02   2.5585938e-01
   1.0164000e-02   2.3730469e-01
   1.0248000e-02   2.5000000e-01
   1.0332000e-02   2.6123047e-01
   1.0416000e-02   2.6171875e-01
   1.0500000e-02   2.3876953e-01
   1.0584000e-02   2.1875000e-01
   1.0668000e-02   2.0996094e-01
   1.0752000e-02   2.4023438e-01
   1.0836000e-02   2.0996094e-01
   1.0920000e-02   2.4023438e-01
   1.1004000e-02   2.4560547e-01
   1.1088000e-02   2.6123047e-01
   1.1172000e-02   2.7832031e-01
   1.1256000e-02   2.7050781e-01
   1.1340000e-02   2.4267578e-01
   1.1424000e-02   2.3291016e-01
   1.1508000e-02   2.6269531e-01
   1.1592000e-02   2.7099609e-01
   1.1676000e-02   2.4365234e-01
   1.1760000e-02   2.3583984e-01
   1.1844000e-02   2.2119141e-01
   1.1928000e-02   2.3681641e-01
   1.2012000e-02   2.5048828e-01
   1.2096000e-02   2.3583984e-01
   1.2180000e-02   2.5341797e-01
   1.2264000e-02   2.7099609e-01
   1.2348000e-02   2.9833984e-01
   1.2432000e-02   2.7294922e-01
   1.2516000e-02   2.7099609e-01
   1.2600000e-02   2.6171875e-01
   1.2684000e-02   2.4462891e-01
   1.2768000e-02   2.6708984e-01
   1.2852000e-02   2.6171875e-01
   1.2936000e-02   2.3535156e-01
   1.3020000e-02   2.2509766e-01
   1.3104000e-02   2.6367188e-01
   1.3188000e-02   2.7050781e-01
   1.3272000e-02   2.8955078e-01
   1.3356000e-02   2.7929688e-01
   1.3440000e-02   3.0419922e-01
   1.3524000e-02   2.8027344e-01
   1.3608000e-02   2.9394531e-01
   1.3692000e-02   3.0419922e-01
   1.3776000e-02   2.7832031e-01
   1.3860000e-02   3.0175781e-01
   1.3944000e-02   2.9833984e-01
   1.4028000e-02   2.9541016e-01
   1.4112000e-02   2.7246094e-01
   1.4196000e-02   2.2460938e-01
   1.4280000e-02   2.1875000e-01
   1.4364000e-02   2.3437500e-01
   1.4448000e-02   2.2363281e-01
   1.4532000e-02   2.0800781e-01
   1.4616000e-02   2.5000000e-01
   1.4700000e-02   2.6562500e-01
   1.4784000e-02   2.2998047e-01
   1.4868000e-02   2.2363281e-01
   1.4952000e-02   2.3681641e-01
   1.5036000e-02   2.6953125e-01
   1.5120000e-02   2.7636719e-01
   1.5204000e-02   2.7490234e-01
   1.5288000e-02   2.6318359e-01
   1.5372000e-02   2.5634766e-01
   1.5456000e-02   2.3437500e-01
   1.5540000e-02   2.3242188e-01
   1.5624000e-02   2.3632812e-01
   1.5708000e-02   2.1923828e-01
   1.5792000e-02   2.3876953e-01
   1.5876000e-02   2.0361328e-01
   1.5960000e-02   2.3437500e-01
   1.6044000e-02   2.2705078e-01
   1.6128000e-02   2.3193359e-01
   1.6212000e-02   2.7148438e-01
   1.6296000e-02   2.9101562e-01
   1.6380000e-02   2.9101562e-01
   1.6464000e-02   2.7148438e-01
   1.6548000e-02   2.3095703e-01
   1.6632000e-02   2.4169922e-01
   1.6716000e-02   2.5195312e-01
   1.6800000e-02   2.4902344e-01
   1.6884000e-02   2.3925781e-01
   1.6968000e-02   2.5683594e-01
   1.7052000e-02   2.7246094e-01
   1.7136000e-02   2.7832031e-01
   1.7220000e-02   2.7734375e-01
   1.7304000e-02   2.9492188e-01
   1.7388000e-02   3.0126953e-01
   1.7472000e-02   2.9687500e-01
   1.7556000e-02   2.8076172e-01
   1.7640000e-02   2.8515625e-01
   1.7724000e-02   2.7294922e-01
   1.7808000e-02   2.9443359e-01
   1.7892000e-02   2.6416016e-01
   1.7976000e-02   2.7490234e-01
   1.8060000e-02   2.7539062e-01
   1.8144000e-02   2.8027344e-01
   1.8228000e-02   2.8515625e-01
   1.8312000e-02   2.8320312e-01
   1.8396000e-02   3.0371094e-01
   1.8480000e-02   3.2031250e-01
   1.8564000e-02   2.9052734e-01
   1.8648000e-02   2.8710938e-01
   1.8732000e-02   2.9589844e-01
   1.8816000e-02   2.4316406e-01
   1.8900000e-02   2.7343750e-01
   1.8984000e-02   2.5634766e-01
   1.9068000e-02   2.3437500e-01
   1.9152000e-02   2.2802734e-01
   1.9236000e-02   2.0507812e-01
   1.9320000e-02   1.8310547e-01
   1.9404000e-02   1.7431641e-01
   1.9488000e-02   2.0947266e-01
   1.9572000e-02   2.4414062e-01
   1.9656000e-02   2.5097656e-01
   1.9740000e-02   2.4609375e-01
   1.9824000e-02   2.2412109e-01
   1.9908000e-02   2.1435547e-01
   1.9992000e-02   2.0214844e-01
   2.0076000e-02   2.4023438e-01
   2.0160000e-02   2.5097656e-01
   2.0244000e-02   2.5292969e-01
   2.0328000e-02   2.8369141e-01
   2.0412000e-02   2.9687500e-01
   2.0496000e-02   2.7783203e-01
   2.0580000e-02   2.8076172e-01
   2.0664000e-02   2.3144531e-01
   2.0748000e-02   2.4414062e-01
   2.0832000e-02   2.1484375e-01
   2.0916000e-02   2.1337891e-01
   2.1000000e-02   2.4121094e-01
   2.1084000e-02   2.0947266e-01
   2.1168000e-02   1.5625000e-01
   2.1252000e-02   1.8994141e-01
   2.1336000e-02   1.7431641e-01
   2.1420000e-02   1.8359375e-01
   2.1504000e-02   2.3291016e-01
   2.1588000e-02   2.4707031e-01
   2.1672000e-02   2.9296875e-01
   2.1756000e-02   3.1884766e-01
   2.1840000e-02   2.8125000e-01
   2.1924000e-02   3.1250000e-01
   2.2008000e-02   2.9541016e-01
   2.2092000e-02   2.8466797e-01
   2.2176000e-02   2.7441406e-01
   2.2260000e-02   2.6367188e-01
   2.2344000e-02   2.6416016e-01
   2.2428000e-02   2.4316406e-01
   2.2512000e-02   2.3730469e-01
   2.2596000e-02   2.5000000e-01
   2.2680000e-02   2.3095703e-01
   2.2764000e-02   2.1142578e-01
   2.2848000e-02   2.0361328e-01
   2.2932000e-02   2.6806641e-01
   2.3016000e-02   2.6269531e-01
   2.3100000e-02   2.5732422e-01
   2.3184000e-02   2.7294922e-01
   2.3268000e-02   2.5781250e-01
   2.3352000e-02   2.3535156e-01
   2.3436000e-02   2.5195312e-01
   2.3520000e-02   2.5244141e-01
   2.3604000e-02   1.8554688e-01
   2.3688000e-02   1.8701172e-01
   2.3772000e-02   1.7626953e-01
   2.3856000e-02   1.8408203e-01
   2.3940000e-02   2.0654297e-01
   2.4024000e-02   2.1484375e-01
   2.4108000e-02   1.9921875e-01
   2.4192000e-02   2.0751953e-01
   2.4276000e-02   1.8310547e-01
   2.4360000e-02   2.4267578e-01
   2.4444000e-02   2.5292969e-01
   2.4528000e-02   2.7783203e-01
   2.4612000e-02   2.7392578e-01
   2.4696000e-02   2.7490234e-01
   2.4780000e-02   3.5107422e-01
   2.4864000e-02   3.2421875e-01
   2.4948000e-02   3.2324219e-01
   2.5032000e-02   3.0419922e-01
   2.5116000e-02   3.1640625e-01
   2.5200000e-02   3.2226562e-01
   2.5284000e-02   3.0957031e-01
   2.5368000e-02   2.8906250e-01
   2.5452000e-02   2.6806641e-01
   2.5536000e-02   2.8466797e-01
   2.5620000e-02   2.9687500e-01
   2.5704000e-02   2.8173828e-01
   2.5788000e-02   2.2949219e-01
   2.5872000e-02   2.5878906e-01
   2.5956000e-02   2.4267578e-01
   2.6040000e-02   2.2167969e-01
   2.6124000e-02   1.9531250e-01
   2.6208000e-02   2.1044922e-01
   2.6292000e-02   2.5781250e-01
   2.6376000e-02   2.3144531e-01
   2.6460000e-02   2.1923828e-01
   2.6544000e-02   2.1240234e-01
   2.6628000e-02   2.5048828e-01
   2.6712000e-02   2.5146484e-01
   2.6796000e-02   2.2070312e-01
   2.6880000e-02   2.2998047e-01
   2.6964000e-02   2.2705078e-01
   2.7048000e-02   2.2216797e-01
   2.7132000e-02   2.3046875e-01
   2.7216000e-02   2.3925781e-01
   2.7300000e-02   2.5537109e-01
   2.7384000e-02   2.7246094e-01
   2.7468000e-02   2.7392578e-01
   2.7552000e-02   2.2021484e-01
   2.7636000e-02   2.2412109e-01
   2.7720000e-02   2.4609375e-01
   2.7804000e-02   2.3583984e-01
   2.7888000e-02   2.4609375e-01
   2.7972000e-02   2.4462891e-01
   2.8056000e-02   2.6171875e-01
   2.8140000e-02   3.1103516e-01
   2.8224000e-02   2.7685547e-01
   2.8308000e-02   2.6708984e-01
   2.8392000e-02   2.6025391e-01
   2.8476000e-02   2.5488281e-01
   2.8560000e-02   2.1826172e-01
   2.8644000e-02   2.0361328e-01
   2.8728000e-02   2.0800781e-01
   2.8812000e-02   2.3193359e-01
   2.8896000e-02   2.2119141e-01
   2.8980000e-02   2.4804688e-01
   2.9064000e-02   2.3242188e-01
   2.9148000e-02   2.4560547e-01
   2.9232000e-02   2.6464844e-01
   2.9316000e-02   2.2949219e-01
   2.9400000e-02   2.9687500e-01
   2.9484000e-02   2.7734375e-01
   2.9568000e-02   2.7734375e-01
   2.9652000e-02   2.7441406e-01
   2.9736000e-02   2.6904297e-01
   2.9820000e-02   2.9101562e-01
   2.9904000e-02   2.8759766e-01
   2.9988000e-02   3.0419922e-01
   3.0072000e-02   2.6708984e-01
   3.0156000e-02   2.7392578e-01
   3.0240000e-02   2.7587891e-01
   3.0324000e-02   2.6611328e-01
   3.0408000e-02   2.5537109e-01
   3.0492000e-02   2.0361328e-01
   3.0576000e-02   2.0849609e-01
   3.0660000e-02   2.2656250e-01
   3.0744000e-02   2.1826172e-01
   3.0828000e-02   2.4267578e-01
   3.0912000e-02   2.3535156e-01
   3.0996000e-02   2.3681641e-01
   3.1080000e-02   2.0605469e-01
   3.1164000e-02   2.1191406e-01
   3.1248000e-02   1.9335938e-01
   3.1332000e-02   1.7919922e-01
   3.1416000e-02   2.0166016e-01
   3.1500000e-02   2.1240234e-01
   3.1584000e-02   2.0166016e-01
   3.1668000e-02   1.8603516e-01
   3.1752000e-02   1.7333984e-01
   3.1836000e-02   1.8457031e-01
   3.1920000e-02   1.6308594e-01
   3.2004000e-02   1.8408203e-01
   3.2088000e-02   2.0068359e-01
   3.2172000e-02   2.5097656e-01
   3.2256000e-02   2.7880859e-01
   3.2340000e-02   2.9394531e-01
   3.2424000e-02   3.1250000e-01
   3.2508000e-02   2.7880859e-01
   3.2592000e-02   3.0419922e-01
   3.2676000e-02   2.6660156e-01
   3.2760000e-02   3.0322266e-01
   3.2844000e-02   2.9003906e-01
   3.2928000e-02   3.0468750e-01
   3.3012000e-02   2.4707031e-01
   3.3096000e-02   2.3291016e-01
   3.3180000e-02   2.2460938e-01
   3.3264000e-02   1.8798828e-01
   3.3348000e-02   1.8798828e-01
   3.3432000e-02   2.0751953e-01
   3.3516000e-02   1.9140625e-01
   3.3600000e-02   2.5195312e-01
   3.3684000e-02   2.7392578e-01
   3.3768000e-02   2.6953125e-01
   3.3852000e-02   2.7929688e-01
   3.3936000e-02   3.2666016e-01
   3.4020000e-02   3.2275391e-01
   3.4104000e-02   2.8710938e-01
   3.4188000e-02   2.8027344e-01
   3.4272000e-02   2.8857422e-01
   3.4356000e-02   2.7734375e-01
   3.4440000e-02   2.7246094e-01
   3.4524000e-02   2.1875000e-01
   3.4608000e-02   2.3193359e-01
   3.4692000e-02   2.0605469e-01
   3.4776000e-02   2.2753906e-01
   3.4860000e-02   2.2363281e-01
   3.4944000e-02   2.4511719e-01
   3.5028000e-02   2.6562500e-01
   3.5112000e-02   2.5781250e-01
   3.5196000e-02   2.5683594e-01
   3.5280000e-02   2.4560547e-01
   3.5364000e-02   2.3193359e-01
   3.5448000e-02   2.1826172e-01
   3.5532000e-02   2.2656250e-01
   3.5616000e-02   2.5244141e-01
   3.5700000e-02   2.6611328e-01
   3.5784000e-02   2.3535156e-01
   3.5868000e-02   2.1777344e-01
   3.5952000e-02   2.3437500e-01
   3.6036000e-02   2.0849609e-01
   3.6120000e-02   2.4511719e-01
   3.6204000e-02   2.3828125e-01
   3.6288000e-02   2.4365234e-01
   3.6372000e-02   2.5244141e-01
   3.6456000e-02   2.3535156e-01
   3.6540000e-02   2.3535156e-01
   3.6624000e-02   2.3388672e-01
   3.6708000e-02   2.0849609e-01
   3.6792000e-02   2.1875000e-01
   3.6876000e-02   1.9775391e-01
   3.6960000e-02   2.1972656e-01
   3.7044000e-02   1.9921875e-01
   3.7128000e-02   2.2851562e-01
   3.7212000e-02   2.4218750e-01
   3.7296000e-02   2.4169922e-01
   3.7380000e-02   2.5341797e-01
   3.7464000e-02   2.5634766e-01
   3.7548000e-02   2.5048828e-01
   3.7632000e-02   2.7685547e-01
   3.7716000e-02   2.9980469e-01
   3.7800000e-02   2.5146484e-01
   3.7884000e-02   2.6855469e-01
   3.7968000e-02   2.8857422e-01
   3.8052000e-02   2.7539062e-01
   3.8136000e-02   3.5742188e-01
   3.8220000e-02   2.8417969e-01
   3.8304000e-02   2.9443359e-01
   3.8388000e-02   2.5878906e-01
   3.8472000e-02   2.5976562e-01
   3.8556000e-02   2.7099609e-01
   3.8640000e-02   2.6416016e-01
   3.8724000e-02   2.5244141e-01
   3.8808000e-02   2.9150391e-01
   3.8892000e-02   2.9931641e-01
   3.8976000e-02   3.9794922e-01
   3.9060000e-02   5.5224609e-01
   3.9144000e-02   7.2265625e-01
   3.9228000e-02   8.0273438e-01
   3.9312000e-02   8.5791016e-01
   3.9396000e-02   7.9931641e-01
   3.9480000e-02   7.4853516e-01
   3.9564000e-02   6.3427734e-01
   3.9648000e-02   4.6533203e-01
   3.9732000e-02   3.2568359e-01
   3.9816000e-02   1.5332031e-01
   3.9900000e-02   7.4707031e-02
   3.9984000e-02   9.7656250e-04
   4.0068000e-02  -3.4179688e-02
   4.0152000e-02  -5.9082031e-02
   4.0236000e-02  -8.7402344e-02
   4.0320000e-02  -6.0546875e-02
   4.0404000e-02  -6.0058594e-02
   4.0488000e-02  -8.8867188e-02
   4.0572000e-02  -6.4941406e-02
   4.0656000e-02  -5.9082031e-02
   4.0740000e-02  -6.0058594e-02
   4.0824000e-02  -4.0527344e-02
   4.0908000e-02   4.8828125e-04
   4.0992000e-02   1.4160156e-02
   4.1076000e-02   8.4472656e-02
   4.1160000e-02   7.6171875e-02
   4.1244000e-02   9.7167969e-02
   4.1328000e-02   1.3525391e-01
   4.1412000e-02   1.3671875e-01
   4.1496000e-02   1.6552734e-01
   4.1580000e-02   1.8261719e-01
   4.1664000e-02   2.0996094e-01
   4.1748000e-02   2.2705078e-01
   4.1832000e-02   2.6367188e-01
   4.1916000e-02   2.7978516e-01
   4.2000000e-02   3.5351562e-01
   4.2084000e-02   3.1689453e-01
   4.2168000e-02   3.0273438e-01
   4.2252000e-02   3.0957031e-01
   4.2336000e-02   3.2177734e-01
   4.2420000e-02   2.7734375e-01
   4.2504000e-02   3.0615234e-01
   4.2588000e-02   2.9003906e-01
   4.2672000e-02   3.1835938e-01
   4.2756000e-02   3.2275391e-01
   4.2840000e-02   3.2714844e-01
   4.2924000e-02   3.4082031e-01
   4.3008000e-02   3.6083984e-01
   4.3092000e-02   3.5791016e-01
   4.3176000e-02   3.3642578e-01
   4.3260000e-02   3.3886719e-01
   4.3344000e-02   3.2812500e-01
   4.3428000e-02   3.0712891e-01
   4.3512000e-02   2.9345703e-01
   4.3596000e-02   2.8662109e-01
   4.3680000e-02   2.8759766e-01
   4.3764000e-02   2.7929688e-01
   4.3848000e-02   2.8564453e-01
   4.3932000e-02   3.1445312e-01
   4.4016000e-02   3.3447266e-01
   4.4100000e-02   3.5058594e-01
   4.4184000e-02   3.3886719e-01
   4.4268000e-02   4.0625000e-01
   4.4352000e-02   2.8710938e-01
   4.4436000e-02   2.2216797e-01
   4.4520000e-02   2.6025391e-01
   4.4604000e-02   3.1103516e-01
   4.4688000e-02   3.4960938e-01
   4.4772000e-02   3.4375000e-01
   4.4856000e-02   3.3691406e-01
   4.4940000e-02   2.8222656e-01
   4.5024000e-02   2.7929688e-01
   4.5108000e-02   2.4853516e-01
   4.5192000e-02   1.9287109e-01
   4.5276000e-02   2.1240234e-01
   4.5360000e-02   1.6162109e-01
   4.5444000e-02   1.3330078e-01
   4.5528000e-02   6.2500000e-02
   4.5612000e-02   1.0253906e-01
   4.5696000e-02   1.4453125e-01
   4.5780000e-02   1.3330078e-01
   4.5864000e-02   1.8212891e-01
   4.5948000e-02   2.7099609e-01
   4.6032000e-02   3.1640625e-01
   4.6116000e-02   3.2421875e-01
   4.6200000e-02   3.1640625e-01
   4.6284000e-02   3.0126953e-01
   4.6368000e-02   2.5927734e-01
   4.6452000e-02   2.5292969e-01
   4.6536000e-02   2.9003906e-01
   4.6620000e-02   3.1396484e-01
   4.6704000e-02   3.1738281e-01
   4.6788000e-02   3.2812500e-01
   4.6872000e-02   3.2324219e-01
   4.6956000e-02   3.5009766e-01
   4.7040000e-02   3.2910156e-01
   4.7124000e-02   3.2617188e-01
   4.7208000e-02   2.7929688e-01
   4.7292000e-02   1.8603516e-01
   4.7376000e-02   1.6552734e-01
   4.7460000e-02   1.6699219e-01
   4.7544000e-02   1.4697266e-01
   4.7628000e-02   1.8994141e-01
   4.7712000e-02   2.3144531e-01
   4.7796000e-02   2.3730469e-01
   4.7880000e-02   2.6855469e-01
   4.7964000e-02   2.5537109e-01
   4.8048000e-02   2.5341797e-01
   4.8132000e-02   2.6757812e-01
   4.8216000e-02   2.6220703e-01
   4.8300000e-02   2.7880859e-01
   4.8384000e-02   2.8906250e-01
   4.8468000e-02   2.6074219e-01
   4.8552000e-02   2.5341797e-01
   4.8636000e-02   2.5634766e-01
   4.8720000e-02   3.0175781e-01
   4.8804000e-02   2.7734375e-01
   4.8888000e-02   2.7539062e-01
   4.8972000e-02   2.4658203e-01
   4.9056000e-02   2.4462891e-01
   4.9140000e-02   2.2705078e-01
   4.9224000e-02   2.3339844e-01
   4.9308000e-02   2.5292969e-01
   4.9392000e-02   2.5000000e-01
   4.9476000e-02   2.3828125e-01
   4.9560000e-02   2.5585938e-01
   4.9644000e-02   2.4707031e-01
   4.9728000e-02   2.5244141e-01
   4.9812000e-02   1.7187500e-01
   4.9896000e-02   1.0937500e-01
   4.9980000e-02   1.2890625e-01
   5.0064000e-02   1.7626953e-01
   5.0148000e-02   1.9628906e-01
   5.0232000e-02   2.5488281e-01
   5.0316000e-02   1.9482422e-01
   5.0400000e-02   2.4902344e-01
   5.0484000e-02   2.4609375e-01
   5.0568000e-02   2.4951172e-01
   5.0652000e-02   2.1972656e-01
   5.0736000e-02   2.0263672e-01
   5.0820000e-02   2.1044922e-01
   5.0904000e-02   2.3339844e-01
   5.0988000e-02   2.4218750e-01
   5.1072000e-02   2.6269531e-01
   5.1156000e-02   2.8857422e-01
   5.1240000e-02   2.6611328e-01
   5.1324000e-02   2.6757812e-01
   5.1408000e-02   3.2031250e-01
   5.1492000e-02   2.7783203e-01
   5.1576000e-02   2.7587891e-01
   5.1660000e-02   3.0664062e-01
   5.1744000e-02   2.7929688e-01
   5.1828000e-02   2.6562500e-01
   5.1912000e-02   2.4853516e-01
   5.1996000e-02   2.5488281e-01
   5.2080000e-02   2.5683594e-01
   5.2164000e-02   2.3535156e-01
   5.2248000e-02   2.4707031e-01
   5.2332000e-02   2.2021484e-01
   5.2416000e-02   2.7294922e-01
   5.2500000e-02   2.5341797e-01
   5.2584000e-02   2.2851562e-01
   5.2668000e-02   1.9189453e-01
   5.2752000e-02   1.8066406e-01
   5.2836000e-02   1.7480469e-01
   5.2920000e-02   1.7480469e-01
   5.3004000e-02   1.7919922e-01
   5.3088000e-02   1.8017578e-01
   5.3172000e-02   1.8408203e-01
   5.3256000e-02   2.0410156e-01
   5.3340000e-02   2.5244141e-01
   5.3424000e-02   2.1679688e-01
   5.3508000e-02   1.9775391e-01
   5.3592000e-02   1.8798828e-01
   5.3676000e-02   2.2656250e-01
   5.3760000e-02   2.0996094e-01
   5.3844000e-02   2.6611328e-01
   5.3928000e-02   2.5585938e-01
   5.4012000e-02   2.5000000e-01
   5.4096000e-02   2.7734375e-01
   5.4180000e-02   2.9638672e-01
   5.4264000e-02   2.8808594e-01
   5.4348000e-02   2.9833984e-01
   5.4432000e-02   2.5390625e-01
   5.4516000e-02   2.2558594e-01
   5.4600000e-02   2.2363281e-01
   5.4684000e-02   2.5732422e-01
   5.4768000e-02   2.4853516e-01
   5.4852000e-02   2.2119141e-01
   5.4936000e-02   2.7197266e-01
   5.5020000e-02   3.3593750e-01
   5.5104000e-02   2.5146484e-01
   5.5188000e-02   1.9677734e-01
   5.5272000e-02   1.8408203e-01
   5.5356000e-02   2.1337891e-01
   5.5440000e-02   2.5000000e-01
   5.5524000e-02   2.6660156e-01
   5.5608000e-02   2.5292969e-01
   5.5692000e-02   2.5537109e-01
   5.5776000e-02   2.7148438e-01
   5.5860000e-02   3.0029297e-01
   5.5944000e-02   2.6416016e-01
   5.6028000e-02   2.8955078e-01
   5.6112000e-02   2.6611328e-01
   5.6196000e-02   2.9394531e-01
   5.6280000e-02   2.5439453e-01
   5.6364000e-02   2.5244141e-01
   5.6448000e-02   2.5244141e-01
   5.6532000e-02   2.3730469e-01
   5.6616000e-02   2.0458984e-01
   5.6700000e-02   2.1044922e-01
   5.6784000e-02   1.9580078e-01
   5.6868000e-02   1.7578125e-01
   5.6952000e-02   1.8066406e-01
   5.7036000e-02   1.7626953e-01
   5.7120000e-02   2.1044922e-01
   5.7204000e-02   2.0996094e-01
   5.7288000e-02   1.9287109e-01
   5.7372000e-02   2.2412109e-01
   5.7456000e-02   2.1044922e-01
   5.7540000e-02   2.4121094e-01
   5.7624000e-02   2.6367188e-01
   5.7708000e-02   2.8222656e-01
   5.7792000e-02   2.4023438e-01
   5.7876000e-02   2.1142578e-01
   5.7960000e-02   1.8261719e-01
   5.8044000e-02   2.0751953e-01
   5.8128000e-02   1.9042969e-01
   5.8212000e-02   2.1582031e-01
   5.8296000e-02   2.2363281e-01
   5.8380000e-02   2.2509766e-01
   5.8464000e-02   2.2851562e-01
   5.8548000e-02   2.2460938e-01
   5.8632000e-02   2.2119141e-01
   5.8716000e-02   2.2851562e-01
   5.8800000e-02   2.4609375e-01
   5.8884000e-02   2.5000000e-01
   5.8968000e-02   2.3779297e-01
   5.9052000e-02   2.6464844e-01
   5.9136000e-02   2.1386719e-01
   5.9220000e-02   2.1142578e-01
   5.9304000e-02   2.3339844e-01
   5.9388000e-02   2.4511719e-01
   5.9472000e-02   2.2460938e-01
   5.9556000e-02   1.7529297e-01
   5.9640000e-02   2.4707031e-01
   5.9724000e-02   2.3632812e-01
   5.9808000e-02   2.2167969e-01
   5.9892000e-02   2.2119141e-01
   5.9976000e-02   2.6367188e-01
   6.0060000e-02   2.7392578e-01
   6.0144000e-02   2.4365234e-01
   6.0228000e-02   2.3046875e-01
   6.0312000e-02   2.3242188e-01
   6.0396000e-02   2.7343750e-01
   6.0480000e-02   2.6025391e-01
   6.0564000e-02   2.8271484e-01
   6.0648000e-02   2.7441406e-01
   6.0732000e-02   2.7880859e-01
   6.0816000e-02   2.4072266e-01
   6.0900000e-02   2.6562500e-01
   6.0984000e-02   2.5683594e-01
   6.1068000e-02   2.3144531e-01
   6.1152000e-02   2.0117188e-01
   6.1236000e-02   2.2167969e-01
   6.1320000e-02   2.2021484e-01
   6.1404000e-02   1.8457031e-01
   6.1488000e-02   1.7822266e-01
   6.1572000e-02   1.6113281e-01
   6.1656000e-02   1.6796875e-01
   6.1740000e-02   1.7529297e-01
   6.1824000e-02   2.0214844e-01
   6.1908000e-02   1.9189453e-01
   6.1992000e-02   2.1630859e-01
   6.2076000e-02   2.3779297e-01
   6.2160000e-02   2.0166016e-01
   6.2244000e-02   1.8847656e-01
   6.2328000e-02   2.1093750e-01
   6.2412000e-02   2.3388672e-01
   6.2496000e-02   2.1582031e-01
   6.2580000e-02   2.2021484e-01
   6.2664000e-02   2.3242188e-01
   6.2748000e-02   2.3095703e-01
   6.2832000e-02   2.2119141e-01
   6.2916000e-02   2.2509766e-01
   6.3000000e-02   2.3388672e-01
   6.3084000e-02   2.4072266e-01
   6.3168000e-02   2.6171875e-01
   6.3252000e-02   2.4707031e-01
   6.3336000e-02   2.4755859e-01
   6.3420000e-02   2.5000000e-01
   6.3504000e-02   2.4902344e-01
   6.3588000e-02   2.6708984e-01
   6.3672000e-02   2.3388672e-01
   6.3756000e-02   2.1191406e-01
   6.3840000e-02   2.1533203e-01
   6.3924000e-02   1.8359375e-01
   6.4008000e-02   1.9238281e-01
   6.4092000e-02   1.6796875e-01
   6.4176000e-02   1.7724609e-01
   6.4260000e-02   1.2890625e-01
   6.4344000e-02   1.0986328e-01
   6.4428000e-02   1.2500000e-01
   6.4512000e-02   1.2500000e-01
   6.4596000e-02   1.6162109e-01
   6.4680000e-02   1.7187500e-01
   6.4764000e-02   1.8554688e-01
   6.4848000e-02   1.9531250e-01
   6.4932000e-02   2.3437500e-01
   6.5016000e-02   2.5585938e-01
   6.5100000e-02   2.5732422e-01
   6.5184000e-02   2.8906250e-01
   6.5268000e-02   3.0664062e-01
   6.5352000e-02   2.7978516e-01
   6.5436000e-02   2.8027344e-01
   6.5520000e-02   2.4414062e-01
   6.5604000e-02   2.5146484e-01
   6.5688000e-02   2.5390625e-01
   6.5772000e-02   2.3095703e-01
   6.5856000e-02   2.6367188e-01
   6.5940000e-02   2.7539062e-01
   6.6024000e-02   2.9394531e-01
   6.6108000e-02   3.5449219e-01
   6.6192000e-02   3.4521484e-01
   6.6276000e-02   3.2714844e-01
   6.6360000e-02   3.0957031e-01
   6.6444000e-02   3.0615234e-01
   6.6528000e-02   2.6855469e-01
   6.6612000e-02   2.9199219e-01
   6.6696000e-02   2.6562500e-01
   6.6780000e-02   2.5830078e-01
   6.6864000e-02   2.2558594e-01
   6.6948000e-02   2.0214844e-01
   6.7032000e-02   1.9628906e-01
   6.7116000e-02   1.9482422e-01
   6.7200000e-02   1.8066406e-01
   6.7284000e-02   1.9726562e-01
   6.7368000e-02   1.5966797e-01
   6.7452000e-02   1.5136719e-01
   6.7536000e-02   1.3037109e-01
   6.7620000e-02   1.2109375e-01
   6.7704000e-02   1.0058594e-01
   6.7788000e-02   1.3427734e-01
   6.7872000e-02   1.4550781e-01
   6.7956000e-02   1.7480469e-01
   6.8040000e-02   1.8212891e-01
   6.8124000e-02   2.0556641e-01
   6.8208000e-02   2.3095703e-01
   6.8292000e-02   2.2607422e-01
   6.8376000e-02   2.6074219e-01
   6.8460000e-02   2.5048828e-01
   6.8544000e-02   2.5341797e-01
   6.8628000e-02   2.2216797e-01
   6.8712000e-02   2.1484375e-01
   6.8796000e-02   2.0800781e-01
   6.8880000e-02   1.9238281e-01
   6.8964000e-02   2.2216797e-01
   6.9048000e-02   2.1826172e-01
   6.9132000e-02   2.5244141e-01
   6.9216000e-02   2.4023438e-01
   6.9300000e-02   2.6513672e-01
   6.9384000e-02   2.7783203e-01
   6.9468000e-02   2.6074219e-01
   6.9552000e-02   2.5976562e-01
   6.9636000e-02   2.9541016e-01
   6.9720000e-02   2.8613281e-01
   6.9804000e-02   2.8125000e-01
   6.9888000e-02   2.6025391e-01
   6.9972000e-02   2.3291016e-01
   7.0056000e-02   2.0068359e-01
   7.0140000e-02   1.7968750e-01
   7.0224000e-02   1.6699219e-01
   7.0308000e-02   1.5332031e-01
   7.0392000e-02   1.3085938e-01
   7.0476000e-02   1.1132812e-01
   7.0560000e-02   9.8632812e-02
   7.0644000e-02   1.3183594e-01
   7.0728000e-02   1.5917969e-01
   7.0812000e-02   1.5966797e-01
   7.0896000e-02   1.4990234e-01
   7.0980000e-02   1.6552734e-01
   7.1064000e-02   1.6992188e-01
   7.1148000e-02   1.4794922e-01
   7.1232000e-02   2.0654297e-01
   7.1316000e-02   1.9921875e-01
   7.1400000e-02   2.0117188e-01
   7.1484000e-02   1.8261719e-01
   7.1568000e-02   2.3339844e-01
   7.1652000e-02   2.6464844e-01
   7.1736000e-02   3.1689453e-01
   7.1820000e-02   3.6718750e-01
   7.1904000e-02   3.7744141e-01
   7.1988000e-02   3.0712891e-01
   7.2072000e-02   3.0761719e-01
   7.2156000e-02   2.6562500e-01
   7.2240000e-02   2.5048828e-01
   7.2324000e-02   2.1435547e-01
   7.2408000e-02   1.8408203e-01
   7.2492000e-02   2.1679688e-01
   7.2576000e-02   1.5185547e-01
   7.2660000e-02   1.2109375e-01
   7.2744000e-02   1.5917969e-01
   7.2828000e-02   2.2363281e-01
   7.2912000e-02   3.0126953e-01
   7.2996000e-02   3.4960938e-01
   7.3080000e-02   1.4843750e-01
   7.3164000e-02   6.2011719e-02
   7.3248000e-02   6.7871094e-02
   7.3332000e-02   9.0820312e-02
   7.3416000e-02   1.4111328e-01
   7.3500000e-02   1.5625000e-01
   7.3584000e-02   1.8457031e-01
   7.3668000e-02   1.7285156e-01
   7.3752000e-02   1.8847656e-01
   7.3836000e-02   1.9433594e-01
   7.3920000e-02   2.0410156e-01
   7.4004000e-02   2.3437500e-01
   7.4088000e-02   2.5390625e-01
   7.4172000e-02   2.7880859e-01
   7.4256000e-02   2.3876953e-01
   7.4340000e-02   2.1142578e-01
   7.4424000e-02   2.4804688e-01
   7.4508000e-02   2.4169922e-01
   7.4592000e-02   2.2412109e-01
   7.4676000e-02   2.1972656e-01
   7.4760000e-02   2.0361328e-01
   7.4844000e-02   2.2119141e-01
   7.4928000e-02   2.0410156e-01
   7.5012000e-02   2.7685547e-01
   7.5096000e-02   2.6318359e-01
   7.5180000e-02   2.8808594e-01
   7.5264000e-02   2.2607422e-01
   7.5348000e-02   2.1044922e-01
   7.5432000e-02   2.0898438e-01
   7.5516000e-02   2.2656250e-01
   7.5600000e-02   2.3974609e-01
   7.5684000e-02   2.7197266e-01
   7.5768000e-02   2.6953125e-01
   7.5852000e-02   3.0078125e-01
   7.5936000e-02   2.4462891e-01
   7.6020000e-02   2.3779297e-01
   7.6104000e-02   1.9628906e-01
   7.6188000e-02   2.2363281e-01
   7.6272000e-02   1.9433594e-01
   7.6356000e-02   1.5771484e-01
   7.6440000e-02   1.5722656e-01
   7.6524000e-02   1.7089844e-01
   7.6608000e-02   2.0996094e-01
   7.6692000e-02   2.0996094e-01
   7.6776000e-02   2.0410156e-01
   7.6860000e-02   1.7382812e-01
   7.6944000e-02   1.4160156e-01
   7.7028000e-02   1.6503906e-01
   7.7112000e-02   1.7773438e-01
   7.7196000e-02   2.0458984e-01
   7.7280000e-02   2.2460938e-01
   7.7364000e-02   2.4462891e-01
   7.7448000e-02   1.9580078e-01
   7.7532000e-02   2.2314453e-01
   7.7616000e-02   1.9677734e-01
   7.7700000e-02   1.8603516e-01
   7.7784000e-02   1.3037109e-01
   7.7868000e-02   1.3769531e-01
   7.7952000e-02   1.2255859e-01
   7.8036000e-02   1.2597656e-01
   7.8120000e-02   1.5283203e-01
   7.8204000e-02   1.8017578e-01
   7.8288000e-02   1.8847656e-01
   7.8372000e-02   2.3242188e-01
   7.8456000e-02   2.2314453e-01
   7.8540000e-02   2.7734375e-01
   7.8624000e-02   2.5244141e-01
   7.8708000e-02   2.5878906e-01
   7.8792000e-02   3.2128906e-01
   7.8876000e-02   3.8427734e-01
   7.8960000e-02   4.8046875e-01
   7.9044000e-02   6.4208984e-01
   7.9128000e-02   7.5000000e-01
   7.9212000e-02   7.9687500e-01
   7.9296000e-02   7.8808594e-01
   7.9380000e-02   7.6171875e-01
   7.9464000e-02   6.8310547e-01
   7.9548000e-02   5.2734375e-01
   7.9632000e-02   3.7841797e-01
   7.9716000e-02   2.3193359e-01
   7.9800000e-02   1.3134766e-01
   7.9884000e-02   8.6425781e-02
   7.9968000e-02  -2.0019531e-02
   8.0052000e-02  -7.4707031e-02
   8.0136000e-02  -9.4726562e-02
   8.0220000e-02  -1.2548828e-01
   8.0304000e-02  -1.1914062e-01
   8.0388000e-02  -1.4648438e-01
   8.0472000e-02  -1.3720703e-01
   8.0556000e-02  -1.1816406e-01
   8.0640000e-02  -8.3984375e-02
   8.0724000e-02  -4.2968750e-02
   8.0808000e-02  -4.2968750e-02
   8.0892000e-02  -3.8085938e-02
   8.0976000e-02  -6.8359375e-03
   8.1060000e-02   1.8554688e-02
   8.1144000e-02   1.7089844e-02
   8.1228000e-02   2.3437500e-02
   8.1312000e-02   2.2460938e-02
   8.1396000e-02   2.0507812e-02
   8.1480000e-02   8.0078125e-02
   8.1564000e-02   2.1484375e-01
   8.1648000e-02   2.2753906e-01
   8.1732000e-02   1.7968750e-01
   8.1816000e-02   2.1386719e-01
   8.1900000e-02   2.8271484e-01
   8.1984000e-02   2.8417969e-01
   8.2068000e-02   2.9199219e-01
   8.2152000e-02   2.6416016e-01
   8.2236000e-02   2.5732422e-01
   8.2320000e-02   2.3632812e-01
   8.2404000e-02   2.5000000e-01
   8.2488000e-02   2.4365234e-01
   8.2572000e-02   2.5878906e-01
   8.2656000e-02   2.5878906e-01
   8.2740000e-02   2.5048828e-01
   8.2824000e-02   2.4072266e-01
   8.2908000e-02   2.4023438e-01
   8.2992000e-02   2.5292969e-01
   8.3076000e-02   2.5683594e-01
   8.3160000e-02   2.9980469e-01
   8.3244000e-02   2.9833984e-01
   8.3328000e-02   2.7832031e-01
   8.3412000e-02   2.4853516e-01
   8.3496000e-02   2.5195312e-01
   8.3580000e-02   2.8076172e-01
   8.3664000e-02   2.5439453e-01
   8.3748000e-02   2.5976562e-01
   8.3832000e-02   3.0566406e-01
   8.3916000e-02   2.8222656e-01
   8.4000000e-02   2.7832031e-01
   8.4084000e-02   2.6855469e-01
   8.4168000e-02   3.1933594e-01
   8.4252000e-02   3.0078125e-01
   8.4336000e-02   2.8320312e-01
   8.4420000e-02   3.0468750e-01
   8.4504000e-02   2.9833984e-01
   8.4588000e-02   2.9687500e-01
   8.4672000e-02   2.8662109e-01
   8.4756000e-02   2.5000000e-01
   8.4840000e-02   2.1484375e-01
   8.4924000e-02   1.5722656e-01
   8.5008000e-02   1.5185547e-01
   8.5092000e-02   1.4208984e-01
   8.5176000e-02   1.2890625e-01
   8.5260000e-02   1.6601562e-01
   8.5344000e-02   2.0507812e-01
   8.5428000e-02   2.0654297e-01
   8.5512000e-02   2.0507812e-01
   8.5596000e-02   1.6943359e-01
   8.5680000e-02   1.3818359e-01
   8.5764000e-02   1.1962891e-01
   8.5848000e-02   1.2255859e-01
   8.5932000e-02   1.1572266e-01
   8.6016000e-02   1.4062500e-01
   8.6100000e-02   1.5332031e-01
   8.6184000e-02   1.6308594e-01
   8.6268000e-02   1.9287109e-01
   8.6352000e-02   2.0410156e-01
   8.6436000e-02   2.2851562e-01
   8.6520000e-02   2.3193359e-01
   8.6604000e-02   2.1093750e-01
   8.6688000e-02   2.1191406e-01
   8.6772000e-02   1.7871094e-01
   8.6856000e-02   2.1728516e-01
   8.6940000e-02   2.3779297e-01
   8.7024000e-02   2.2265625e-01
   8.7108000e-02   1.9091797e-01
   8.7192000e-02   2.1630859e-01
   8.7276000e-02   2.2167969e-01
   8.7360000e-02   2.0849609e-01
   8.7444000e-02   2.6025391e-01
   8.7528000e-02   2.2998047e-01
   8.7612000e-02   2.2656250e-01
   8.7696000e-02   2.5341797e-01
   8.7780000e-02   2.0605469e-01
   8.7864000e-02   1.6064453e-01
   8.7948000e-02   1.5136719e-01
   8.8032000e-02   1.3867188e-01
   8.8116000e-02   1.9677734e-01
   8.8200000e-02   2.1191406e-01
   8.8284000e-02   2.2705078e-01
   8.8368000e-02   2.1826172e-01
   8.8452000e-02   2.1875000e-01
   8.8536000e-02   2.1826172e-01
   8.8620000e-02   2.0849609e-01
   8.8704000e-02   2.3242188e-01
   8.8788000e-02   2.2021484e-01
   8.8872000e-02   2.5390625e-01
   8.8956000e-02   2.5927734e-01
   8.9040000e-02   1.8066406e-01
   8.9124000e-02   5.0292969e-02
   8.9208000e-02   1.0791016e-01
   8.9292000e-02   1.9335938e-01
   8.9376000e-02   2.5878906e-01
   8.9460000e-02   2.3242188e-01
   8.9544000e-02   2.2216797e-01
   8.9628000e-02   1.7382812e-01
   8.9712000e-02   2.0947266e-01
   8.9796000e-02   1.9873047e-01
   8.9880000e-02   1.7822266e-01
   8.9964000e-02   1.9140625e-01
   9.0048000e-02   2.0605469e-01
   9.0132000e-02   1.7187500e-01
   9.0216000e-02   1.3134766e-01
   9.0300000e-02   1.1767578e-01
   9.0384000e-02   1.2255859e-01
   9.0468000e-02   1.2695312e-01
   9.0552000e-02   1.4941406e-01
   9.0636000e-02   1.6406250e-01
   9.0720000e-02   1.6943359e-01
   9.0804000e-02   1.7480469e-01
   9.0888000e-02   1.6992188e-01
   9.0972000e-02   1.9238281e-01
   9.1056000e-02   1.9091797e-01
   9.1140000e-02   1.8115234e-01
   9.1224000e-02   2.0263672e-01
   9.1308000e-02   1.5966797e-01
   9.1392000e-02   1.8847656e-01
   9.1476000e-02   1.9238281e-01
   9.1560000e-02   2.2558594e-01
   9.1644000e-02   2.2705078e-01
   9.1728000e-02   1.5136719e-01
   9.1812000e-02   1.7480469e-01
   9.1896000e-02   1.3623047e-01
   9.1980000e-02   1.5087891e-01
   9.2064000e-02   1.4794922e-01
   9.2148000e-02   2.1386719e-01
   9.2232000e-02   2.5390625e-01
   9.2316000e-02   2.0166016e-01
   9.2400000e-02   1.9580078e-01
   9.2484000e-02   2.3046875e-01
   9.2568000e-02   2.2900391e-01
   9.2652000e-02   2.5439453e-01
   9.2736000e-02   2.1679688e-01
   9.2820000e-02   2.1582031e-01
   9.2904000e-02   2.0654297e-01
   9.2988000e-02   2.0800781e-01
   9.3072000e-02   2.1044922e-01
   9.3156000e-02   1.8847656e-01
   9.3240000e-02   2.0312500e-01
   9.3324000e-02   1.6259766e-01
   9.3408000e-02   1.8994141e-01
   9.3492000e-02   1.8505859e-01
   9.3576000e-02   2.1289062e-01
   9.3660000e-02   2.1435547e-01
   9.3744000e-02   1.9531250e-01
   9.3828000e-02   2.0117188e-01
   9.3912000e-02   2.0703125e-01
   9.3996000e-02   2.2509766e-01
   9.4080000e-02   2.0800781e-01
   9.4164000e-02   1.8945312e-01
   9.4248000e-02   1.7968750e-01
   9.4332000e-02   2.0654297e-01
   9.4416000e-02   2.0263672e-01
   9.4500000e-02   2.1386719e-01
   9.4584000e-02   2.2167969e-01
   9.4668000e-02   2.2363281e-01
   9.4752000e-02   2.0166016e-01
   9.4836000e-02   1.8359375e-01
   9.4920000e-02   1.7041016e-01
   9.5004000e-02   1.5380859e-01
   9.5088000e-02   1.6064453e-01
   9.5172000e-02   1.2744141e-01
   9.5256000e-02   9.8144531e-02
   9.5340000e-02   8.0566406e-02
   9.5424000e-02   1.3134766e-01
   9.5508000e-02   1.6259766e-01
   9.5592000e-02   2.1240234e-01
   9.5676000e-02   2.1191406e-01
   9.5760000e-02   1.7333984e-01
   9.5844000e-02   2.1728516e-01
   9.5928000e-02   2.4023438e-01
   9.6012000e-02   2.2607422e-01
   9.6096000e-02   2.1386719e-01
   9.6180000e-02   2.1044922e-01
   9.6264000e-02   2.1923828e-01
   9.6348000e-02   2.2753906e-01
   9.6432000e-02   2.0605469e-01
   9.6516000e-02   2.0800781e-01
   9.6600000e-02   2.1484375e-01
   9.6684000e-02   2.0556641e-01
   9.6768000e-02   1.8017578e-01
   9.6852000e-02   1.6650391e-01
   9.6936000e-02   1.7236328e-01
   9.7020000e-02   1.5185547e-01
   9.7104000e-02   1.4599609e-01
   9.7188000e-02   1.5429688e-01
   9.7272000e-02   1.6357422e-01
   9.7356000e-02   1.4648438e-01
   9.7440000e-02   1.4208984e-01
   9.7524000e-02   1.1621094e-01
   9.7608000e-02   1.2646484e-01
   9.7692000e-02   1.7333984e-01
   9.7776000e-02   1.8798828e-01
   9.7860000e-02   1.7138672e-01
   9.7944000e-02   1.8457031e-01
   9.8028000e-02   2.3535156e-01
   9.8112000e-02   2.0800781e-01
   9.8196000e-02   2.2021484e-01
   9.8280000e-02   1.8798828e-01
   9.8364000e-02   1.9189453e-01
   9.8448000e-02   2.1875000e-01
   9.8532000e-02   1.6162109e-01
   9.8616000e-02   1.5234375e-01
   9.8700000e-02   1.6796875e-01
   9.8784000e-02   1.8603516e-01
   9.8868000e-02   1.5185547e-01
   9.8952000e-02   1.4501953e-01
   9.9036000e-02   1.5722656e-01
   9.9120000e-02   1.9091797e-01
   9.9204000e-02   2.1630859e-01
   9.9288000e-02   2.3193359e-01
   9.9372000e-02   2.3388672e-01
   9.9456000e-02   2.1582031e-01
   9.9540000e-02   2.1044922e-01
   9.9624000e-02   2.0214844e-01
   9.9708000e-02   2.2509766e-01
   9.9792000e-02   2.1875000e-01
   9.9876000e-02   2.4365234e-01
   9.9960000e-02   2.0996094e-01
   1.0004400e-01   2.0068359e-01
   1.0012800e-01   1.9384766e-01
   1.0021200e-01   2.3876953e-01
   1.0029600e-01   2.6660156e-01
   1.0038000e-01   2.8710938e-01
   1.0046400e-01   2.4755859e-01
   1.0054800e-01   3.1201172e-01
   1.0063200e-01   2.8515625e-01
   1.0071600e-01   2.2607422e-01
   1.0080000e-01   1.8066406e-01
   1.0088400e-01   1.3867188e-01
   1.0096800e-01   1.9238281e-01
   1.0105200e-01   1.9628906e-01
   1.0113600e-01   1.8408203e-01
   1.0122000e-01   1.7919922e-01
   1.0130400e-01   2.1484375e-01
   1.0138800e-01   2.0410156e-01
   1.0147200e-01   2.0068359e-01
   1.0155600e-01   1.9091797e-01
   1.0164000e-01   1.7871094e-01
   1.0172400e-01   1.7578125e-01
   1.0180800e-01   1.5039062e-01
   1.0189200e-01   1.2304688e-01
   1.0197600e-01   1.4794922e-01
   1.0206000e-01   1.4160156e-01
   1.0214400e-01   1.5966797e-01
   1.0222800e-01   1.2158203e-01
   1.0231200e-01   1.6162109e-01
   1.0239600e-01   2.3876953e-01
   1.0248000e-01   2.0849609e-01
   1.0256400e-01   1.7285156e-01
   1.0264800e-01   1.9921875e-01
   1.0273200e-01   2.1972656e-01
   1.0281600e-01   1.5185547e-01
   1.0290000e-01   1.9335938e-01
   1.0298400e-01   1.8945312e-01
   1.0306800e-01   2.1142578e-01
   1.0315200e-01   1.7822266e-01
   1.0323600e-01   1.8798828e-01
   1.0332000e-01   2.0263672e-01
   1.0340400e-01   1.9238281e-01
   1.0348800e-01   2.0263672e-01
   1.0357200e-01   1.8261719e-01
   1.0365600e-01   1.8750000e-01
   1.0374000e-01   1.8652344e-01
   1.0382400e-01   2.3828125e-01
   1.0390800e-01   2.4169922e-01
   1.0399200e-01   2.2998047e-01
   1.0407600e-01   2.4169922e-01
   1.0416000e-01   2.4560547e-01
   1.0424400e-01   2.1044922e-01
   1.0432800e-01   1.6357422e-01
   1.0441200e-01   1.2451172e-01
   1.0449600e-01   1.2695312e-01
   1.0458000e-01   1.0791016e-01
   1.0466400e-01   4.5898438e-02
   1.0474800e-01   4.3457031e-02
   1.0483200e-01   9.1796875e-02
   1.0491600e-01   9.8144531e-02
   1.0500000e-01   1.0351562e-01
   1.0508400e-01   1.7626953e-01
   1.0516800e-01   2.1484375e-01
   1.0525200e-01   2.2851562e-01
   1.0533600e-01   2.4072266e-01
   1.0542000e-01   2.4218750e-01
   1.0550400e-01   2.4023438e-01
   1.0558800e-01   2.1435547e-01
   1.0567200e-01   2.3486328e-01
   1.0575600e-01   2.1923828e-01
   1.0584000e-01   2.1630859e-01
   1.0592400e-01   1.7626953e-01
   1.0600800e-01   1.5820312e-01
   1.0609200e-01   1.9091797e-01
   1.0617600e-01   2.2412109e-01
   1.0626000e-01   2.5732422e-01
   1.0634400e-01   2.4365234e-01
   1.0642800e-01   2.1582031e-01
   1.0651200e-01   1.9970703e-01
   1.0659600e-01   2.0166016e-01
   1.0668000e-01   1.7871094e-01
   1.0676400e-01   1.7431641e-01
   1.0684800e-01   1.7968750e-01
   1.0693200e-01   1.8945312e-01
   1.0701600e-01   1.6796875e-01
   1.0710000e-01   2.0507812e-01
   1.0718400e-01   1.9677734e-01
   1.0726800e-01   2.1191406e-01
   1.0735200e-01   2.0996094e-01
   1.0743600e-01   2.0166016e-01
   1.0752000e-01   2.1142578e-01
   1.0760400e-01   1.9189453e-01
   1.0768800e-01   1.8896484e-01
   1.0777200e-01   1.8701172e-01
   1.0785600e-01   1.7041016e-01
   1.0794000e-01   1.8066406e-01
   1.0802400e-01   2.1484375e-01
   1.0810800e-01   2.3730469e-01
   1.0819200e-01   2.1533203e-01
   1.0827600e-01   2.4316406e-01
   1.0836000e-01   2.2949219e-01
   1.0844400e-01   2.1728516e-01
   1.0852800e-01   2.1972656e-01
   1.0861200e-01   2.2216797e-01
   1.0869600e-01   2.0849609e-01
   1.0878000e-01   1.9775391e-01
   1.0886400e-01   1.8310547e-01
   1.0894800e-01   1.9921875e-01
   1.0903200e-01   1.8554688e-01
   1.0911600e-01   1.8408203e-01
   1.0920000e-01   1.9775391e-01
   1.0928400e-01   1.8115234e-01
   1.0936800e-01   1.7968750e-01
   1.0945200e-01   2.1484375e-01
   1.0953600e-01   1.6796875e-01
   1.0962000e-01   1.9775391e-01
   1.0970400e-01   1.8554688e-01
   1.0978800e-01   2.1533203e-01
   1.0987200e-01   2.5341797e-01
   1.0995600e-01   2.4853516e-01
   1.1004000e-01   2.2998047e-01
   1.1012400e-01   1.9433594e-01
   1.1020800e-01   1.9677734e-01
   1.1029200e-01   1.4794922e-01
   1.1037600e-01   1.9384766e-01
   1.1046000e-01   1.7187500e-01
   1.1054400e-01   1.9580078e-01
   1.1062800e-01   1.7871094e-01
   1.1071200e-01   1.5673828e-01
   1.1079600e-01   1.6601562e-01
   1.1088000e-01   1.7431641e-01
   1.1096400e-01   1.6406250e-01
   1.1104800e-01   1.4648438e-01
   1.1113200e-01   1.6601562e-01
   1.1121600e-01   2.0410156e-01
   1.1130000e-01   1.9628906e-01
   1.1138400e-01   1.9628906e-01
   1.1146800e-01   2.2021484e-01
   1.1155200e-01   2.5244141e-01
   1.1163600e-01   2.1191406e-01
   1.1172000e-01   2.0654297e-01
   1.1180400e-01   2.5097656e-01
   1.1188800e-01   2.2656250e-01
   1.1197200e-01   1.8701172e-01
   1.1205600e-01   1.8896484e-01
   1.1214000e-01   1.9531250e-01
   1.1222400e-01   1.8017578e-01
   1.1230800e-01   1.6210938e-01
   1.1239200e-01   1.4697266e-01
   1.1247600e-01   1.2109375e-01
   1.1256000e-01   1.4794922e-01
   1.1264400e-01   1.7675781e-01
   1.1272800e-01   1.9433594e-01
   1.1281200e-01   1.9824219e-01
   1.1289600e-01   2.3144531e-01
   1.1298000e-01   2.2412109e-01
   1.1306400e-01   2.2460938e-01
   1.1314800e-01   2.2900391e-01
   1.1323200e-01   2.5195312e-01
   1.1331600e-01   1.7968750e-01
   1.1340000e-01   1.6650391e-01
   1.1348400e-01   1.8750000e-01
   1.1356800e-01   1.6113281e-01
   1.1365200e-01   1.8261719e-01
   1.1373600e-01   2.1435547e-01
   1.1382000e-01   2.0996094e-01
   1.1390400e-01   1.8261719e-01
   1.1398800e-01   1.9189453e-01
   1.1407200e-01   1.6015625e-01
   1.1415600e-01   9.9609375e-02
   1.1424000e-01   2.4414062e-03
   1.1432400e-01   1.0253906e-02
   1.1440800e-01   6.2011719e-02
   1.1449200e-01   1.3378906e-01
   1.1457600e-01   1.8554688e-01
   1.1466000e-01   2.2851562e-01
   1.1474400e-01   2.2167969e-01
   1.1482800e-01   1.5917969e-01
   1.1491200e-01   1.4160156e-01
   1.1499600e-01   1.4355469e-01
   1.1508000e-01   1.8066406e-01
   1.1516400e-01   1.7626953e-01
   1.1524800e-01   1.2060547e-01
   1.1533200e-01   1.3378906e-01
   1.1541600e-01   1.6552734e-01
   1.1550000e-01   1.4208984e-01
   1.1558400e-01   1.6064453e-01
   1.1566800e-01   2.0751953e-01
   1.1575200e-01   2.9589844e-01
   1.1583600e-01   2.9443359e-01
   1.1592000e-01   1.5234375e-01
   1.1600400e-01   1.9531250e-01
   1.1608800e-01   2.0605469e-01
   1.1617200e-01   2.3583984e-01
   1.1625600e-01   2.5732422e-01
   1.1634000e-01   2.5976562e-01
   1.1642400e-01   2.4218750e-01
   1.1650800e-01   2.1679688e-01
   1.1659200e-01   2.4609375e-01
   1.1667600e-01   2.2460938e-01
   1.1676000e-01   2.3535156e-01
   1.1684400e-01   2.3437500e-01
   1.1692800e-01   2.5683594e-01
   1.1701200e-01   1.5966797e-01
   1.1709600e-01   1.0546875e-01
   1.1718000e-01   1.0400391e-01
   1.1726400e-01   9.5214844e-02
   1.1734800e-01   1.3964844e-01
   1.1743200e-01   1.6308594e-01
   1.1751600e-01   2.0117188e-01
   1.1760000e-01   1.9677734e-01
   1.1768400e-01   2.1826172e-01
   1.1776800e-01   2.1044922e-01
   1.1785200e-01   1.8750000e-01
   1.1793600e-01   1.9726562e-01
   1.1802000e-01   1.6845703e-01
   1.1810400e-01   1.7480469e-01
   1.1818800e-01   1.7041016e-01
   1.1827200e-01   2.1044922e-01
   1.1835600e-01   1.6894531e-01
   1.1844000e-01   1.5234375e-01
   1.1852400e-01   1.6601562e-01
   1.1860800e-01   1.5869141e-01
   1.1869200e-01   1.2792969e-01
   1.1877600e-01   1.8896484e-01
   1.1886000e-01   1.7236328e-01
   1.1894400e-01   1.7089844e-01
   1.1902800e-01   1.9140625e-01
   1.1911200e-01   1.7578125e-01
   1.1919600e-01   1.5917969e-01
   1.1928000e-01   1.7626953e-01
   1.1936400e-01   1.8798828e-01
   1.1944800e-01   2.2070312e-01
   1.1953200e-01   2.3681641e-01
   1.1961600e-01   2.0410156e-01
   1.1970000e-01   2.0507812e-01
   1.1978400e-01   1.8554688e-01
   1.1986800e-01   2.1679688e-01
   1.1995200e-01   2.2607422e-01
   1.2003600e-01   2.4902344e-01
   1.2012000e-01   2.5537109e-01
   1.2020400e-01   2.3046875e-01
   1.2028800e-01   2.0458984e-01
   1.2037200e-01   1.8261719e-01
   1.2045600e-01   1.7675781e-01
   1.2054000e-01   1.8505859e-01
   1.2062400e-01   2.2412109e-01
   1.2070800e-01   2.2167969e-01
   1.2079200e-01   2.2705078e-01
   1.2087600e-01   2.5097656e-01
   1.2096000e-01   2.8369141e-01
   1.2104400e-01   2.7734375e-01
   1.2112800e-01   2.7148438e-01
   1.2121200e-01   2.3193359e-01
   1.2129600e-01   2.1435547e-01
   1.2138000e-01   1.8701172e-01
   1.2146400e-01   1.8115234e-01
   1.2154800e-01   1.7968750e-01
   1.2163200e-01   9.6191406e-02
   1.2171600e-01   8.1054688e-02
   1.2180000e-01   1.0742188e-01
   1.2188400e-01   1.1230469e-01
   1.2196800e-01   1.5625000e-01
   1.2205200e-01   1.9238281e-01
   1.2213600e-01   2.0605469e-01
   1.2222000e-01   1.6162109e-01
   1.2230400e-01   1.5917969e-01
   1.2238800e-01   1.7187500e-01
   1.2247200e-01   1.6308594e-01
   1.2255600e-01   1.7871094e-01
   1.2264000e-01   2.0605469e-01
   1.2272400e-01   1.9238281e-01
   1.2280800e-01   1.8994141e-01
   1.2289200e-01   2.2607422e-01
   1.2297600e-01   2.3925781e-01
   1.2306000e-01   2.4462891e-01
   1.2314400e-01   2.2802734e-01
   1.2322800e-01   2.5000000e-01
   1.2331200e-01   2.3925781e-01
   1.2339600e-01   1.6162109e-01
   1.2348000e-01   1.7773438e-01
   1.2356400e-01   1.7041016e-01
   1.2364800e-01   1.5380859e-01
   1.2373200e-01   1.3867188e-01
   1.2381600e-01   7.8125000e-02
   1.2390000e-01   9.1796875e-02
   1.2398400e-01   9.5214844e-02
   1.2406800e-01   1.3916016e-01
   1.2415200e-01   1.7578125e-01
   1.2423600e-01   1.4990234e-01
   1.2432000e-01   1.7480469e-01
   1.2440400e-01   1.9677734e-01
   1.2448800e-01   1.8408203e-01
   1.2457200e-01   1.9726562e-01
   1.2465600e-01   1.9287109e-01
   1.2474000e-01   1.9238281e-01
   1.2482400e-01   2.2216797e-01
   1.2490800e-01   2.0410156e-01
   1.2499200e-01   2.0019531e-01
   1.2507600e-01   2.1777344e-01
   1.2516000e-01   2.5146484e-01
   1.2524400e-01   2.7148438e-01
   1.2532800e-01   2.3974609e-01
   1.2541200e-01   2.6464844e-01
   1.2549600e-01   2.2460938e-01
   1.2558000e-01   2.2314453e-01
   1.2566400e-01   1.9482422e-01
   1.2574800e-01   1.8164062e-01
   1.2583200e-01   2.3193359e-01
   1.2591600e-01   2.5000000e-01
   1.2600000e-01   2.2265625e-01
   1.2608400e-01   2.1093750e-01
   1.2616800e-01   1.6650391e-01
   1.2625200e-01   1.6015625e-01
   1.2633600e-01   1.8847656e-01
   1.2642000e-01   2.0410156e-01
   1.2650400e-01   2.0605469e-01
   1.2658800e-01   2.0507812e-01
   1.2667200e-01   2.0654297e-01
   1.2675600e-01   1.7822266e-01
   1.2684000e-01   1.8505859e-01
   1.2692400e-01   1.7968750e-01
   1.2700800e-01   1.9384766e-01
   1.2709200e-01   1.8652344e-01
   1.2717600e-01   1.8505859e-01
   1.2726000e-01   1.9140625e-01
   1.2734400e-01   1.8212891e-01
   1.2742800e-01   1.6894531e-01
   1.2751200e-01   2.1972656e-01
   1.2759600e-01   1.7529297e-01
   1.2768000e-01   2.0898438e-01
   1.2776400e-01   1.9824219e-01
   1.2784800e-01   1.9238281e-01
   1.2793200e-01   2.1240234e-01
   1.2801600e-01   1.8750000e-01
   1.2810000e-01   1.9970703e-01
   1.2818400e-01   1.8554688e-01
   1.2826800e-01   1.7724609e-01
   1.2835200e-01   1.8945312e-01
   1.2843600e-01   1.8212891e-01
   1.2852000e-01   1.8164062e-01
   1.2860400e-01   1.7919922e-01
   1.2868800e-01   1.3476562e-01
   1.2877200e-01   7.8125000e-02
   1.2885600e-01   5.3222656e-02
   1.2894000e-01   7.5683594e-02
   1.2902400e-01   1.3183594e-01
   1.2910800e-01   1.4990234e-01
   1.2919200e-01   1.9140625e-01
   1.2927600e-01   2.2998047e-01
   1.2936000e-01   2.3095703e-01
   1.2944400e-01   2.6806641e-01
   1.2952800e-01   2.8125000e-01
   1.2961200e-01   3.0419922e-01
   1.2969600e-01   2.4951172e-01
   1.2978000e-01   2.8271484e-01
   1.2986400e-01   2.5292969e-01
   1.2994800e-01   2.7441406e-01
   1.3003200e-01   2.4902344e-01
   1.3011600e-01   2.8515625e-01
   1.3020000e-01   2.7197266e-01
   1.3028400e-01   2.9833984e-01
   1.3036800e-01   3.0664062e-01
   1.3045200e-01   2.6367188e-01
   1.3053600e-01   2.1728516e-01
   1.3062000e-01   1.6601562e-01
   1.3070400e-01   1.4648438e-01
   1.3078800e-01   1.4648438e-01
   1.3087200e-01   1.0253906e-01
   1.3095600e-01   1.1376953e-01
   1.3104000e-01   1.4355469e-01
   1.3112400e-01   1.7236328e-01
   1.3120800e-01   1.7578125e-01
   1.3129200e-01   2.0068359e-01
   1.3137600e-01   1.9433594e-01
   1.3146000e-01   2.0556641e-01
   1.3154400e-01   2.3291016e-01
   1.3162800e-01   1.8798828e-01
   1.3171200e-01   1.6113281e-01
   1.3179600e-01   1.8359375e-01
   1.3188000e-01   1.8212891e-01
   1.3196400e-01   2.0019531e-01
   1.3204800e-01   1.4843750e-01
   1.3213200e-01   1.5429688e-01
   1.3221600e-01   1.7089844e-01
   1.3230000e-01   1.5136719e-01
   1.3238400e-01   1.7871094e-01
   1.3246800e-01   1.9042969e-01
   1.3255200e-01   1.9677734e-01
   1.3263600e-01   1.8554688e-01
   1.3272000e-01   1.7041016e-01
   1.3280400e-01   1.5380859e-01
   1.3288800e-01   1.7822266e-01
   1.3297200e-01   1.7578125e-01
   1.3305600e-01   1.8115234e-01
   1.3314000e-01   2.2119141e-01
   1.3322400e-01   2.0410156e-01
   1.3330800e-01   2.0361328e-01
   1.3339200e-01   2.1630859e-01
   1.3347600e-01   2.3388672e-01
   1.3356000e-01   2.3876953e-01
   1.3364400e-01   2.0410156e-01
   1.3372800e-01   1.9726562e-01
   1.3381200e-01   1.5332031e-01
   1.3389600e-01   1.7822266e-01
   1.3398000e-01   1.8945312e-01
   1.3406400e-01   1.6845703e-01
   1.3414800e-01   1.5185547e-01
   1.3423200e-01   1.6357422e-01
   1.3431600e-01   1.6015625e-01
   1.3440000e-01   1.8652344e-01
   1.3448400e-01   1.8066406e-01
   1.3456800e-01   1.5625000e-01
   1.3465200e-01   1.9140625e-01
   1.3473600e-01   1.5820312e-01
   1.3482000e-01   1.7871094e-01
   1.3490400e-01   2.1484375e-01
   1.3498800e-01   1.9042969e-01
   1.3507200e-01   1.6064453e-01
   1.3515600e-01   1.5527344e-01
   1.3524000e-01   1.4208984e-01
   1.3532400e-01   1.7724609e-01
   1.3540800e-01   1.8701172e-01
   1.3549200e-01   1.8164062e-01
   1.3557600e-01   2.0898438e-01
   1.3566000e-01   1.7285156e-01
   1.3574400e-01   1.4843750e-01
   1.3582800e-01   1.6552734e-01
   1.3591200e-01   1.8701172e-01
   1.3599600e-01   1.8017578e-01
   1.3608000e-01   2.3193359e-01
   1.3616400e-01   2.2656250e-01
   1.3624800e-01   2.4023438e-01
   1.3633200e-01   2.3974609e-01
   1.3641600e-01   2.5244141e-01
   1.3650000e-01   2.5097656e-01
   1.3658400e-01   1.7285156e-01
   1.3666800e-01   1.1474609e-01
   1.3675200e-01   1.1035156e-01
   1.3683600e-01   1.2500000e-01
   1.3692000e-01   1.2744141e-01
   1.3700400e-01   1.8212891e-01
   1.3708800e-01   1.9091797e-01
   1.3717200e-01   1.9238281e-01
   1.3725600e-01   2.3193359e-01
   1.3734000e-01   2.6708984e-01
   1.3742400e-01   3.1396484e-01
   1.3750800e-01   3.1933594e-01
   1.3759200e-01   3.0810547e-01
   1.3767600e-01   3.0810547e-01
   1.3776000e-01   2.4511719e-01
   1.3784400e-01   1.8750000e-01
   1.3792800e-01   1.3525391e-01
   1.3801200e-01   1.0546875e-01
   1.3809600e-01   1.1132812e-01
   1.3818000e-01   1.2402344e-01
   1.3826400e-01   1.5917969e-01
   1.3834800e-01   2.0605469e-01
   1.3843200e-01   2.1728516e-01
   1.3851600e-01   2.0507812e-01
   1.3860000e-01   2.0605469e-01
   1.3868400e-01   1.5673828e-01
   1.3876800e-01   1.4062500e-01
   1.3885200e-01   1.5039062e-01
   1.3893600e-01   1.6552734e-01
   1.3902000e-01   1.9384766e-01
   1.3910400e-01   1.8994141e-01
   1.3918800e-01   1.9238281e-01
   1.3927200e-01   1.6308594e-01
   1.3935600e-01   2.0117188e-01
   1.3944000e-01   1.9384766e-01
   1.3952400e-01   1.7724609e-01
   1.3960800e-01   1.7382812e-01
   1.3969200e-01   2.2021484e-01
   1.3977600e-01   2.2460938e-01
   1.3986000e-01   2.2705078e-01
   1.3994400e-01   2.0312500e-01
   1.4002800e-01   2.2607422e-01
   1.4011200e-01   2.6269531e-01
   1.4019600e-01   2.1972656e-01
   1.4028000e-01   2.1728516e-01
   1.4036400e-01   1.9140625e-01
   1.4044800e-01   1.8554688e-01
   1.4053200e-01   1.6552734e-01
   1.4061600e-01   1.1865234e-01
   1.4070000e-01   1.2548828e-01
   1.4078400e-01   1.3964844e-01
   1.4086800e-01   2.0605469e-01
   1.4095200e-01   1.9287109e-01
   1.4103600e-01   2.1142578e-01
   1.4112000e-01   2.0947266e-01
   1.4120400e-01   2.1386719e-01
   1.4128800e-01   1.8750000e-01
   1.4137200e-01   1.9970703e-01
   1.4145600e-01   2.1484375e-01
   1.4154000e-01   2.1972656e-01
   1.4162400e-01   2.2363281e-01
   1.4170800e-01   2.3828125e-01
   1.4179200e-01   2.5097656e-01
   1.4187600e-01   1.8554688e-01
   1.4196000e-01   1.6894531e-01
   1.4204400e-01   1.5527344e-01
   1.4212800e-01   1.6210938e-01
   1.4221200e-01   1.7724609e-01
   1.4229600e-01   1.7919922e-01
   1.4238000e-01   1.9580078e-01
   1.4246400e-01   2.2900391e-01
   1.4254800e-01   2.3046875e-01
   1.4263200e-01   2.3339844e-01
   1.4271600e-01   2.6806641e-01
   1.4280000e-01   2.5390625e-01
   1.4288400e-01   2.3095703e-01
   1.4296800e-01   2.3339844e-01
   1.4305200e-01   2.5439453e-01
   1.4313600e-01   2.4169922e-01
   1.4322000e-01   2.3730469e-01
   1.4330400e-01   1.9433594e-01
   1.4338800e-01   2.0312500e-01
   1.4347200e-01   1.5478516e-01
   1.4355600e-01   1.7480469e-01
   1.4364000e-01   1.5625000e-01
   1.4372400e-01   1.6259766e-01
   1.4380800e-01   1.6406250e-01
   1.4389200e-01   1.8408203e-01
   1.4397600e-01   1.6113281e-01
   1.4406000e-01   1.6113281e-01
   1.4414400e-01   1.5625000e-01
   1.4422800e-01   1.2792969e-01
   1.4431200e-01   8.9355469e-02
   1.4439600e-01   9.7656250e-02
   1.4448000e-01   1.1328125e-01
   1.4456400e-01   1.2255859e-01
   1.4464800e-01   1.3378906e-01
   1.4473200e-01   1.5478516e-01
   1.4481600e-01   1.2841797e-01
   1.4490000e-01   1.9677734e-01
   1.4498400e-01   2.0898438e-01
   1.4506800e-01   2.0654297e-01
   1.4515200e-01   2.5244141e-01
   1.4523600e-01   1.9042969e-01
   1.4532000e-01   1.4990234e-01
   1.4540400e-01   1.9335938e-01
   1.4548800e-01   1.6601562e-01
   1.4557200e-01   1.6894531e-01
   1.4565600e-01   2.1191406e-01
   1.4574000e-01   1.5966797e-01
   1.4582400e-01   1.8554688e-01
   1.4590800e-01   1.4990234e-01
   1.4599200e-01   1.7968750e-01
   1.4607600e-01   1.6015625e-01
   1.4616000e-01   2.1972656e-01
   1.4624400e-01   2.1386719e-01
   1.4632800e-01   2.0166016e-01
   1.4641200e-01   2.4365234e-01
   1.4649600e-01   2.5292969e-01
   1.4658000e-01   2.2363281e-01
   1.4666400e-01   2.2900391e-01
   1.4674800e-01   2.2949219e-01
   1.4683200e-01   2.6464844e-01
   1.4691600e-01   2.5878906e-01
   1.4700000e-01   2.6953125e-01
   1.4708400e-01   2.6074219e-01
   1.4716800e-01   2.5537109e-01
   1.4725200e-01   2.3681641e-01
   1.4733600e-01   2.4560547e-01
   1.4742000e-01   2.4267578e-01
   1.4750400e-01   2.2070312e-01
   1.4758800e-01   2.2167969e-01
   1.4767200e-01   2.2265625e-01
   1.4775600e-01   2.1875000e-01
   1.4784000e-01   2.0751953e-01
   1.4792400e-01   2.0654297e-01
   1.4800800e-01   2.1777344e-01
   1.4809200e-01   1.6796875e-01
   1.4817600e-01   1.7382812e-01
   1.4826000e-01   1.8261719e-01
   1.4834400e-01   1.9970703e-01
   1.4842800e-01   2.4023438e-01
   1.4851200e-01   2.1679688e-01
   1.4859600e-01   2.3486328e-01
   1.4868000e-01   2.5390625e-01
   1.4876400e-01   2.3681641e-01
   1.4884800e-01   2.0996094e-01
   1.4893200e-01   2.1337891e-01
   1.4901600e-01   1.6357422e-01
   1.4910000e-01   1.6943359e-01
   1.4918400e-01   1.7529297e-01
   1.4926800e-01   1.7968750e-01
   1.4935200e-01   1.5820312e-01
   1.4943600e-01   1.7236328e-01
   1.4952000e-01   1.8554688e-01
   1.4960400e-01   1.8115234e-01
   1.4968800e-01   2.1484375e-01
   1.4977200e-01   1.8457031e-01
   1.4985600e-01   1.7431641e-01
   1.4994000e-01   1.9921875e-01
   1.5002400e-01   2.2900391e-01
   1.5010800e-01   2.1923828e-01
   1.5019200e-01   2.3681641e-01
   1.5027600e-01   2.1191406e-01
   1.5036000e-01   2.3144531e-01
   1.5044400e-01   2.4853516e-01
   1.5052800e-01   2.4755859e-01
   1.5061200e-01   2.3876953e-01
   1.5069600e-01   2.3876953e-01
   1.5078000e-01   2.5048828e-01
   1.5086400e-01   2.2998047e-01
   1.5094800e-01   1.7968750e-01
   1.5103200e-01   1.7919922e-01
   1.5111600e-01   1.9238281e-01
   1.5120000e-01   2.2753906e-01
   1.5128400e-01   2.4023438e-01
   1.5136800e-01   2.7783203e-01
   1.5145200e-01   3.6376953e-01
   1.5153600e-01   2.4707031e-01
   1.5162000e-01   2.1826172e-01
   1.5170400e-01   2.2216797e-01
   1.5178800e-01   2.6660156e-01
   1.5187200e-01   2.5927734e-01
   1.5195600e-01   2.9052734e-01
   1.5204000e-01   3.7451172e-01
   1.5212400e-01   4.8339844e-01
   1.5220800e-01   6.1474609e-01
   1.5229200e-01   7.0019531e-01
   1.5237600e-01   7.5585938e-01
   1.5246000e-01   7.0507812e-01
   1.5254400e-01   6.6015625e-01
   1.5262800e-01   5.0634766e-01
   1.5271200e-01   3.6181641e-01
   1.5279600e-01   2.3437500e-01
   1.5288000e-01   9.3261719e-02
   1.5296400e-01   2.7832031e-02
   1.5304800e-01  -7.7148438e-02
   1.5313200e-01  -1.2011719e-01
   1.5321600e-01  -1.1279297e-01
   1.5330000e-01  -1.4941406e-01
   1.5338400e-01  -9.1308594e-02
   1.5346800e-01  -7.5683594e-02
   1.5355200e-01  -7.3242188e-02
   1.5363600e-01  -1.0986328e-01
   1.5372000e-01  -8.7890625e-02
   1.5380400e-01  -4.9804688e-02
   1.5388800e-01  -4.7363281e-02
   1.5397200e-01  -3.2226562e-02
   1.5405600e-01  -6.3476562e-03
   1.5414000e-01   3.6621094e-02
   1.5422400e-01   3.6132812e-02
   1.5430800e-01   4.9804688e-02
   1.5439200e-01   7.4218750e-02
   1.5447600e-01   9.9609375e-02
   1.5456000e-01   1.1425781e-01
   1.5464400e-01   1.2255859e-01
   1.5472800e-01   1.1572266e-01
   1.5481200e-01   1.2353516e-01
   1.5489600e-01   1.0791016e-01
   1.5498000e-01   1.1523438e-01
   1.5506400e-01   1.0693359e-01
   1.5514800e-01   1.5771484e-01
   1.5523200e-01   1.8603516e-01
   1.5531600e-01   1.3916016e-01
   1.5540000e-01   1.7724609e-01
   1.5548400e-01   2.1142578e-01
   1.5556800e-01   2.3242188e-01
   1.5565200e-01   2.6464844e-01
   1.5573600e-01   2.5244141e-01
   1.5582000e-01   2.9541016e-01
   1.5590400e-01   2.9785156e-01
   1.5598800e-01   2.8955078e-01
   1.5607200e-01   3.0126953e-01
   1.5615600e-01   2.6074219e-01
   1.5624000e-01   2.5341797e-01
   1.5632400e-01   3.0615234e-01
   1.5640800e-01   3.1933594e-01
   1.5649200e-01   3.4082031e-01
   1.5657600e-01   3.6376953e-01
   1.5666000e-01   3.2910156e-01
   1.5674400e-01   3.3496094e-01
   1.5682800e-01   3.4570312e-01
   1.5691200e-01   3.2958984e-01
   1.5699600e-01   3.2128906e-01
   1.5708000e-01   3.2666016e-01
   1.5716400e-01   3.0419922e-01
   1.5724800e-01   2.9394531e-01
   1.5733200e-01   3.0468750e-01
   1.5741600e-01   2.3388672e-01
   1.5750000e-01   2.5097656e-01
   1.5758400e-01   2.6025391e-01
   1.5766800e-01   2.4707031e-01
   1.5775200e-01   2.7685547e-01
   1.5783600e-01   2.7246094e-01
   1.5792000e-01   2.6220703e-01
   1.5800400e-01   2.5195312e-01
   1.5808800e-01   2.5439453e-01
   1.5817200e-01   2.4218750e-01
   1.5825600e-01   2.8125000e-01
   1.5834000e-01   2.6367188e-01
   1.5842400e-01   2.3974609e-01
   1.5850800e-01   1.9042969e-01
   1.5859200e-01   2.1093750e-01
   1.5867600e-01   1.9091797e-01
   1.5876000e-01   1.8798828e-01
   1.5884400e-01   1.9091797e-01
   1.5892800e-01   2.0214844e-01
   1.5901200e-01   1.9335938e-01
   1.5909600e-01   1.8066406e-01
   1.5918000e-01   1.6748047e-01
   1.5926400e-01   2.0214844e-01
   1.5934800e-01   1.7236328e-01
   1.5943200e-01   1.9531250e-01
   1.5951600e-01   2.0751953e-01
   1.5960000e-01   1.6601562e-01
   1.5968400e-01   1.6552734e-01
   1.5976800e-01   2.0556641e-01
   1.5985200e-01   2.1582031e-01
   1.5993600e-01   2.1093750e-01
   1.6002000e-01   1.9677734e-01
   1.6010400e-01   1.7773438e-01
   1.6018800e-01   1.8945312e-01
   1.6027200e-01   1.6503906e-01
   1.6035600e-01   1.8994141e-01
   1.6044000e-01   1.9628906e-01
   1.6052400e-01   1.5478516e-01
   1.6060800e-01   1.1865234e-01
   1.6069200e-01   1.3769531e-01
   1.6077600e-01   1.5576172e-01
   1.6086000e-01   1.8310547e-01
   1.6094400e-01   1.9726562e-01
   1.6102800e-01   2.2753906e-01
   1.6111200e-01   2.3291016e-01
   1.6119600e-01   2.3632812e-01
   1.6128000e-01   2.4951172e-01
   1.6136400e-01   2.4267578e-01
   1.6144800e-01   2.6708984e-01
   1.6153200e-01   2.3242188e-01
   1.6161600e-01   2.0800781e-01
   1.6170000e-01   2.5195312e-01
   1.6178400e-01   2.3339844e-01
   1.6186800e-01   1.8701172e-01
   1.6195200e-01   1.9970703e-01
   1.6203600e-01   1.7578125e-01
   1.6212000e-01   1.6552734e-01
   1.6220400e-01   1.4501953e-01
   1.6228800e-01   1.6845703e-01
   1.6237200e-01   1.2353516e-01
   1.6245600e-01   1.1523438e-01
   1.6254000e-01   1.0644531e-01
   1.6262400e-01   1.1328125e-01
   1.6270800e-01   1.3769531e-01
   1.6279200e-01   1.2060547e-01
   1.6287600e-01   1.6650391e-01
   1.6296000e-01   1.7724609e-01
   1.6304400e-01   1.6210938e-01
   1.6312800e-01   1.8847656e-01
   1.6321200e-01   1.6357422e-01
   1.6329600e-01   1.6210938e-01
   1.6338000e-01   1.2841797e-01
   1.6346400e-01   1.8505859e-01
   1.6354800e-01   1.7187500e-01
   1.6363200e-01   1.8457031e-01
   1.6371600e-01   1.8457031e-01
   1.6380000e-01   1.6259766e-01
   1.6388400e-01   1.8212891e-01
   1.6396800e-01   2.1484375e-01
   1.6405200e-01   2.1826172e-01
   1.6413600e-01   2.2607422e-01
   1.6422000e-01   1.9628906e-01
   1.6430400e-01   1.9970703e-01
   1.6438800e-01   2.0361328e-01
   1.6447200e-01   2.0507812e-01
   1.6455600e-01   2.3681641e-01
   1.6464000e-01   2.2363281e-01
   1.6472400e-01   2.2900391e-01
   1.6480800e-01   2.5439453e-01
   1.6489200e-01   2.4804688e-01
   1.6497600e-01   2.6074219e-01
   1.6506000e-01   2.5341797e-01
   1.6514400e-01   2.7490234e-01
   1.6522800e-01   1.1132812e-01
   1.6531200e-01  -1.9042969e-02
   1.6539600e-01   6.6894531e-02
   1.6548000e-01   1.5380859e-01
   1.6556400e-01   2.5683594e-01
   1.6564800e-01   2.5292969e-01
   1.6573200e-01   2.7246094e-01
   1.6581600e-01   2.4316406e-01
   1.6590000e-01   2.4853516e-01
   1.6598400e-01   2.4804688e-01
   1.6606800e-01   2.2119141e-01
   1.6615200e-01   2.0263672e-01
   1.6623600e-01   2.0263672e-01
   1.6632000e-01   1.7724609e-01
   1.6640400e-01   1.6796875e-01
   1.6648800e-01   1.8750000e-01
   1.6657200e-01   2.0068359e-01
   1.6665600e-01   2.1582031e-01
   1.6674000e-01   1.9384766e-01
   1.6682400e-01   1.5771484e-01
   1.6690800e-01   1.7529297e-01
   1.6699200e-01   1.6210938e-01
   1.6707600e-01   1.8750000e-01
   1.6716000e-01   2.2460938e-01
   1.6724400e-01   2.1093750e-01
   1.6732800e-01   1.8750000e-01
   1.6741200e-01   1.9628906e-01
   1.6749600e-01   1.6601562e-01
   1.6758000e-01   1.9287109e-01
   1.6766400e-01   2.0703125e-01
   1.6774800e-01   2.2558594e-01
   1.6783200e-01   2.1142578e-01
   1.6791600e-01   2.2265625e-01
   1.6800000e-01   2.4169922e-01
   1.6808400e-01   2.4462891e-01
   1.6816800e-01   2.3779297e-01
   1.6825200e-01   2.2119141e-01
   1.6833600e-01   2.3535156e-01
   1.6842000e-01   2.2607422e-01
   1.6850400e-01   1.9042969e-01
   1.6858800e-01   1.9677734e-01
   1.6867200e-01   1.6064453e-01
   1.6875600e-01   1.4404297e-01
   1.6884000e-01   1.3574219e-01
   1.6892400e-01   1.3867188e-01
   1.6900800e-01   1.8457031e-01
   1.6909200e-01   1.8457031e-01
   1.6917600e-01   1.7578125e-01
   1.6926000e-01   1.7236328e-01
   1.6934400e-01   1.7529297e-01
   1.6942800e-01   1.9580078e-01
   1.6951200e-01   2.1533203e-01
   1.6959600e-01   2.5683594e-01
   1.6968000e-01   2.3583984e-01
   1.6976400e-01   2.2167969e-01
   1.6984800e-01   2.2216797e-01
   1.6993200e-01   2.2753906e-01
   1.7001600e-01   2.1435547e-01
   1.7010000e-01   2.0263672e-01
   1.7018400e-01   2.4560547e-01
   1.7026800e-01   2.6123047e-01
   1.7035200e-01   2.3632812e-01
   1.7043600e-01   2.0703125e-01
   1.7052000e-01   1.7919922e-01
   1.7060400e-01   1.8261719e-01
   1.7068800e-01   1.8603516e-01
   1.7077200e-01   1.7578125e-01
   1.7085600e-01   1.9531250e-01
   1.7094000e-01   1.6650391e-01
   1.7102400e-01   1.5332031e-01
   1.7110800e-01   1.3525391e-01
   1.7119200e-01   1.4794922e-01
   1.7127600e-01   1.4648438e-01
   1.7136000e-01   1.5380859e-01
   1.7144400e-01   1.2109375e-01
   1.7152800e-01   1.2792969e-01
   1.7161200e-01   1.7236328e-01
   1.7169600e-01   2.1923828e-01
   1.7178000e-01   2.3193359e-01
   1.7186400e-01   2.7099609e-01
   1.7194800e-01   2.6025391e-01
   1.7203200e-01   2.7734375e-01
   1.7211600e-01   2.9296875e-01
   1.7220000e-01   2.9833984e-01
   1.7228400e-01   3.2910156e-01
   1.7236800e-01   3.0126953e-01
   1.7245200e-01   2.9003906e-01
   1.7253600e-01   2.7197266e-01
   1.7262000e-01   2.7294922e-01
   1.7270400e-01   2.4169922e-01
   1.7278800e-01   2.0800781e-01
   1.7287200e-01   1.8457031e-01
   1.7295600e-01   1.8017578e-01
   1.7304000e-01   1.8603516e-01
   1.7312400e-01   1.7724609e-01
   1.7320800e-01   1.7041016e-01
   1.7329200e-01   1.7529297e-01
   1.7337600e-01   1.9726562e-01
   1.7346000e-01   1.7382812e-01
   1.7354400e-01   1.6894531e-01
   1.7362800e-01   1.5673828e-01
   1.7371200e-01   1.4941406e-01
   1.7379600e-01   1.5527344e-01
   1.7388000e-01   1.8652344e-01
   1.7396400e-01   1.8359375e-01
   1.7404800e-01   1.6210938e-01
   1.7413200e-01   1.7529297e-01
   1.7421600e-01   2.1777344e-01
   1.7430000e-01   2.0654297e-01
   1.7438400e-01   1.8896484e-01
   1.7446800e-01   1.5966797e-01
   1.7455200e-01   1.8261719e-01
   1.7463600e-01   1.7822266e-01
   1.7472000e-01   1.9531250e-01
   1.7480400e-01   2.0312500e-01
   1.7488800e-01   2.1240234e-01
   1.7497200e-01   2.1484375e-01
   1.7505600e-01   2.0947266e-01
   1.7514000e-01   2.1484375e-01
   1.7522400e-01   2.2509766e-01
   1.7530800e-01   1.9677734e-01
   1.7539200e-01   1.6748047e-01
   1.7547600e-01   1.8261719e-01
   1.7556000e-01   2.1728516e-01
   1.7564400e-01   2.0458984e-01
   1.7572800e-01   1.9335938e-01
   1.7581200e-01   2.4462891e-01
   1.7589600e-01   2.1630859e-01
   1.7598000e-01   2.0458984e-01
   1.7606400e-01   1.5966797e-01
   1.7614800e-01   2.0166016e-01
   1.7623200e-01   1.7626953e-01
   1.7631600e-01   1.5625000e-01
   1.7640000e-01   1.5917969e-01
   1.7648400e-01   2.0019531e-01
   1.7656800e-01   2.2412109e-01
   1.7665200e-01   2.2119141e-01
   1.7673600e-01   2.2265625e-01
   1.7682000e-01   2.0458984e-01
   1.7690400e-01   2.0361328e-01
   1.7698800e-01   2.1533203e-01
   1.7707200e-01   2.8955078e-01
   1.7715600e-01   2.9394531e-01
   1.7724000e-01   3.4765625e-01
   1.7732400e-01   3.3837891e-01
   1.7740800e-01   3.0566406e-01
   1.7749200e-01   2.4609375e-01
   1.7757600e-01   2.1435547e-01
   1.7766000e-01   1.3330078e-01
   1.7774400e-01   1.6699219e-01
   1.7782800e-01   1.8017578e-01
   1.7791200e-01   2.0361328e-01
   1.7799600e-01   2.2070312e-01
   1.7808000e-01   2.1679688e-01
   1.7816400e-01   2.2753906e-01
   1.7824800e-01   2.0312500e-01
   1.7833200e-01   2.1777344e-01
   1.7841600e-01   2.3876953e-01
   1.7850000e-01   2.2363281e-01
   1.7858400e-01   2.5000000e-01
   1.7866800e-01   2.2656250e-01
   1.7875200e-01   2.0898438e-01
   1.7883600e-01   2.0166016e-01
   1.7892000e-01   1.8994141e-01
   1.7900400e-01   1.9775391e-01
   1.7908800e-01   2.2558594e-01
   1.7917200e-01   2.3339844e-01
   1.7925600e-01   2.1972656e-01
   1.7934000e-01   2.0800781e-01
   1.7942400e-01   2.3339844e-01
   1.7950800e-01   2.2851562e-01
   1.7959200e-01   1.9335938e-01
   1.7967600e-01   1.9189453e-01
   1.7976000e-01   1.9433594e-01
   1.7984400e-01   1.9335938e-01
   1.7992800e-01   1.6894531e-01
   1.8001200e-01   1.4648438e-01
   1.8009600e-01   1.3232422e-01
   1.8018000e-01   1.4208984e-01
   1.8026400e-01   1.1865234e-01
   1.8034800e-01   1.2744141e-01
   1.8043200e-01   1.6455078e-01
   1.8051600e-01   1.6406250e-01
   1.8060000e-01   1.4892578e-01
   1.8068400e-01   1.1376953e-01
   1.8076800e-01   7.1289062e-02
   1.8085200e-01   1.0351562e-01
   1.8093600e-01   1.4599609e-01
   1.8102000e-01   1.5283203e-01
   1.8110400e-01   1.4794922e-01
   1.8118800e-01   2.0605469e-01
   1.8127200e-01   2.6318359e-01
   1.8135600e-01   2.8613281e-01
   1.8144000e-01   2.6611328e-01
   1.8152400e-01   2.1533203e-01
   1.8160800e-01   2.3046875e-01
   1.8169200e-01   2.0800781e-01
   1.8177600e-01   2.5244141e-01
   1.8186000e-01   2.5537109e-01
   1.8194400e-01   2.6220703e-01
   1.8202800e-01   2.3925781e-01
   1.8211200e-01   2.5390625e-01
   1.8219600e-01   2.7929688e-01
   1.8228000e-01   3.0517578e-01
   1.8236400e-01   3.0566406e-01
   1.8244800e-01   2.8369141e-01
   1.8253200e-01   2.8759766e-01
   1.8261600e-01   3.0029297e-01
   1.8270000e-01   2.9199219e-01
   1.8278400e-01   2.4658203e-01
   1.8286800e-01   2.3876953e-01
   1.8295200e-01   2.4511719e-01
   1.8303600e-01   1.7871094e-01
   1.8312000e-01   1.5869141e-01
   1.8320400e-01   1.7529297e-01
   1.8328800e-01   1.5527344e-01
   1.8337200e-01   1.5917969e-01
   1.8345600e-01   1.2646484e-01
   1.8354000e-01   1.1718750e-01
   1.8362400e-01   1.2304688e-01
   1.8370800e-01   1.2353516e-01
   1.8379200e-01   1.6210938e-01
   1.8387600e-01   1.7187500e-01
   1.8396000e-01   2.2460938e-01
   1.8404400e-01   2.6171875e-01
   1.8412800e-01   2.9638672e-01
   1.8421200e-01   3.1396484e-01
   1.8429600e-01   2.5927734e-01
   1.8438000e-01   2.1435547e-01
   1.8446400e-01   1.9580078e-01
   1.8454800e-01   1.7724609e-01
   1.8463200e-01   1.6894531e-01
   1.8471600e-01   1.3037109e-01
   1.8480000e-01   1.4306641e-01
   1.8488400e-01   1.2988281e-01
   1.8496800e-01   1.3183594e-01
   1.8505200e-01   1.2304688e-01
   1.8513600e-01   1.8164062e-01
   1.8522000e-01   1.7187500e-01
   1.8530400e-01   2.2070312e-01
   1.8538800e-01   2.3046875e-01
   1.8547200e-01   2.5048828e-01
   1.8555600e-01   2.0800781e-01
   1.8564000e-01   1.5429688e-01
   1.8572400e-01   1.5722656e-01
   1.8580800e-01   1.5478516e-01
   1.8589200e-01   1.6455078e-01
   1.8597600e-01   1.4599609e-01
   1.8606000e-01   1.0937500e-01
   1.8614400e-01   1.2255859e-01
   1.8622800e-01   1.4697266e-01
   1.8631200e-01   1.2060547e-01
   1.8639600e-01   1.6357422e-01
   1.8648000e-01   1.7968750e-01
   1.8656400e-01   1.7041016e-01
   1.8664800e-01   1.5722656e-01
   1.8673200e-01   1.5917969e-01
   1.8681600e-01   1.0693359e-01
   1.8690000e-01   1.3183594e-01
   1.8698400e-01   1.3769531e-01
   1.8706800e-01   1.9580078e-01
   1.8715200e-01   2.0263672e-01
   1.8723600e-01   2.0019531e-01
   1.8732000e-01   1.5087891e-01
   1.8740400e-01   1.3818359e-01
   1.8748800e-01   1.4501953e-01
   1.8757200e-01   1.2353516e-01
   1.8765600e-01   1.6015625e-01
   1.8774000e-01   1.6748047e-01
   1.8782400e-01   1.7333984e-01
   1.8790800e-01   1.7871094e-01
   1.8799200e-01   1.9189453e-01
   1.8807600e-01   1.8212891e-01
   1.8816000e-01   1.8261719e-01
   1.8824400e-01   1.8896484e-01
   1.8832800e-01   2.3974609e-01
   1.8841200e-01   2.8369141e-01
   1.8849600e-01   3.0468750e-01
   1.8858000e-01   3.4472656e-01
   1.8866400e-01   3.0468750e-01
   1.8874800e-01   2.5537109e-01
   1.8883200e-01   1.9628906e-01
   1.8891600e-01   1.8798828e-01
   1.8900000e-01   1.6894531e-01
   1.8908400e-01   1.3720703e-01
   1.8916800e-01   1.1865234e-01
   1.8925200e-01   7.5195312e-02
   1.8933600e-01   1.1669922e-01
   1.8942000e-01   1.3964844e-01
   1.8950400e-01   1.5478516e-01
   1.8958800e-01   1.4208984e-01
   1.8967200e-01   1.9287109e-01
   1.8975600e-01   1.4550781e-01
   1.8984000e-01   1.4794922e-01
   1.8992400e-01   1.7968750e-01
   1.9000800e-01   1.8652344e-01
   1.9009200e-01   2.0654297e-01
   1.9017600e-01   1.8603516e-01
   1.9026000e-01   2.1533203e-01
   1.9034400e-01   2.4365234e-01
   1.9042800e-01   2.4462891e-01
   1.9051200e-01   2.3046875e-01
   1.9059600e-01   2.8466797e-01
   1.9068000e-01   2.9101562e-01
   1.9076400e-01   2.8857422e-01
   1.9084800e-01   2.7197266e-01
   1.9093200e-01   2.5000000e-01
   1.9101600e-01   2.1875000e-01
   1.9110000e-01   2.0410156e-01
   1.9118400e-01   2.0019531e-01
   1.9126800e-01   1.7382812e-01
   1.9135200e-01   2.0751953e-01
   1.9143600e-01   2.1923828e-01
   1.9152000e-01   2.5195312e-01
   1.9160400e-01   2.6220703e-01
   1.9168800e-01   2.7001953e-01
   1.9177200e-01   2.7001953e-01
   1.9185600e-01   2.5537109e-01
   1.9194000e-01   2.8222656e-01
   1.9202400e-01   2.8857422e-01
   1.9210800e-01   2.5781250e-01
   1.9219200e-01   3.1005859e-01
   1.9227600e-01   3.4326172e-01
   1.9236000e-01   1.9726562e-01
   1.9244400e-01   1.4941406e-01
   1.9252800e-01   1.7089844e-01
   1.9261200e-01   1.9775391e-01
   1.9269600e-01   2.4609375e-01
   1.9278000e-01   2.3730469e-01
   1.9286400e-01   1.9775391e-01
   1.9294800e-01   1.4892578e-01
   1.9303200e-01   1.2597656e-01
   1.9311600e-01   1.2890625e-01
   1.9320000e-01   1.2548828e-01
   1.9328400e-01   1.1083984e-01
   1.9336800e-01   1.1181641e-01
   1.9345200e-01   1.0839844e-01
   1.9353600e-01   7.8613281e-02
   1.9362000e-01   1.1328125e-01
   1.9370400e-01   1.0546875e-01
   1.9378800e-01   1.6113281e-01
   1.9387200e-01   1.5039062e-01
   1.9395600e-01   1.7333984e-01
   1.9404000e-01   1.7285156e-01
   1.9412400e-01   1.9824219e-01
   1.9420800e-01   1.9238281e-01
   1.9429200e-01   1.7138672e-01
   1.9437600e-01   1.8457031e-01
   1.9446000e-01   1.6601562e-01
   1.9454400e-01   1.6064453e-01
   1.9462800e-01   1.8847656e-01
   1.9471200e-01   1.6357422e-01
   1.9479600e-01   2.1630859e-01
   1.9488000e-01   1.9433594e-01
   1.9496400e-01   2.2509766e-01
   1.9504800e-01   2.2949219e-01
   1.9513200e-01   1.9482422e-01
   1.9521600e-01   1.7041016e-01
   1.9530000e-01   1.6406250e-01
   1.9538400e-01   1.9677734e-01
   1.9546800e-01   2.3242188e-01
   1.9555200e-01   2.4414062e-01
   1.9563600e-01   2.3925781e-01
   1.9572000e-01   2.6318359e-01
   1.9580400e-01   2.3193359e-01
   1.9588800e-01   2.0312500e-01
   1.9597200e-01   1.7578125e-01
   1.9605600e-01   1.5771484e-01
   1.9614000e-01   1.4404297e-01
   1.9622400e-01   1.3769531e-01
   1.9630800e-01   1.6699219e-01
   1.9639200e-01   1.8603516e-01
   1.9647600e-01   1.6455078e-01
   1.9656000e-01   1.5869141e-01
   1.9664400e-01   1.9580078e-01
   1.9672800e-01   2.2070312e-01
   1.9681200e-01   1.9433594e-01
   1.9689600e-01   2.5244141e-01
   1.9698000e-01   2.1972656e-01
   1.9706400e-01   1.6064453e-01
   1.9714800e-01   1.6894531e-01
   1.9723200e-01   1.6992188e-01
   1.9731600e-01   1.5380859e-01
   1.9740000e-01   1.4794922e-01
   1.9748400e-01   1.6064453e-01
   1.9756800e-01   1.2646484e-01
   1.9765200e-01   1.5771484e-01
   1.9773600e-01   1.6308594e-01
   1.9782000e-01   2.2363281e-01
   1.9790400e-01   2.2998047e-01
   1.9798800e-01   2.6757812e-01
   1.9807200e-01   2.2705078e-01
   1.9815600e-01   1.6992188e-01
   1.9824000e-01   1.5332031e-01
   1.9832400e-01   1.9433594e-01
   1.9840800e-01   2.4804688e-01
   1.9849200e-01   2.6220703e-01
   1.9857600e-01   2.5390625e-01
   1.9866000e-01   1.8994141e-01
   1.9874400e-01   2.4365234e-01
   1.9882800e-01   2.1875000e-01
   1.9891200e-01   2.3828125e-01
   1.9899600e-01   1.9580078e-01
   1.9908000e-01   2.0117188e-01
   1.9916400e-01   2.3486328e-01
   1.9924800e-01   2.8320312e-01
   1.9933200e-01   3.0712891e-01
   1.9941600e-01   3.0468750e-01
   1.9950000e-01   3.0419922e-01
   1.9958400e-01   2.9687500e-01
   1.9966800e-01   2.6269531e-01
   1.9975200e-01   2.3486328e-01
   1.9983600e-01   2.5439453e-01
   1.9992000e-01   2.4902344e-01
   2.0000400e-01   2.2949219e-01
   2.0008800e-01   2.0605469e-01
   2.0017200e-01   2.2509766e-01
   2.0025600e-01   2.3388672e-01
   2.0034000e-01   2.5488281e-01
   2.0042400e-01   2.1923828e-01
   2.0050800e-01   1.7773438e-01
   2.0059200e-01   2.0068359e-01
   2.0067600e-01   1.6064453e-01
   2.0076000e-01   1.4941406e-01
   2.0084400e-01   1.3769531e-01
   2.0092800e-01   1.4062500e-01
   2.0101200e-01   1.4599609e-01
   2.0109600e-01   1.7919922e-01
   2.0118000e-01   2.2167969e-01
   2.0126400e-01   2.8466797e-01
   2.0134800e-01   2.8515625e-01
   2.0143200e-01   3.0175781e-01
   2.0151600e-01   3.1445312e-01
   2.0160000e-01   3.1054688e-01
   2.0168400e-01   2.6660156e-01
   2.0176800e-01   2.3291016e-01
   2.0185200e-01   2.2558594e-01
   2.0193600e-01   2.2802734e-01
   2.0202000e-01   2.4218750e-01
   2.0210400e-01   2.3925781e-01
   2.0218800e-01   2.3828125e-01
   2.0227200e-01   2.0800781e-01
   2.0235600e-01   2.1777344e-01
   2.0244000e-01   1.9873047e-01
   2.0252400e-01   2.1191406e-01
   2.0260800e-01   2.3242188e-01
   2.0269200e-01   3.8427734e-01
   2.0277600e-01   5.4736328e-01
   2.0286000e-01   6.5380859e-01
   2.0294400e-01   7.1142578e-01
   2.0302800e-01   6.8066406e-01
   2.0311200e-01   6.2402344e-01
   2.0319600e-01   5.5273438e-01
   2.0328000e-01   3.9794922e-01
   2.0336400e-01   2.5048828e-01
   2.0344800e-01   1.4160156e-01
   2.0353200e-01   5.4199219e-02
   2.0361600e-01   2.3437500e-02
   2.0370000e-01  -8.7890625e-03
   2.0378400e-01   1.7089844e-02
   2.0386800e-01  -5.3710938e-03
   2.0395200e-01   1.9531250e-02
   2.0403600e-01   4.3945312e-02
   2.0412000e-01   5.4687500e-02
   2.0420400e-01   6.7871094e-02
   2.0428800e-01   4.3945312e-02
   2.0437200e-01   4.3945312e-02
   2.0445600e-01   3.6132812e-02
   2.0454000e-01  -4.8828125e-04
   2.0462400e-01  -2.8808594e-02
   2.0470800e-01  -3.1250000e-02
   2.0479200e-01  -2.9296875e-03
   2.0487600e-01   8.0566406e-02
   2.0496000e-01   1.1523438e-01
   2.0504400e-01   1.7089844e-01
   2.0512800e-01   1.6943359e-01
   2.0521200e-01   1.5234375e-01
   2.0529600e-01   1.9628906e-01
   2.0538000e-01   2.1191406e-01
   2.0546400e-01   2.2460938e-01
   2.0554800e-01   2.0068359e-01
   2.0563200e-01   2.0654297e-01
   2.0571600e-01   2.2802734e-01
   2.0580000e-01   2.2607422e-01
   2.0588400e-01   2.3291016e-01
   2.0596800e-01   2.4365234e-01
   2.0605200e-01   2.2216797e-01
   2.0613600e-01   2.6708984e-01
   2.0622000e-01   2.4804688e-01
   2.0630400e-01   2.5781250e-01
   2.0638800e-01   2.6513672e-01
   2.0647200e-01   2.5927734e-01
   2.0655600e-01   2.4902344e-01
   2.0664000e-01   2.5537109e-01
   2.0672400e-01   2.6367188e-01
   2.0680800e-01   2.6123047e-01
   2.0689200e-01   2.7783203e-01
   2.0697600e-01   3.0175781e-01
   2.0706000e-01   2.9785156e-01
   2.0714400e-01   3.4179688e-01
   2.0722800e-01   3.3984375e-01
   2.0731200e-01   3.2617188e-01
   2.0739600e-01   3.6816406e-01
   2.0748000e-01   3.6474609e-01
   2.0756400e-01   3.6669922e-01
   2.0764800e-01   3.5058594e-01
   2.0773200e-01   3.5156250e-01
   2.0781600e-01   3.0468750e-01
   2.0790000e-01   3.0468750e-01
   2.0798400e-01   3.0712891e-01
   2.0806800e-01   3.1298828e-01
   2.0815200e-01   2.7832031e-01
   2.0823600e-01   2.6611328e-01
   2.0832000e-01   2.5585938e-01
   2.0840400e-01   2.3291016e-01
   2.0848800e-01   1.9726562e-01
   2.0857200e-01   2.2021484e-01
   2.0865600e-01   2.2802734e-01
   2.0874000e-01   2.4218750e-01
   2.0882400e-01   2.5000000e-01
   2.0890800e-01   2.7685547e-01
   2.0899200e-01   2.5390625e-01
   2.0907600e-01   2.6562500e-01
   2.0916000e-01   3.1591797e-01
   2.0924400e-01   2.9589844e-01
   2.0932800e-01   2.4658203e-01
   2.0941200e-01   2.5195312e-01
   2.0949600e-01   2.9101562e-01
   2.0958000e-01   3.2324219e-01
   2.0966400e-01   2.7246094e-01
   2.0974800e-01   1.7187500e-01
   2.0983200e-01   1.0107422e-01
   2.0991600e-01   1.4355469e-01
   2.1000000e-01   2.3681641e-01
   2.1008400e-01   2.6318359e-01
   2.1016800e-01   3.0126953e-01
   2.1025200e-01   2.4121094e-01
   2.1033600e-01   2.5195312e-01
   2.1042000e-01   2.2167969e-01
   2.1050400e-01   2.1582031e-01
   2.1058800e-01   2.3828125e-01
   2.1067200e-01   2.3632812e-01
   2.1075600e-01   1.9042969e-01
   2.1084000e-01   1.8847656e-01
   2.1092400e-01   1.5722656e-01
   2.1100800e-01   1.4843750e-01
   2.1109200e-01   1.5820312e-01
   2.1117600e-01   1.5625000e-01
   2.1126000e-01   1.5087891e-01
   2.1134400e-01   1.6601562e-01
   2.1142800e-01   2.0898438e-01
   2.1151200e-01   2.2119141e-01
   2.1159600e-01   2.5585938e-01
   2.1168000e-01   2.4169922e-01
   2.1176400e-01   2.0556641e-01
   2.1184800e-01   2.0800781e-01
   2.1193200e-01   1.9677734e-01
   2.1201600e-01   1.7919922e-01
   2.1210000e-01   1.8261719e-01
   2.1218400e-01   1.7968750e-01
   2.1226800e-01   1.3964844e-01
   2.1235200e-01   1.3183594e-01
   2.1243600e-01   1.1132812e-01
   2.1252000e-01   1.0156250e-01
   2.1260400e-01   9.4238281e-02
   2.1268800e-01   1.3623047e-01
   2.1277200e-01   1.6259766e-01
   2.1285600e-01   1.7724609e-01
   2.1294000e-01   2.1142578e-01
   2.1302400e-01   2.6269531e-01
   2.1310800e-01   2.6806641e-01
   2.1319200e-01   2.8027344e-01
   2.1327600e-01   2.4951172e-01
   2.1336000e-01   2.6269531e-01
   2.1344400e-01   2.6611328e-01
   2.1352800e-01   2.6318359e-01
   2.1361200e-01   2.9638672e-01
   2.1369600e-01   3.2763672e-01
   2.1378000e-01   3.0029297e-01
   2.1386400e-01   3.2763672e-01
   2.1394800e-01   3.3056641e-01
   2.1403200e-01   3.2128906e-01
   2.1411600e-01   3.2421875e-01
   2.1420000e-01   3.2421875e-01
   2.1428400e-01   2.8662109e-01
   2.1436800e-01   2.7246094e-01
   2.1445200e-01   2.6806641e-01
   2.1453600e-01   2.4218750e-01
   2.1462000e-01   2.8222656e-01
   2.1470400e-01   2.7392578e-01
   2.1478800e-01   2.3632812e-01
   2.1487200e-01   2.3144531e-01
   2.1495600e-01   1.9824219e-01
   2.1504000e-01   2.4560547e-01
   2.1512400e-01   2.4804688e-01
   2.1520800e-01   2.1484375e-01
   2.1529200e-01   2.0947266e-01
   2.1537600e-01   1.9824219e-01
   2.1546000e-01   2.0703125e-01
   2.1554400e-01   2.3242188e-01
   2.1562800e-01   2.2851562e-01
   2.1571200e-01   2.0556641e-01
   2.1579600e-01   2.0312500e-01
   2.1588000e-01   1.9580078e-01
   2.1596400e-01   2.0800781e-01
   2.1604800e-01   2.0166016e-01
   2.1613200e-01   2.1630859e-01
   2.1621600e-01   2.0605469e-01
   2.1630000e-01   2.3730469e-01
   2.1638400e-01   2.4169922e-01
   2.1646800e-01   2.2607422e-01
   2.1655200e-01   2.3925781e-01
   2.1663600e-01   2.4414062e-01
   2.1672000e-01   2.2607422e-01
   2.1680400e-01   2.3535156e-01
   2.1688800e-01   2.1777344e-01
   2.1697200e-01   2.2705078e-01
   2.1705600e-01   2.0361328e-01
   2.1714000e-01   1.9433594e-01
   2.1722400e-01   2.2949219e-01
   2.1730800e-01   2.3095703e-01
   2.1739200e-01   1.9921875e-01
   2.1747600e-01   2.2216797e-01
   2.1756000e-01   1.9824219e-01
   2.1764400e-01   2.0312500e-01
   2.1772800e-01   2.4609375e-01
   2.1781200e-01   2.2949219e-01
   2.1789600e-01   2.2021484e-01
   2.1798000e-01   2.2119141e-01
   2.1806400e-01   2.2705078e-01
   2.1814800e-01   2.3291016e-01
   2.1823200e-01   2.2167969e-01
   2.1831600e-01   2.0654297e-01
   2.1840000e-01   2.4218750e-01
   2.1848400e-01   2.4902344e-01
   2.1856800e-01   2.3388672e-01
   2.1865200e-01   2.6953125e-01
   2.1873600e-01   2.8613281e-01
   2.1882000e-01   2.8906250e-01
   2.1890400e-01   2.3291016e-01
   2.1898800e-01   2.4560547e-01
   2.1907200e-01   2.5048828e-01
   2.1915600e-01   2.2753906e-01
   2.1924000e-01   2.6269531e-01
   2.1932400e-01   2.5634766e-01
   2.1940800e-01   2.3730469e-01
   2.1949200e-01   2.3193359e-01
   2.1957600e-01   2.5292969e-01
   2.1966000e-01   2.4951172e-01
   2.1974400e-01   2.3339844e-01
   2.1982800e-01   2.5488281e-01
   2.1991200e-01   2.5634766e-01
   2.1999600e-01   2.4609375e-01
   2.2008000e-01   2.4609375e-01
   2.2016400e-01   2.5585938e-01
   2.2024800e-01   2.2802734e-01
   2.2033200e-01   2.0800781e-01
   2.2041600e-01   2.0410156e-01
   2.2050000e-01   1.8945312e-01
   2.2058400e-01   2.3583984e-01
   2.2066800e-01   2.2998047e-01
   2.2075200e-01   1.8603516e-01
   2.2083600e-01   2.0214844e-01
   2.2092000e-01   1.9482422e-01
   2.2100400e-01   2.2753906e-01
   2.2108800e-01   2.2314453e-01
   2.2117200e-01   2.0996094e-01
   2.2125600e-01   2.0849609e-01
   2.2134000e-01   2.4169922e-01
   2.2142400e-01   2.2460938e-01
   2.2150800e-01   2.3193359e-01
   2.2159200e-01   2.5048828e-01
   2.2167600e-01   2.2265625e-01
   2.2176000e-01   2.4707031e-01
   2.2184400e-01   2.6171875e-01
   2.2192800e-01   2.1875000e-01
   2.2201200e-01   2.4658203e-01
   2.2209600e-01   2.4267578e-01
   2.2218000e-01   2.3193359e-01
   2.2226400e-01   2.6123047e-01
   2.2234800e-01   2.2509766e-01
   2.2243200e-01   2.1826172e-01
   2.2251600e-01   2.1044922e-01
   2.2260000e-01   2.4365234e-01
   2.2268400e-01   2.4902344e-01
   2.2276800e-01   2.3291016e-01
   2.2285200e-01   2.4072266e-01
   2.2293600e-01   2.2802734e-01
   2.2302000e-01   2.3779297e-01
   2.2310400e-01   2.1337891e-01
   2.2318800e-01   2.2558594e-01
   2.2327200e-01   2.3437500e-01
   2.2335600e-01   2.0605469e-01
   2.2344000e-01   2.3388672e-01
   2.2352400e-01   2.0556641e-01
   2.2360800e-01   1.7626953e-01
   2.2369200e-01   1.6503906e-01
   2.2377600e-01   1.7626953e-01
   2.2386000e-01   1.7187500e-01
   2.2394400e-01   2.0458984e-01
   2.2402800e-01   2.1337891e-01
   2.2411200e-01   2.1972656e-01
   2.2419600e-01   2.2167969e-01
   2.2428000e-01   2.4951172e-01
   2.2436400e-01   2.2265625e-01
   2.2444800e-01   2.4951172e-01
   2.2453200e-01   2.2363281e-01
   2.2461600e-01   2.4072266e-01
   2.2470000e-01   2.2998047e-01
   2.2478400e-01   2.3535156e-01
   2.2486800e-01   2.1972656e-01
   2.2495200e-01   2.0654297e-01
   2.2503600e-01   2.0214844e-01
   2.2512000e-01   2.1777344e-01
   2.2520400e-01   2.2607422e-01
   2.2528800e-01   2.3291016e-01
   2.2537200e-01   2.1582031e-01
   2.2545600e-01   2.0654297e-01
   2.2554000e-01   2.0458984e-01
   2.2562400e-01   1.8896484e-01
   2.2570800e-01   1.8603516e-01
   2.2579200e-01   1.2402344e-01
   2.2587600e-01   9.8632812e-02
   2.2596000e-01   1.0253906e-01
   2.2604400e-01   1.4550781e-01
   2.2612800e-01   1.5429688e-01
   2.2621200e-01   1.4599609e-01
   2.2629600e-01   1.7773438e-01
   2.2638000e-01   2.0800781e-01
   2.2646400e-01   2.6660156e-01
   2.2654800e-01   2.9980469e-01
   2.2663200e-01   2.8466797e-01
   2.2671600e-01   2.7636719e-01
   2.2680000e-01   2.9150391e-01
   2.2688400e-01   2.5585938e-01
   2.2696800e-01   2.5683594e-01
   2.2705200e-01   2.8320312e-01
   2.2713600e-01   3.5058594e-01
   2.2722000e-01   1.8896484e-01
   2.2730400e-01   2.1044922e-01
   2.2738800e-01   5.3222656e-02
   2.2747200e-01   2.9785156e-02
   2.2755600e-01   4.5410156e-02
   2.2764000e-01   9.6679688e-02
   2.2772400e-01   1.1328125e-01
   2.2780800e-01   2.0654297e-01
   2.2789200e-01   2.9589844e-01
   2.2797600e-01   3.5009766e-01
   2.2806000e-01   3.2519531e-01
   2.2814400e-01   3.3837891e-01
   2.2822800e-01   3.3691406e-01
   2.2831200e-01   2.7539062e-01
   2.2839600e-01   2.3437500e-01
   2.2848000e-01   2.0751953e-01
   2.2856400e-01   2.0800781e-01
   2.2864800e-01   1.7871094e-01
   2.2873200e-01   1.4697266e-01
   2.2881600e-01   9.1796875e-02
   2.2890000e-01   1.4599609e-01
   2.2898400e-01   1.4404297e-01
   2.2906800e-01   9.6191406e-02
   2.2915200e-01   9.9609375e-02
   2.2923600e-01   6.9824219e-02
   2.2932000e-01   1.0302734e-01
   2.2940400e-01   1.2695312e-01
   2.2948800e-01   1.4257812e-01
   2.2957200e-01   1.5185547e-01
   2.2965600e-01   2.0849609e-01
   2.2974000e-01   2.1191406e-01
   2.2982400e-01   1.5234375e-01
   2.2990800e-01   1.5185547e-01
   2.2999200e-01   2.0410156e-01
   2.3007600e-01   1.8750000e-01
   2.3016000e-01   2.1679688e-01
   2.3024400e-01   2.1435547e-01
   2.3032800e-01   2.1582031e-01
   2.3041200e-01   2.5097656e-01
   2.3049600e-01   2.6123047e-01
   2.3058000e-01   2.7685547e-01
   2.3066400e-01   2.6757812e-01
   2.3074800e-01   2.7343750e-01
   2.3083200e-01   2.4316406e-01
   2.3091600e-01   1.7822266e-01
   2.3100000e-01   1.8164062e-01
   2.3108400e-01   1.4746094e-01
   2.3116800e-01   1.4843750e-01
   2.3125200e-01   1.5771484e-01
   2.3133600e-01   1.3916016e-01
   2.3142000e-01   1.0009766e-01
   2.3150400e-01   9.2285156e-02
   2.3158800e-01   1.0253906e-01
   2.3167200e-01   1.3916016e-01
   2.3175600e-01   1.5771484e-01
   2.3184000e-01   1.5820312e-01
   2.3192400e-01   1.7236328e-01
   2.3200800e-01   1.9873047e-01
   2.3209200e-01   1.9140625e-01
   2.3217600e-01   1.6699219e-01
   2.3226000e-01   1.7382812e-01
   2.3234400e-01   1.4697266e-01
   2.3242800e-01   1.8066406e-01
   2.3251200e-01   1.8652344e-01
   2.3259600e-01   1.4843750e-01
   2.3268000e-01   1.8701172e-01
   2.3276400e-01   1.5820312e-01
   2.3284800e-01   1.7675781e-01
   2.3293200e-01   1.7968750e-01
   2.3301600e-01   1.5820312e-01
   2.3310000e-01   2.1142578e-01
   2.3318400e-01   1.9726562e-01
   2.3326800e-01   1.6845703e-01
   2.3335200e-01   2.0019531e-01
   2.3343600e-01   1.9238281e-01
   2.3352000e-01   1.7578125e-01
   2.3360400e-01   1.8750000e-01
   2.3368800e-01   1.8798828e-01
   2.3377200e-01   1.8457031e-01
   2.3385600e-01   1.5136719e-01
   2.3394000e-01   1.7382812e-01
   2.3402400e-01   1.0009766e-01
   2.3410800e-01   5.8593750e-03
   2.3419200e-01  -8.0078125e-02
   2.3427600e-01  -9.0332031e-02
   2.3436000e-01  -4.1503906e-02
   2.3444400e-01   6.1523438e-02
   2.3452800e-01   5.5175781e-02
   2.3461200e-01   1.2890625e-01
   2.3469600e-01   1.7871094e-01
   2.3478000e-01   1.2402344e-01
   2.3486400e-01   1.1767578e-01
   2.3494800e-01   1.5917969e-01
   2.3503200e-01   1.5234375e-01
   2.3511600e-01   1.8701172e-01
   2.3520000e-01   2.3291016e-01
   2.3528400e-01   2.5048828e-01
   2.3536800e-01   2.4169922e-01
   2.3545200e-01   2.3632812e-01
   2.3553600e-01   2.0458984e-01
   2.3562000e-01   1.7529297e-01
   2.3570400e-01   2.1826172e-01
   2.3578800e-01   1.6210938e-01
   2.3587200e-01   1.4306641e-01
   2.3595600e-01   1.5332031e-01
   2.3604000e-01   1.2207031e-01
   2.3612400e-01   1.1572266e-01
   2.3620800e-01   1.2988281e-01
   2.3629200e-01   9.8632812e-02
   2.3637600e-01   1.1718750e-01
   2.3646000e-01   1.3232422e-01
   2.3654400e-01   1.5234375e-01
   2.3662800e-01   1.3427734e-01
   2.3671200e-01   1.4257812e-01
   2.3679600e-01   1.3183594e-01
   2.3688000e-01   1.0693359e-01
   2.3696400e-01   1.3281250e-01
   2.3704800e-01   1.5185547e-01
   2.3713200e-01   1.6113281e-01
   2.3721600e-01   1.4111328e-01
   2.3730000e-01   1.4794922e-01
   2.3738400e-01   1.3134766e-01
   2.3746800e-01   9.5214844e-02
   2.3755200e-01   3.7597656e-02
   2.3763600e-01   2.2460938e-02
   2.3772000e-01   3.7109375e-02
   2.3780400e-01   7.4218750e-02
   2.3788800e-01   9.8144531e-02
   2.3797200e-01   1.2744141e-01
   2.3805600e-01   1.6601562e-01
   2.3814000e-01   1.9824219e-01
   2.3822400e-01   2.0996094e-01
   2.3830800e-01   2.0214844e-01
   2.3839200e-01   2.0703125e-01
   2.3847600e-01   2.0019531e-01
   2.3856000e-01   2.0410156e-01
   2.3864400e-01   2.1533203e-01
   2.3872800e-01   2.1972656e-01
   2.3881200e-01   1.9238281e-01
   2.3889600e-01   2.0458984e-01
   2.3898000e-01   1.4355469e-01
   2.3906400e-01   1.2109375e-01
   2.3914800e-01   1.5039062e-01
   2.3923200e-01   1.6308594e-01
   2.3931600e-01   1.2109375e-01
   2.3940000e-01   1.4160156e-01
   2.3948400e-01   1.5966797e-01
   2.3956800e-01   1.6064453e-01
   2.3965200e-01   1.4013672e-01
   2.3973600e-01   1.5722656e-01
   2.3982000e-01   1.6210938e-01
   2.3990400e-01   1.0937500e-01
   2.3998800e-01   1.0986328e-01
   2.4007200e-01   1.2744141e-01
   2.4015600e-01   1.6455078e-01
   2.4024000e-01   1.1767578e-01
   2.4032400e-01   1.5722656e-01
   2.4040800e-01   1.7187500e-01
   2.4049200e-01   1.2304688e-01
   2.4057600e-01   1.0644531e-01
   2.4066000e-01   1.1035156e-01
   2.4074400e-01   1.0058594e-01
   2.4082800e-01   8.5937500e-02
   2.4091200e-01   7.5195312e-02
   2.4099600e-01   1.1767578e-01
   2.4108000e-01   1.2207031e-01
   2.4116400e-01   1.3916016e-01
   2.4124800e-01   1.6503906e-01
   2.4133200e-01   1.8554688e-01
   2.4141600e-01   1.6308594e-01
   2.4150000e-01   1.4746094e-01
   2.4158400e-01   1.6601562e-01
   2.4166800e-01   1.3281250e-01
   2.4175200e-01   1.5478516e-01
   2.4183600e-01   1.4355469e-01
   2.4192000e-01   1.1523438e-01
   2.4200400e-01   1.1474609e-01
   2.4208800e-01   1.2695312e-01
   2.4217200e-01   1.6259766e-01
   2.4225600e-01   1.6357422e-01
   2.4234000e-01   1.6748047e-01
   2.4242400e-01   1.4794922e-01
   2.4250800e-01   9.6679688e-02
   2.4259200e-01   1.0302734e-01
   2.4267600e-01   1.3574219e-01
   2.4276000e-01   1.3281250e-01
   2.4284400e-01   1.6650391e-01
   2.4292800e-01   1.1181641e-01
   2.4301200e-01   8.5937500e-02
   2.4309600e-01   1.4697266e-01
   2.4318000e-01   1.4111328e-01
   2.4326400e-01   1.3330078e-01
   2.4334800e-01   1.1523438e-01
   2.4343200e-01   1.1718750e-01
   2.4351600e-01   1.0839844e-01
   2.4360000e-01   8.8867188e-02
   2.4368400e-01   9.2285156e-02
   2.4376800e-01   1.0791016e-01
   2.4385200e-01   1.0107422e-01
   2.4393600e-01   1.0888672e-01
   2.4402000e-01   1.3232422e-01
   2.4410400e-01   1.1572266e-01
   2.4418800e-01   9.6191406e-02
   2.4427200e-01   9.5214844e-02
   2.4435600e-01   1.1865234e-01
   2.4444000e-01   1.2646484e-01
   2.4452400e-01   1.2500000e-01
   2.4460800e-01   1.1621094e-01
   2.4469200e-01   1.5966797e-01
   2.4477600e-01   1.5429688e-01
   2.4486000e-01   1.8750000e-01
   2.4494400e-01   1.4843750e-01
   2.4502800e-01   1.6455078e-01
   2.4511200e-01   1.7187500e-01
   2.4519600e-01   1.7285156e-01
   2.4528000e-01   1.5039062e-01
   2.4536400e-01   1.5429688e-01
   2.4544800e-01   1.3330078e-01
   2.4553200e-01   1.5234375e-01
   2.4561600e-01   1.3671875e-01
   2.4570000e-01   9.9609375e-02
   2.4578400e-01   1.0156250e-01
   2.4586800e-01   1.0009766e-01
   2.4595200e-01   8.3007812e-02
   2.4603600e-01   7.8125000e-02
   2.4612000e-01   1.0107422e-01
   2.4620400e-01   1.3037109e-01
   2.4628800e-01   1.2646484e-01
   2.4637200e-01   1.7675781e-01
   2.4645600e-01   1.6992188e-01
   2.4654000e-01   1.3623047e-01
   2.4662400e-01   1.4355469e-01
   2.4670800e-01   1.9335938e-01
   2.4679200e-01   1.5966797e-01
   2.4687600e-01   1.9335938e-01
   2.4696000e-01   2.1386719e-01
   2.4704400e-01   2.0214844e-01
   2.4712800e-01   1.8652344e-01
   2.4721200e-01   2.0751953e-01
   2.4729600e-01   1.8212891e-01
   2.4738000e-01   1.9238281e-01
   2.4746400e-01   2.0312500e-01
   2.4754800e-01   1.9921875e-01
   2.4763200e-01   1.8115234e-01
   2.4771600e-01   1.3769531e-01
   2.4780000e-01   1.1621094e-01
   2.4788400e-01   1.3232422e-01
   2.4796800e-01   1.8457031e-01
   2.4805200e-01   1.8212891e-01
   2.4813600e-01   1.8066406e-01
   2.4822000e-01   1.9335938e-01
   2.4830400e-01   1.9238281e-01
   2.4838800e-01   2.0410156e-01
   2.4847200e-01   2.0556641e-01
   2.4855600e-01   1.7382812e-01
   2.4864000e-01   1.5527344e-01
   2.4872400e-01   1.7285156e-01
   2.4880800e-01   1.2304688e-01
   2.4889200e-01   1.3037109e-01
   2.4897600e-01   1.0253906e-01
   2.4906000e-01   1.0253906e-01
   2.4914400e-01   1.2597656e-01
   2.4922800e-01   1.1718750e-01
   2.4931200e-01   1.3769531e-01
   2.4939600e-01   1.1474609e-01
   2.4948000e-01   1.2255859e-01
   2.4956400e-01   1.1230469e-01
   2.4964800e-01   1.4062500e-01
   2.4973200e-01   1.7187500e-01
   2.4981600e-01   1.6601562e-01
   2.4990000e-01   1.8359375e-01
   2.4998400e-01   1.8457031e-01
   2.5006800e-01   1.3818359e-01
   2.5015200e-01   1.2109375e-01
   2.5023600e-01   7.4707031e-02
   2.5032000e-01   7.3730469e-02
   2.5040400e-01   1.1035156e-01
   2.5048800e-01   1.2451172e-01
   2.5057200e-01   1.4941406e-01
   2.5065600e-01   1.1621094e-01
   2.5074000e-01   1.6601562e-01
   2.5082400e-01   1.4794922e-01
   2.5090800e-01   1.4599609e-01
   2.5099200e-01   1.3232422e-01
   2.5107600e-01   8.6914062e-02
   2.5116000e-01   1.0253906e-01
   2.5124400e-01   1.4794922e-01
   2.5132800e-01   1.7187500e-01
   2.5141200e-01   1.8164062e-01
   2.5149600e-01   1.6162109e-01
   2.5158000e-01   1.0644531e-01
   2.5166400e-01   1.4453125e-01
   2.5174800e-01   1.5917969e-01
   2.5183200e-01   1.4355469e-01
   2.5191600e-01   1.5380859e-01
   2.5200000e-01   1.4843750e-01
   2.5208400e-01   1.6113281e-01
   2.5216800e-01   1.5722656e-01
   2.5225200e-01   1.4013672e-01
   2.5233600e-01   1.3769531e-01
   2.5242000e-01   1.8310547e-01
   2.5250400e-01   1.6992188e-01
   2.5258800e-01   1.6552734e-01
   2.5267200e-01   1.7871094e-01
   2.5275600e-01   1.6796875e-01
   2.5284000e-01   1.7333984e-01
   2.5292400e-01   1.6601562e-01
   2.5300800e-01   2.1777344e-01
   2.5309200e-01   1.8212891e-01
   2.5317600e-01   1.8164062e-01
   2.5326000e-01   1.6455078e-01
   2.5334400e-01   1.5234375e-01
   2.5342800e-01   1.4160156e-01
   2.5351200e-01   1.3232422e-01
   2.5359600e-01   1.0742188e-01
   2.5368000e-01   1.3085938e-01
   2.5376400e-01   1.2500000e-01
   2.5384800e-01   1.5283203e-01
   2.5393200e-01   1.5820312e-01
   2.5401600e-01   1.0302734e-01
   2.5410000e-01   1.1962891e-01
   2.5418400e-01   1.1474609e-01
   2.5426800e-01   1.1962891e-01
   2.5435200e-01   1.4062500e-01
   2.5443600e-01   1.4697266e-01
   2.5452000e-01   1.6601562e-01
   2.5460400e-01   1.6748047e-01
   2.5468800e-01   1.7529297e-01
   2.5477200e-01   1.7187500e-01
   2.5485600e-01   1.5185547e-01
   2.5494000e-01   2.1582031e-01
   2.5502400e-01   2.1435547e-01
   2.5510800e-01   1.6992188e-01
   2.5519200e-01   1.6064453e-01
   2.5527600e-01   1.6943359e-01
   2.5536000e-01   1.7187500e-01
   2.5544400e-01   2.0117188e-01
   2.5552800e-01   2.1923828e-01
   2.5561200e-01   1.9970703e-01
   2.5569600e-01   2.2900391e-01
   2.5578000e-01   2.2753906e-01
   2.5586400e-01   2.2656250e-01
   2.5594800e-01   2.2802734e-01
   2.5603200e-01   2.2216797e-01
   2.5611600e-01   2.1972656e-01
   2.5620000e-01   2.4609375e-01
   2.5628400e-01   2.2070312e-01
   2.5636800e-01   2.4267578e-01
   2.5645200e-01   1.9775391e-01
   2.5653600e-01   2.3583984e-01
   2.5662000e-01   1.9140625e-01
   2.5670400e-01   1.8652344e-01
   2.5678800e-01   1.5576172e-01
   2.5687200e-01   1.7236328e-01
   2.5695600e-01   1.6455078e-01
   2.5704000e-01   1.6503906e-01
   2.5712400e-01   1.8115234e-01
   2.5720800e-01   1.7675781e-01
   2.5729200e-01   1.2890625e-01
   2.5737600e-01   1.3232422e-01
   2.5746000e-01   1.2695312e-01
   2.5754400e-01   8.3496094e-02
   2.5762800e-01   1.3037109e-01
   2.5771200e-01   1.6699219e-01
   2.5779600e-01   1.3427734e-01
   2.5788000e-01   1.2548828e-01
   2.5796400e-01   1.2158203e-01
   2.5804800e-01   1.0498047e-01
   2.5813200e-01   1.0644531e-01
   2.5821600e-01   8.0566406e-02
   2.5830000e-01   1.0937500e-01
   2.5838400e-01   9.5703125e-02
   2.5846800e-01   1.0302734e-01
   2.5855200e-01   9.9609375e-02
   2.5863600e-01   1.4257812e-01
   2.5872000e-01   1.7333984e-01
   2.5880400e-01   1.7333984e-01
   2.5888800e-01   1.8896484e-01
   2.5897200e-01   2.0214844e-01
   2.5905600e-01   2.4267578e-01
   2.5914000e-01   2.2607422e-01
   2.5922400e-01   2.1728516e-01
   2.5930800e-01   2.1044922e-01
   2.5939200e-01   1.8017578e-01
   2.5947600e-01   1.4843750e-01
   2.5956000e-01   1.4746094e-01
   2.5964400e-01   1.4990234e-01
   2.5972800e-01   1.3867188e-01
   2.5981200e-01   1.8603516e-01
   2.5989600e-01   1.8994141e-01
   2.5998000e-01   1.9482422e-01
   2.6006400e-01   2.0556641e-01
   2.6014800e-01   1.9433594e-01
   2.6023200e-01   1.9433594e-01
   2.6031600e-01   1.4599609e-01
   2.6040000e-01   1.3769531e-01
   2.6048400e-01   1.5917969e-01
   2.6056800e-01   1.3574219e-01
   2.6065200e-01   1.2988281e-01
   2.6073600e-01   1.4062500e-01
   2.6082000e-01   1.3818359e-01
   2.6090400e-01   1.7968750e-01
   2.6098800e-01   1.7626953e-01
   2.6107200e-01   1.7285156e-01
   2.6115600e-01   2.3681641e-01
   2.6124000e-01   3.0957031e-01
   2.6132400e-01   2.0312500e-01
   2.6140800e-01   1.5527344e-01
   2.6149200e-01   1.8554688e-01
   2.6157600e-01   2.2412109e-01
   2.6166000e-01   2.3242188e-01
   2.6174400e-01   2.1386719e-01
   2.6182800e-01   1.9433594e-01
   2.6191200e-01   1.8750000e-01
   2.6199600e-01   1.6943359e-01
   2.6208000e-01   1.5771484e-01
   2.6216400e-01   1.8408203e-01
   2.6224800e-01   1.8603516e-01
   2.6233200e-01   1.6259766e-01
   2.6241600e-01   1.5332031e-01
   2.6250000e-01   1.5087891e-01
   2.6258400e-01   1.4453125e-01
   2.6266800e-01   2.1093750e-01
   2.6275200e-01   2.5585938e-01
   2.6283600e-01   2.2802734e-01
   2.6292000e-01   1.8750000e-01
   2.6300400e-01   2.0410156e-01
   2.6308800e-01   1.9726562e-01
   2.6317200e-01   1.7626953e-01
   2.6325600e-01   1.6308594e-01
   2.6334000e-01   1.4941406e-01
   2.6342400e-01   1.4013672e-01
   2.6350800e-01   1.4648438e-01
   2.6359200e-01   1.7089844e-01
   2.6367600e-01   1.4697266e-01
   2.6376000e-01   1.4746094e-01
   2.6384400e-01   1.8359375e-01
   2.6392800e-01   2.0458984e-01
   2.6401200e-01   2.0654297e-01
   2.6409600e-01   1.8554688e-01
   2.6418000e-01   1.8212891e-01
   2.6426400e-01   2.1386719e-01
   2.6434800e-01   2.3632812e-01
   2.6443200e-01   2.2460938e-01
   2.6451600e-01   1.8847656e-01
   2.6460000e-01   1.5039062e-01
   2.6468400e-01   1.2255859e-01
   2.6476800e-01   1.2451172e-01
   2.6485200e-01   1.3964844e-01
   2.6493600e-01   1.2792969e-01
   2.6502000e-01   1.1669922e-01
   2.6510400e-01   1.3867188e-01
   2.6518800e-01   1.3916016e-01
   2.6527200e-01   1.4111328e-01
   2.6535600e-01   1.2109375e-01
   2.6544000e-01   1.2597656e-01
   2.6552400e-01   1.2939453e-01
   2.6560800e-01   1.1816406e-01
   2.6569200e-01   1.4794922e-01
   2.6577600e-01   1.6601562e-01
   2.6586000e-01   1.5527344e-01
   2.6594400e-01   1.7675781e-01
   2.6602800e-01   1.6308594e-01
   2.6611200e-01   1.6308594e-01
   2.6619600e-01   1.8945312e-01
   2.6628000e-01   2.2949219e-01
   2.6636400e-01   1.9238281e-01
   2.6644800e-01   2.0117188e-01
   2.6653200e-01   2.2070312e-01
   2.6661600e-01   2.2509766e-01
   2.6670000e-01   2.0117188e-01
   2.6678400e-01   2.0117188e-01
   2.6686800e-01   2.1386719e-01
   2.6695200e-01   2.2314453e-01
   2.6703600e-01   2.6123047e-01
   2.6712000e-01   2.6367188e-01
   2.6720400e-01   3.0224609e-01
   2.6728800e-01   3.0371094e-01
   2.6737200e-01   3.7353516e-01
   2.6745600e-01   5.0195312e-01
   2.6754000e-01   6.4208984e-01
   2.6762400e-01   7.5292969e-01
   2.6770800e-01   8.2373047e-01
   2.6779200e-01   8.0664062e-01
   2.6787600e-01   7.4853516e-01
   2.6796000e-01   6.5380859e-01
   2.6804400e-01   3.7939453e-01
   2.6812800e-01   6.2500000e-02
   2.6821200e-01  -1.5136719e-02
   2.6829600e-01  -2.6367188e-02
   2.6838000e-01  -8.1054688e-02
   2.6846400e-01  -8.5937500e-02
   2.6854800e-01  -7.3242188e-02
   2.6863200e-01  -8.8378906e-02
   2.6871600e-01  -9.5214844e-02
   2.6880000e-01  -7.9101562e-02
   2.6888400e-01  -1.1181641e-01
   2.6896800e-01  -1.1621094e-01
   2.6905200e-01  -1.0644531e-01
   2.6913600e-01  -7.0312500e-02
   2.6922000e-01  -8.8378906e-02
   2.6930400e-01  -7.2753906e-02
   2.6938800e-01  -5.9082031e-02
   2.6947200e-01  -7.3242188e-03
   2.6955600e-01   1.5625000e-02
   2.6964000e-01   2.9785156e-02
   2.6972400e-01   2.6855469e-02
   2.6980800e-01   6.4453125e-02
   2.6989200e-01   9.9609375e-02
   2.6997600e-01   9.7656250e-02
   2.7006000e-01   1.1523438e-01
   2.7014400e-01   1.2451172e-01
   2.7022800e-01   1.3427734e-01
   2.7031200e-01   1.6015625e-01
   2.7039600e-01   1.2158203e-01
   2.7048000e-01   1.6308594e-01
   2.7056400e-01   1.7773438e-01
   2.7064800e-01   1.9970703e-01
   2.7073200e-01   2.0996094e-01
   2.7081600e-01   1.9140625e-01
   2.7090000e-01   2.4121094e-01
   2.7098400e-01   2.6171875e-01
   2.7106800e-01   2.5292969e-01
   2.7115200e-01   2.0117188e-01
   2.7123600e-01   1.7919922e-01
   2.7132000e-01   2.2070312e-01
   2.7140400e-01   1.9238281e-01
   2.7148800e-01   1.7285156e-01
   2.7157200e-01   1.8896484e-01
   2.7165600e-01   1.4892578e-01
   2.7174000e-01   1.4550781e-01
   2.7182400e-01   2.0654297e-01
   2.7190800e-01   2.0849609e-01
   2.7199200e-01   2.2558594e-01
   2.7207600e-01   2.5585938e-01
   2.7216000e-01   2.6513672e-01
   2.7224400e-01   2.4658203e-01
   2.7232800e-01   2.3535156e-01
   2.7241200e-01   2.3437500e-01
   2.7249600e-01   2.4804688e-01
   2.7258000e-01   2.4511719e-01
   2.7266400e-01   2.6953125e-01
   2.7274800e-01   2.2949219e-01
   2.7283200e-01   2.8710938e-01
   2.7291600e-01   2.7441406e-01
   2.7300000e-01   2.6513672e-01
   2.7308400e-01   2.8662109e-01
   2.7316800e-01   2.4365234e-01
   2.7325200e-01   2.4414062e-01
   2.7333600e-01   1.7285156e-01
   2.7342000e-01   1.5283203e-01
   2.7350400e-01   1.4550781e-01
   2.7358800e-01   1.4013672e-01
   2.7367200e-01   1.5869141e-01
   2.7375600e-01   1.8994141e-01
   2.7384000e-01   1.9677734e-01
   2.7392400e-01   1.9091797e-01
   2.7400800e-01   2.3632812e-01
   2.7409200e-01   1.9531250e-01
   2.7417600e-01   1.6845703e-01
   2.7426000e-01   1.7919922e-01
   2.7434400e-01   1.5283203e-01
   2.7442800e-01   1.6308594e-01
   2.7451200e-01   1.8701172e-01
   2.7459600e-01   1.4941406e-01
   2.7468000e-01   1.8457031e-01
   2.7476400e-01   1.8847656e-01
   2.7484800e-01   1.5234375e-01
   2.7493200e-01   1.4550781e-01
   2.7501600e-01   1.2451172e-01
   2.7510000e-01   1.3037109e-01
   2.7518400e-01   1.0351562e-01
   2.7526800e-01   1.3281250e-01
   2.7535200e-01   1.2988281e-01
   2.7543600e-01   1.3085938e-01
   2.7552000e-01   1.3085938e-01
   2.7560400e-01   1.4111328e-01
   2.7568800e-01   1.2890625e-01
   2.7577200e-01   1.0839844e-01
   2.7585600e-01   1.7187500e-01
   2.7594000e-01   1.6748047e-01
   2.7602400e-01   1.9531250e-01
   2.7610800e-01   1.9580078e-01
   2.7619200e-01   1.9628906e-01
   2.7627600e-01   1.6308594e-01
   2.7636000e-01   1.7138672e-01
   2.7644400e-01   1.5673828e-01
   2.7652800e-01   1.4111328e-01
   2.7661200e-01   1.2695312e-01
   2.7669600e-01   1.3427734e-01
   2.7678000e-01   1.3085938e-01
   2.7686400e-01   1.6601562e-01
   2.7694800e-01   1.6650391e-01
   2.7703200e-01   2.0117188e-01
   2.7711600e-01   1.6455078e-01
   2.7720000e-01   1.7773438e-01
   2.7728400e-01   1.8212891e-01
   2.7736800e-01   1.6650391e-01
   2.7745200e-01   1.5332031e-01
   2.7753600e-01   1.4599609e-01
   2.7762000e-01   1.4794922e-01
   2.7770400e-01   1.5917969e-01
   2.7778800e-01   1.6796875e-01
   2.7787200e-01   1.8847656e-01
   2.7795600e-01   1.5576172e-01
   2.7804000e-01   1.5820312e-01
   2.7812400e-01   1.8994141e-01
   2.7820800e-01   2.1240234e-01
   2.7829200e-01   1.8896484e-01
   2.7837600e-01   1.9775391e-01
   2.7846000e-01   2.0947266e-01
   2.7854400e-01   2.1093750e-01
   2.7862800e-01   2.4023438e-01
   2.7871200e-01   2.3046875e-01
   2.7879600e-01   2.1923828e-01
   2.7888000e-01   2.0214844e-01
   2.7896400e-01   1.6308594e-01
   2.7904800e-01   1.5185547e-01
   2.7913200e-01   1.3964844e-01
   2.7921600e-01   7.7148438e-02
   2.7930000e-01   4.9804688e-02
   2.7938400e-01   4.1015625e-02
   2.7946800e-01   3.8085938e-02
   2.7955200e-01   4.1503906e-02
   2.7963600e-01   6.6894531e-02
   2.7972000e-01   1.4306641e-01
   2.7980400e-01   1.6162109e-01
   2.7988800e-01   1.3574219e-01
   2.7997200e-01   1.8896484e-01
   2.8005600e-01   1.9238281e-01
   2.8014000e-01   1.9628906e-01
   2.8022400e-01   1.9335938e-01
   2.8030800e-01   2.0214844e-01
   2.8039200e-01   1.8017578e-01
   2.8047600e-01   1.7138672e-01
   2.8056000e-01   1.5722656e-01
   2.8064400e-01   1.6113281e-01
   2.8072800e-01   1.5380859e-01
   2.8081200e-01   1.3867188e-01
   2.8089600e-01   8.8867188e-02
   2.8098000e-01   7.0312500e-02
   2.8106400e-01   7.8613281e-02
   2.8114800e-01   7.8125000e-02
   2.8123200e-01   1.1767578e-01
   2.8131600e-01   9.7167969e-02
   2.8140000e-01   1.4648438e-01
   2.8148400e-01   1.7773438e-01
   2.8156800e-01   2.5292969e-01
   2.8165200e-01   2.5390625e-01
   2.8173600e-01   2.0214844e-01
   2.8182000e-01   2.2314453e-01
   2.8190400e-01   2.1289062e-01
   2.8198800e-01   2.1093750e-01
   2.8207200e-01   2.0605469e-01
   2.8215600e-01   1.9824219e-01
   2.8224000e-01   1.7919922e-01
   2.8232400e-01   1.5136719e-01
   2.8240800e-01   1.4062500e-01
   2.8249200e-01   1.5185547e-01
   2.8257600e-01   1.3378906e-01
   2.8266000e-01   1.1279297e-01
   2.8274400e-01   8.8378906e-02
   2.8282800e-01   7.7148438e-02
   2.8291200e-01   8.3496094e-02
   2.8299600e-01   8.3984375e-02
   2.8308000e-01   7.1777344e-02
   2.8316400e-01   7.6171875e-02
   2.8324800e-01   1.1767578e-01
   2.8333200e-01   1.4648438e-01
   2.8341600e-01   1.7822266e-01
   2.8350000e-01   1.9677734e-01
   2.8358400e-01   1.6601562e-01
   2.8366800e-01   1.8750000e-01
   2.8375200e-01   1.6455078e-01
   2.8383600e-01   1.3916016e-01
   2.8392000e-01   1.7382812e-01
   2.8400400e-01   1.7675781e-01
   2.8408800e-01   1.5136719e-01
   2.8417200e-01   1.6162109e-01
   2.8425600e-01   1.5478516e-01
   2.8434000e-01   2.1093750e-01
   2.8442400e-01   1.9921875e-01
   2.8450800e-01   2.2900391e-01
   2.8459200e-01   1.6210938e-01
   2.8467600e-01   1.3281250e-01
   2.8476000e-01   1.2402344e-01
   2.8484400e-01   1.2890625e-01
   2.8492800e-01   1.1767578e-01
   2.8501200e-01   1.1669922e-01
   2.8509600e-01   1.3134766e-01
   2.8518000e-01   1.4550781e-01
   2.8526400e-01   1.6308594e-01
   2.8534800e-01   1.8896484e-01
   2.8543200e-01   2.4023438e-01
   2.8551600e-01   2.1044922e-01
   2.8560000e-01   1.7041016e-01
   2.8568400e-01   1.4599609e-01
   2.8576800e-01   1.7529297e-01
   2.8585200e-01   1.5966797e-01
   2.8593600e-01   1.6357422e-01
   2.8602000e-01   1.3525391e-01
   2.8610400e-01   1.6162109e-01
   2.8618800e-01   1.6406250e-01
   2.8627200e-01   1.6552734e-01
   2.8635600e-01   1.4697266e-01
   2.8644000e-01   1.6650391e-01
   2.8652400e-01   1.1914062e-01
   2.8660800e-01   9.1796875e-02
   2.8669200e-01   9.5214844e-02
   2.8677600e-01   1.0205078e-01
   2.8686000e-01   1.0937500e-01
   2.8694400e-01   9.8144531e-02
   2.8702800e-01   1.5625000e-01
   2.8711200e-01   1.3085938e-01
   2.8719600e-01   1.2060547e-01
   2.8728000e-01   1.5185547e-01
   2.8736400e-01   2.1289062e-01
   2.8744800e-01   2.1386719e-01
   2.8753200e-01   2.4609375e-01
   2.8761600e-01   2.1875000e-01
   2.8770000e-01   1.8994141e-01
   2.8778400e-01   1.8798828e-01
   2.8786800e-01   1.9726562e-01
   2.8795200e-01   1.9140625e-01
   2.8803600e-01   1.5576172e-01
   2.8812000e-01   1.6552734e-01
   2.8820400e-01   1.3476562e-01
   2.8828800e-01   1.4941406e-01
   2.8837200e-01   1.4208984e-01
   2.8845600e-01   1.2011719e-01
   2.8854000e-01   1.0693359e-01
   2.8862400e-01   2.2460938e-02
   2.8870800e-01  -3.4667969e-02
   2.8879200e-01   2.0996094e-02
   2.8887600e-01   7.1777344e-02
   2.8896000e-01   1.3183594e-01
   2.8904400e-01   1.3671875e-01
   2.8912800e-01   1.6601562e-01
   2.8921200e-01   1.7236328e-01
   2.8929600e-01   1.8066406e-01
   2.8938000e-01   2.0019531e-01
   2.8946400e-01   2.1289062e-01
   2.8954800e-01   2.0507812e-01
   2.8963200e-01   1.8896484e-01
   2.8971600e-01   1.7773438e-01
   2.8980000e-01   2.0166016e-01
   2.8988400e-01   2.2070312e-01
   2.8996800e-01   2.3535156e-01
   2.9005200e-01   2.4609375e-01
   2.9013600e-01   2.3144531e-01
   2.9022000e-01   2.1679688e-01
   2.9030400e-01   2.1093750e-01
   2.9038800e-01   1.6894531e-01
   2.9047200e-01   1.6845703e-01
   2.9055600e-01   1.8896484e-01
   2.9064000e-01   2.0703125e-01
   2.9072400e-01   2.4218750e-01
   2.9080800e-01   2.6660156e-01
   2.9089200e-01   2.5976562e-01
   2.9097600e-01   2.3486328e-01
   2.9106000e-01   2.2558594e-01
   2.9114400e-01   2.1386719e-01
   2.9122800e-01   1.9042969e-01
   2.9131200e-01   1.5136719e-01
   2.9139600e-01   1.0644531e-01
   2.9148000e-01   1.2255859e-01
   2.9156400e-01   1.0791016e-01
   2.9164800e-01   1.5673828e-01
   2.9173200e-01   1.4501953e-01
   2.9181600e-01   1.4257812e-01
   2.9190000e-01   1.6552734e-01
   2.9198400e-01   1.7724609e-01
   2.9206800e-01   2.0068359e-01
   2.9215200e-01   1.9531250e-01
   2.9223600e-01   1.9042969e-01
   2.9232000e-01   1.9628906e-01
   2.9240400e-01   1.5722656e-01
   2.9248800e-01   1.3525391e-01
   2.9257200e-01   1.3183594e-01
   2.9265600e-01   1.1718750e-01
   2.9274000e-01   1.1376953e-01
   2.9282400e-01   1.4160156e-01
   2.9290800e-01   1.5332031e-01
   2.9299200e-01   2.2558594e-01
   2.9307600e-01   2.5000000e-01
   2.9316000e-01   1.9628906e-01
   2.9324400e-01   1.4794922e-01
   2.9332800e-01   1.3525391e-01
   2.9341200e-01   1.3525391e-01
   2.9349600e-01   1.1572266e-01
   2.9358000e-01   1.0058594e-01
   2.9366400e-01   1.1083984e-01
   2.9374800e-01   1.4404297e-01
   2.9383200e-01   1.6894531e-01
   2.9391600e-01   1.5332031e-01
   2.9400000e-01   1.6064453e-01
   2.9408400e-01   1.5429688e-01
   2.9416800e-01   1.7822266e-01
   2.9425200e-01   1.7236328e-01
   2.9433600e-01   1.4453125e-01
   2.9442000e-01   1.5185547e-01
   2.9450400e-01   1.5136719e-01
   2.9458800e-01   1.8457031e-01
   2.9467200e-01   1.4648438e-01
   2.9475600e-01   1.6357422e-01
   2.9484000e-01   1.3769531e-01
   2.9492400e-01   2.1533203e-01
   2.9500800e-01   1.7919922e-01
   2.9509200e-01   2.2070312e-01
   2.9517600e-01   1.9482422e-01
   2.9526000e-01   1.6699219e-01
   2.9534400e-01   1.5576172e-01
   2.9542800e-01   1.4306641e-01
   2.9551200e-01   1.3964844e-01
   2.9559600e-01   1.3378906e-01
   2.9568000e-01   1.2841797e-01
   2.9576400e-01   1.4208984e-01
   2.9584800e-01   1.3720703e-01
   2.9593200e-01   1.6845703e-01
   2.9601600e-01   2.1826172e-01
   2.9610000e-01   1.9873047e-01
   2.9618400e-01   1.9433594e-01
   2.9626800e-01   1.8701172e-01
   2.9635200e-01   1.9726562e-01
   2.9643600e-01   1.9775391e-01
   2.9652000e-01   2.4023438e-01
   2.9660400e-01   2.4560547e-01
   2.9668800e-01   2.6025391e-01
   2.9677200e-01   2.5097656e-01
   2.9685600e-01   2.4023438e-01
   2.9694000e-01   1.8457031e-01
   2.9702400e-01   1.8408203e-01
   2.9710800e-01   1.4355469e-01
   2.9719200e-01   1.5771484e-01
   2.9727600e-01   1.6162109e-01
   2.9736000e-01   1.8945312e-01
   2.9744400e-01   1.7089844e-01
   2.9752800e-01   1.8408203e-01
   2.9761200e-01   1.8701172e-01
   2.9769600e-01   1.7968750e-01
   2.9778000e-01   1.8798828e-01
   2.9786400e-01   1.7578125e-01
   2.9794800e-01   1.8066406e-01
   2.9803200e-01   2.4023438e-01
   2.9811600e-01   1.8994141e-01
   2.9820000e-01   1.6113281e-01
   2.9828400e-01   1.2500000e-01
   2.9836800e-01   1.2646484e-01
   2.9845200e-01   1.0839844e-01
   2.9853600e-01   1.6601562e-01
   2.9862000e-01   1.7431641e-01
   2.9870400e-01   1.8896484e-01
   2.9878800e-01   2.0800781e-01
   2.9887200e-01   1.8896484e-01
   2.9895600e-01   1.8457031e-01
   2.9904000e-01   2.2753906e-01
   2.9912400e-01   2.8125000e-01
   2.9920800e-01   3.8818359e-01
   2.9929200e-01   2.9589844e-01
   2.9937600e-01   2.5927734e-01
   2.9946000e-01   3.0322266e-01
   2.9954400e-01   3.2275391e-01
   2.9962800e-01   2.6367188e-01
   2.9971200e-01   2.6318359e-01
   2.9979600e-01   1.7968750e-01
   2.9988000e-01   1.9921875e-01
   2.9996400e-01   1.7382812e-01
   3.0004800e-01   1.7041016e-01
   3.0013200e-01   1.7236328e-01
   3.0021600e-01   1.9677734e-01
   3.0030000e-01   1.6894531e-01
   3.0038400e-01   1.2402344e-01
   3.0046800e-01   1.1816406e-01
   3.0055200e-01   1.4794922e-01
   3.0063600e-01   1.6894531e-01
   3.0072000e-01   1.8798828e-01
   3.0080400e-01   1.9335938e-01
   3.0088800e-01   1.9433594e-01
   3.0097200e-01   2.1435547e-01
   3.0105600e-01   2.1582031e-01
   3.0114000e-01   2.0166016e-01
   3.0122400e-01   1.8066406e-01
   3.0130800e-01   1.6357422e-01
   3.0139200e-01   1.5869141e-01
   3.0147600e-01   1.7480469e-01
   3.0156000e-01   1.9921875e-01
   3.0164400e-01   2.2753906e-01
   3.0172800e-01   2.2900391e-01
   3.0181200e-01   1.5234375e-01
   3.0189600e-01   1.6503906e-01
   3.0198000e-01   1.2988281e-01
   3.0206400e-01   1.7431641e-01
   3.0214800e-01   1.5087891e-01
   3.0223200e-01   1.5576172e-01
   3.0231600e-01   1.2011719e-01
   3.0240000e-01   1.7041016e-01
   3.0248400e-01   1.4257812e-01
   3.0256800e-01   1.8115234e-01
   3.0265200e-01   1.9482422e-01
   3.0273600e-01   2.5195312e-01
   3.0282000e-01   3.0322266e-01
   3.0290400e-01   3.3593750e-01
   3.0298800e-01   3.4667969e-01
   3.0307200e-01   2.1728516e-01
   3.0315600e-01   1.5576172e-01
   3.0324000e-01   1.2402344e-01
   3.0332400e-01   1.3134766e-01
   3.0340800e-01   1.4062500e-01
   3.0349200e-01   1.6406250e-01
   3.0357600e-01   1.8847656e-01
   3.0366000e-01   1.8212891e-01
   3.0374400e-01   1.7041016e-01
   3.0382800e-01   1.8896484e-01
   3.0391200e-01   2.2851562e-01
   3.0399600e-01   2.5390625e-01
   3.0408000e-01   2.3388672e-01
   3.0416400e-01   2.2607422e-01
   3.0424800e-01   2.1826172e-01
   3.0433200e-01   1.9335938e-01
   3.0441600e-01   2.2363281e-01
   3.0450000e-01   2.1728516e-01
   3.0458400e-01   2.0263672e-01
   3.0466800e-01   2.2021484e-01
   3.0475200e-01   2.1875000e-01
   3.0483600e-01   1.6748047e-01
   3.0492000e-01   1.9287109e-01
   3.0500400e-01   1.9970703e-01
   3.0508800e-01   2.4414062e-01
   3.0517200e-01   2.4511719e-01
   3.0525600e-01   2.6269531e-01
   3.0534000e-01   2.5488281e-01
   3.0542400e-01   2.2167969e-01
   3.0550800e-01   2.0703125e-01
   3.0559200e-01   1.6699219e-01
   3.0567600e-01   2.0507812e-01
   3.0576000e-01   2.2900391e-01
   3.0584400e-01   2.3681641e-01
   3.0592800e-01   2.4316406e-01
   3.0601200e-01   2.6464844e-01
   3.0609600e-01   2.7001953e-01
   3.0618000e-01   2.8076172e-01
   3.0626400e-01   2.3437500e-01
   3.0634800e-01   2.2753906e-01
   3.0643200e-01   2.1923828e-01
   3.0651600e-01   2.2558594e-01
   3.0660000e-01   1.9921875e-01
   3.0668400e-01   1.8652344e-01
   3.0676800e-01   2.0166016e-01
   3.0685200e-01   2.0068359e-01
   3.0693600e-01   2.1777344e-01
   3.0702000e-01   2.3242188e-01
   3.0710400e-01   1.9921875e-01
   3.0718800e-01   1.7968750e-01
   3.0727200e-01   2.0507812e-01
   3.0735600e-01   1.8115234e-01
   3.0744000e-01   2.1533203e-01
   3.0752400e-01   2.5585938e-01
   3.0760800e-01   2.3828125e-01
   3.0769200e-01   2.3828125e-01
   3.0777600e-01   2.5976562e-01
   3.0786000e-01   2.2314453e-01
   3.0794400e-01   1.9238281e-01
   3.0802800e-01   1.8652344e-01
   3.0811200e-01   1.9677734e-01
   3.0819600e-01   1.8652344e-01
   3.0828000e-01   1.9531250e-01
   3.0836400e-01   1.5136719e-01
   3.0844800e-01   1.3867188e-01
   3.0853200e-01   1.9482422e-01
   3.0861600e-01   2.1875000e-01
   3.0870000e-01   2.0996094e-01
   3.0878400e-01   2.0068359e-01
   3.0886800e-01   2.4121094e-01
   3.0895200e-01   2.2900391e-01
   3.0903600e-01   2.4707031e-01
   3.0912000e-01   2.3388672e-01
   3.0920400e-01   1.9677734e-01
   3.0928800e-01   1.8359375e-01
   3.0937200e-01   1.9824219e-01
   3.0945600e-01   2.1875000e-01
   3.0954000e-01   2.0849609e-01
   3.0962400e-01   2.1630859e-01
   3.0970800e-01   2.0703125e-01
   3.0979200e-01   1.7626953e-01
   3.0987600e-01   1.8652344e-01
   3.0996000e-01   2.0800781e-01
   3.1004400e-01   1.7089844e-01
   3.1012800e-01   1.8994141e-01
   3.1021200e-01   1.7382812e-01
   3.1029600e-01   2.0849609e-01
   3.1038000e-01   1.8115234e-01
   3.1046400e-01   1.7773438e-01
   3.1054800e-01   1.6699219e-01
   3.1063200e-01   1.6113281e-01
   3.1071600e-01   2.1923828e-01
   3.1080000e-01   2.1435547e-01
   3.1088400e-01   2.1582031e-01
   3.1096800e-01   2.3583984e-01
   3.1105200e-01   2.5585938e-01
   3.1113600e-01   2.5195312e-01
   3.1122000e-01   1.6015625e-01
   3.1130400e-01   8.2519531e-02
   3.1138800e-01   9.5214844e-02
   3.1147200e-01   1.3720703e-01
   3.1155600e-01   1.6406250e-01
   3.1164000e-01   2.0263672e-01
   3.1172400e-01   1.6650391e-01
   3.1180800e-01   1.2207031e-01
   3.1189200e-01   1.4843750e-01
   3.1197600e-01   1.3232422e-01
   3.1206000e-01   1.9531250e-01
   3.1214400e-01   2.1386719e-01
   3.1222800e-01   2.2070312e-01
   3.1231200e-01   2.0019531e-01
   3.1239600e-01   2.7050781e-01
   3.1248000e-01   2.7197266e-01
   3.1256400e-01   2.8955078e-01
   3.1264800e-01   3.1152344e-01
   3.1273200e-01   3.0517578e-01
   3.1281600e-01   2.6953125e-01
   3.1290000e-01   2.8906250e-01
   3.1298400e-01   2.4267578e-01
   3.1306800e-01   2.0019531e-01
   3.1315200e-01   1.9677734e-01
   3.1323600e-01   1.4892578e-01
   3.1332000e-01   1.4160156e-01
   3.1340400e-01   1.5527344e-01
   3.1348800e-01   2.0507812e-01
   3.1357200e-01   2.0117188e-01
   3.1365600e-01   2.1093750e-01
   3.1374000e-01   2.1484375e-01
   3.1382400e-01   1.9921875e-01
   3.1390800e-01   1.9433594e-01
   3.1399200e-01   1.9531250e-01
   3.1407600e-01   2.2558594e-01
   3.1416000e-01   2.2802734e-01
   3.1424400e-01   2.0605469e-01
   3.1432800e-01   1.9238281e-01
   3.1441200e-01   1.9091797e-01
   3.1449600e-01   1.9531250e-01
   3.1458000e-01   1.7871094e-01
   3.1466400e-01   1.5332031e-01
   3.1474800e-01   1.1962891e-01
   3.1483200e-01   1.1474609e-01
   3.1491600e-01   1.2109375e-01
   3.1500000e-01   1.3476562e-01
   3.1508400e-01   1.1718750e-01
   3.1516800e-01   1.2060547e-01
   3.1525200e-01   1.5185547e-01
   3.1533600e-01   2.0410156e-01
   3.1542000e-01   1.9531250e-01
   3.1550400e-01   1.8261719e-01
   3.1558800e-01   1.9384766e-01
   3.1567200e-01   1.5234375e-01
   3.1575600e-01   1.4111328e-01
   3.1584000e-01   1.6357422e-01
   3.1592400e-01   2.0361328e-01
   3.1600800e-01   1.9042969e-01
   3.1609200e-01   1.8994141e-01
   3.1617600e-01   2.4560547e-01
   3.1626000e-01   2.1923828e-01
   3.1634400e-01   2.0361328e-01
   3.1642800e-01   1.9873047e-01
   3.1651200e-01   1.8017578e-01
   3.1659600e-01   1.9287109e-01
   3.1668000e-01   1.6943359e-01
   3.1676400e-01   1.7773438e-01
   3.1684800e-01   1.9140625e-01
   3.1693200e-01   2.0361328e-01
   3.1701600e-01   2.0117188e-01
   3.1710000e-01   1.9287109e-01
   3.1718400e-01   2.0361328e-01
   3.1726800e-01   1.6894531e-01
   3.1735200e-01   1.2060547e-01
   3.1743600e-01   1.6796875e-01
   3.1752000e-01   1.6845703e-01
   3.1760400e-01   1.7236328e-01
   3.1768800e-01   1.7382812e-01
   3.1777200e-01   1.7529297e-01
   3.1785600e-01   1.7871094e-01
   3.1794000e-01   1.5429688e-01
   3.1802400e-01   1.8164062e-01
   3.1810800e-01   2.1093750e-01
   3.1819200e-01   2.3583984e-01
   3.1827600e-01   2.3193359e-01
   3.1836000e-01   2.7539062e-01
   3.1844400e-01   2.4951172e-01
   3.1852800e-01   2.0849609e-01
   3.1861200e-01   1.9238281e-01
   3.1869600e-01   1.4941406e-01
   3.1878000e-01   1.6015625e-01
   3.1886400e-01   1.8652344e-01
   3.1894800e-01   1.8847656e-01
   3.1903200e-01   1.8847656e-01
   3.1911600e-01   1.9238281e-01
   3.1920000e-01   1.6650391e-01
   3.1928400e-01   1.3232422e-01
   3.1936800e-01   1.2109375e-01
   3.1945200e-01   1.3867188e-01
   3.1953600e-01   1.6845703e-01
   3.1962000e-01   1.3476562e-01
   3.1970400e-01   1.8115234e-01
   3.1978800e-01   1.5429688e-01
   3.1987200e-01   1.5429688e-01
   3.1995600e-01   1.2060547e-01
   3.2004000e-01   9.9121094e-02
   3.2012400e-01   1.0644531e-01
   3.2020800e-01   1.3134766e-01
   3.2029200e-01   1.6308594e-01
   3.2037600e-01   1.5820312e-01
   3.2046000e-01   9.0820312e-02
   3.2054400e-01   6.0546875e-02
   3.2062800e-01   8.5449219e-02
   3.2071200e-01   1.0400391e-01
   3.2079600e-01   1.2597656e-01
   3.2088000e-01   1.2548828e-01
   3.2096400e-01   1.5722656e-01
   3.2104800e-01   2.0507812e-01
   3.2113200e-01   2.0068359e-01
   3.2121600e-01   1.8457031e-01
   3.2130000e-01   1.9726562e-01
   3.2138400e-01   1.9775391e-01
   3.2146800e-01   1.9824219e-01
   3.2155200e-01   2.0507812e-01
   3.2163600e-01   2.3681641e-01
   3.2172000e-01   2.0410156e-01
   3.2180400e-01   2.1533203e-01
   3.2188800e-01   2.3144531e-01
   3.2197200e-01   2.5341797e-01
   3.2205600e-01   2.7880859e-01
   3.2214000e-01   2.2314453e-01
   3.2222400e-01   1.8457031e-01
   3.2230800e-01   1.9335938e-01
   3.2239200e-01   1.6650391e-01
   3.2247600e-01   1.8750000e-01
   3.2256000e-01   1.6748047e-01
   3.2264400e-01   1.5527344e-01
   3.2272800e-01   1.9433594e-01
   3.2281200e-01   1.8652344e-01
   3.2289600e-01   1.7333984e-01
   3.2298000e-01   1.7285156e-01
   3.2306400e-01   1.5625000e-01
   3.2314800e-01   1.5429688e-01
   3.2323200e-01   1.9628906e-01
   3.2331600e-01   1.6992188e-01
   3.2340000e-01   2.3681641e-01
   3.2348400e-01   2.3242188e-01
   3.2356800e-01   2.2216797e-01
   3.2365200e-01   2.0605469e-01
   3.2373600e-01   1.8750000e-01
   3.2382000e-01   2.1142578e-01
   3.2390400e-01   1.6113281e-01
   3.2398800e-01   1.7041016e-01
   3.2407200e-01   1.7529297e-01
   3.2415600e-01   1.8994141e-01
   3.2424000e-01   1.8261719e-01
   3.2432400e-01   1.8408203e-01
   3.2440800e-01   2.1972656e-01
   3.2449200e-01   1.9531250e-01
   3.2457600e-01   2.0312500e-01
   3.2466000e-01   1.8701172e-01
   3.2474400e-01   1.5625000e-01
   3.2482800e-01   1.6015625e-01
   3.2491200e-01   1.1914062e-01
   3.2499600e-01   1.0937500e-01
   3.2508000e-01   1.0205078e-01
   3.2516400e-01   1.1474609e-01
   3.2524800e-01   1.2744141e-01
   3.2533200e-01   9.8144531e-02
   3.2541600e-01   1.2451172e-01
   3.2550000e-01   1.3818359e-01
   3.2558400e-01   1.3964844e-01
   3.2566800e-01   1.0742188e-01
   3.2575200e-01   9.0332031e-02
   3.2583600e-01   9.9609375e-02
   3.2592000e-01   1.1669922e-01
   3.2600400e-01   1.0302734e-01
   3.2608800e-01   1.4648438e-01
   3.2617200e-01   1.5966797e-01
   3.2625600e-01   1.6308594e-01
   3.2634000e-01   1.7968750e-01
   3.2642400e-01   1.8164062e-01
   3.2650800e-01   1.7285156e-01
   3.2659200e-01   1.9384766e-01
   3.2667600e-01   1.6552734e-01
   3.2676000e-01   1.2255859e-01
   3.2684400e-01   1.2744141e-01
   3.2692800e-01   1.4160156e-01
   3.2701200e-01   1.7285156e-01
   3.2709600e-01   1.8457031e-01
   3.2718000e-01   1.8603516e-01
   3.2726400e-01   1.6455078e-01
   3.2734800e-01   1.4746094e-01
   3.2743200e-01   1.7871094e-01
   3.2751600e-01   1.9384766e-01
   3.2760000e-01   2.1044922e-01
   3.2768400e-01   2.6367188e-01
   3.2776800e-01   2.2021484e-01
   3.2785200e-01   2.6367188e-02
   3.2793600e-01   3.2714844e-02
   3.2802000e-01   1.1376953e-01
   3.2810400e-01   1.7333984e-01
   3.2818800e-01   2.1728516e-01
   3.2827200e-01   2.2509766e-01
   3.2835600e-01   2.2070312e-01
   3.2844000e-01   2.1484375e-01
   3.2852400e-01   2.1923828e-01
   3.2860800e-01   2.4316406e-01
   3.2869200e-01   2.0751953e-01
   3.2877600e-01   1.8603516e-01
   3.2886000e-01   1.9775391e-01
   3.2894400e-01   1.6455078e-01
   3.2902800e-01   1.8994141e-01
   3.2911200e-01   1.8115234e-01
   3.2919600e-01   1.7626953e-01
   3.2928000e-01   1.7089844e-01
   3.2936400e-01   1.7578125e-01
   3.2944800e-01   1.5673828e-01
   3.2953200e-01   1.9580078e-01
   3.2961600e-01   1.8164062e-01
   3.2970000e-01   2.1093750e-01
   3.2978400e-01   1.9433594e-01
   3.2986800e-01   2.1435547e-01
   3.2995200e-01   1.9921875e-01
   3.3003600e-01   1.8847656e-01
   3.3012000e-01   1.8017578e-01
   3.3020400e-01   1.9287109e-01
   3.3028800e-01   2.1923828e-01
   3.3037200e-01   1.7089844e-01
   3.3045600e-01   1.6796875e-01
   3.3054000e-01   1.5185547e-01
   3.3062400e-01   1.7822266e-01
   3.3070800e-01   1.7089844e-01
   3.3079200e-01   1.5136719e-01
   3.3087600e-01   1.6650391e-01
   3.3096000e-01   1.5478516e-01
   3.3104400e-01   1.4501953e-01
   3.3112800e-01   1.6992188e-01
   3.3121200e-01   1.5722656e-01
   3.3129600e-01   2.0263672e-01
   3.3138000e-01   2.0996094e-01
   3.3146400e-01   1.8310547e-01
   3.3154800e-01   1.8945312e-01
   3.3163200e-01   1.8652344e-01
   3.3171600e-01   2.0214844e-01
   3.3180000e-01   1.7724609e-01
   3.3188400e-01   1.6308594e-01
   3.3196800e-01   1.7773438e-01
   3.3205200e-01   1.5625000e-01
   3.3213600e-01   1.7578125e-01
   3.3222000e-01   1.5234375e-01
   3.3230400e-01   1.7578125e-01
   3.3238800e-01   1.6992188e-01
   3.3247200e-01   1.9140625e-01
   3.3255600e-01   1.9775391e-01
   3.3264000e-01   1.9091797e-01
   3.3272400e-01   1.7871094e-01
   3.3280800e-01   1.9726562e-01
   3.3289200e-01   1.6503906e-01
   3.3297600e-01   1.6992188e-01
   3.3306000e-01   1.9042969e-01
   3.3314400e-01   1.8798828e-01
   3.3322800e-01   2.1728516e-01
   3.3331200e-01   3.1054688e-01
   3.3339600e-01   4.7070312e-01
   3.3348000e-01   6.3867188e-01
   3.3356400e-01   7.5732422e-01
   3.3364800e-01   8.1835938e-01
   3.3373200e-01   7.6855469e-01
   3.3381600e-01   6.2548828e-01
   3.3390000e-01   5.5712891e-01
   3.3398400e-01   4.3554688e-01
   3.3406800e-01   2.9248047e-01
   3.3415200e-01   1.4892578e-01
   3.3423600e-01   4.2480469e-02
   3.3432000e-01  -5.9082031e-02
   3.3440400e-01  -8.8378906e-02
   3.3448800e-01  -1.3574219e-01
   3.3457200e-01  -1.2841797e-01
   3.3465600e-01  -1.2353516e-01
   3.3474000e-01  -1.3867188e-01
   3.3482400e-01  -1.1718750e-01
   3.3490800e-01  -1.4355469e-01
   3.3499200e-01  -1.9189453e-01
   3.3507600e-01  -1.3964844e-01
   3.3516000e-01  -1.0498047e-01
   3.3524400e-01  -8.8867188e-02
   3.3532800e-01  -6.3476562e-02
   3.3541200e-01  -4.4433594e-02
   3.3549600e-01  -3.0761719e-02
   3.3558000e-01   2.1972656e-02
   3.3566400e-01   3.9062500e-02
   3.3574800e-01   9.0332031e-02
   3.3583200e-01   7.3242188e-02
   3.3591600e-01   8.3007812e-02
   3.3600000e-01   9.8144531e-02
   3.3608400e-01   9.3261719e-02
   3.3616800e-01   1.1425781e-01
   3.3625200e-01   1.1035156e-01
   3.3633600e-01   9.4726562e-02
   3.3642000e-01   1.0449219e-01
   3.3650400e-01   1.3964844e-01
   3.3658800e-01   1.7089844e-01
   3.3667200e-01   1.8505859e-01
   3.3675600e-01   2.4755859e-01
   3.3684000e-01   2.4023438e-01
   3.3692400e-01   2.6123047e-01
   3.3700800e-01   2.8320312e-01
   3.3709200e-01   3.0175781e-01
   3.3717600e-01   3.0761719e-01
   3.3726000e-01   3.1689453e-01
   3.3734400e-01   2.9541016e-01
   3.3742800e-01   2.7539062e-01
   3.3751200e-01   3.1640625e-01
   3.3759600e-01   2.9785156e-01
   3.3768000e-01   2.7832031e-01
   3.3776400e-01   2.7734375e-01
   3.3784800e-01   2.6757812e-01
   3.3793200e-01   2.6806641e-01
   3.3801600e-01   2.4316406e-01
   3.3810000e-01   2.3876953e-01
   3.3818400e-01   2.3583984e-01
   3.3826800e-01   2.2851562e-01
   3.3835200e-01   2.0458984e-01
   3.3843600e-01   2.0068359e-01
   3.3852000e-01   2.0019531e-01
   3.3860400e-01   2.1777344e-01
   3.3868800e-01   2.1582031e-01
   3.3877200e-01   2.2558594e-01
   3.3885600e-01   2.6757812e-01
   3.3894000e-01   3.3447266e-01
   3.3902400e-01   3.7646484e-01
   3.3910800e-01   2.0996094e-01
   3.3919200e-01   2.3339844e-01
   3.3927600e-01   2.5341797e-01
   3.3936000e-01   2.8808594e-01
   3.3944400e-01   2.4218750e-01
   3.3952800e-01   2.2363281e-01
   3.3961200e-01   1.9580078e-01
   3.3969600e-01   1.5771484e-01
   3.3978000e-01   1.6113281e-01
   3.3986400e-01   1.1914062e-01
   3.3994800e-01   1.6455078e-01
   3.4003200e-01   1.7236328e-01
   3.4011600e-01   1.4746094e-01
   3.4020000e-01   1.5380859e-01
   3.4028400e-01   1.2744141e-01
   3.4036800e-01   1.3232422e-01
   3.4045200e-01   1.3867188e-01
   3.4053600e-01   1.2597656e-01
   3.4062000e-01   1.2792969e-01
   3.4070400e-01   1.0644531e-01
   3.4078800e-01   9.4726562e-02
   3.4087200e-01   1.0205078e-01
   3.4095600e-01   9.3750000e-02
   3.4104000e-01   1.0644531e-01
   3.4112400e-01   1.2548828e-01
   3.4120800e-01   1.4111328e-01
   3.4129200e-01   1.1816406e-01
   3.4137600e-01   1.2207031e-01
   3.4146000e-01   1.2060547e-01
   3.4154400e-01   1.1669922e-01
   3.4162800e-01   1.1376953e-01
   3.4171200e-01   1.2988281e-01
   3.4179600e-01   1.1816406e-01
   3.4188000e-01   1.0742188e-01
   3.4196400e-01   1.0302734e-01
   3.4204800e-01   8.4472656e-02
   3.4213200e-01   9.5214844e-02
   3.4221600e-01   1.2060547e-01
   3.4230000e-01   1.3720703e-01
   3.4238400e-01   1.6552734e-01
   3.4246800e-01   1.5917969e-01
   3.4255200e-01   1.8554688e-01
   3.4263600e-01   1.7675781e-01
   3.4272000e-01   1.8505859e-01
   3.4280400e-01   1.8457031e-01
   3.4288800e-01   1.9873047e-01
   3.4297200e-01   1.8359375e-01
   3.4305600e-01   1.6943359e-01
   3.4314000e-01   1.9287109e-01
   3.4322400e-01   1.7480469e-01
   3.4330800e-01   1.5820312e-01
   3.4339200e-01   1.4257812e-01
   3.4347600e-01   1.6308594e-01
   3.4356000e-01   1.4892578e-01
   3.4364400e-01   1.7773438e-01
   3.4372800e-01   1.4501953e-01
   3.4381200e-01   1.5478516e-01
   3.4389600e-01   1.3720703e-01
   3.4398000e-01   1.6357422e-01
   3.4406400e-01   1.2695312e-01
   3.4414800e-01   1.4306641e-01
   3.4423200e-01   1.3378906e-01
   3.4431600e-01   1.2011719e-01
   3.4440000e-01   1.4306641e-01
   3.4448400e-01   1.3232422e-01
   3.4456800e-01   1.2500000e-01
   3.4465200e-01   7.5195312e-02
   3.4473600e-01   7.0800781e-02
   3.4482000e-01   5.2246094e-02
   3.4490400e-01   8.1542969e-02
   3.4498800e-01   9.2285156e-02
   3.4507200e-01   6.6406250e-02
   3.4515600e-01   9.6191406e-02
   3.4524000e-01   8.1054688e-02
   3.4532400e-01   1.0839844e-01
   3.4540800e-01   1.3476562e-01
   3.4549200e-01   1.0986328e-01
   3.4557600e-01   9.7167969e-02
   3.4566000e-01   8.5937500e-02
   3.4574400e-01   9.4726562e-02
   3.4582800e-01   8.4472656e-02
   3.4591200e-01   4.9316406e-02
   3.4599600e-01   1.0302734e-01
   3.4608000e-01   1.7089844e-01
   3.4616400e-01   1.5380859e-01
   3.4624800e-01   1.1816406e-01
   3.4633200e-01   1.0693359e-01
   3.4641600e-01   1.1718750e-01
   3.4650000e-01   1.3867188e-01
   3.4658400e-01   1.5527344e-01
   3.4666800e-01   1.4746094e-01
   3.4675200e-01   1.9726562e-01
   3.4683600e-01   1.9091797e-01
   3.4692000e-01   1.9580078e-01
   3.4700400e-01   1.8457031e-01
   3.4708800e-01   1.4599609e-01
   3.4717200e-01   1.0498047e-01
   3.4725600e-01   1.4355469e-01
   3.4734000e-01   1.4990234e-01
   3.4742400e-01   1.4404297e-01
   3.4750800e-01   1.6357422e-01
   3.4759200e-01   1.7333984e-01
   3.4767600e-01   1.7089844e-01
   3.4776000e-01   1.5527344e-01
   3.4784400e-01   1.4550781e-01
   3.4792800e-01   1.4013672e-01
   3.4801200e-01   1.2500000e-01
   3.4809600e-01   1.2158203e-01
   3.4818000e-01   1.3330078e-01
   3.4826400e-01   1.4941406e-01
   3.4834800e-01   1.7285156e-01
   3.4843200e-01   1.4648438e-01
   3.4851600e-01   1.3720703e-01
   3.4860000e-01   1.3085938e-01
   3.4868400e-01   1.5576172e-01
   3.4876800e-01   1.0107422e-01
   3.4885200e-01   9.3750000e-02
   3.4893600e-01   9.1796875e-02
   3.4902000e-01   1.3134766e-01
   3.4910400e-01   9.5214844e-02
   3.4918800e-01   6.3476562e-02
   3.4927200e-01   1.5625000e-02
   3.4935600e-01   7.3242188e-03
   3.4944000e-01  -1.7578125e-02
   3.4952400e-01  -5.0781250e-02
   3.4960800e-01  -3.7597656e-02
   3.4969200e-01  -6.9335938e-02
   3.4977600e-01  -9.2773438e-03
   3.4986000e-01   5.0781250e-02
   3.4994400e-01   6.9824219e-02
   3.5002800e-01   1.1425781e-01
   3.5011200e-01   1.2353516e-01
   3.5019600e-01   1.3232422e-01
   3.5028000e-01   1.3525391e-01
   3.5036400e-01   1.5673828e-01
   3.5044800e-01   1.6210938e-01
   3.5053200e-01   1.4160156e-01
   3.5061600e-01   1.6552734e-01
   3.5070000e-01   1.4013672e-01
   3.5078400e-01   1.5869141e-01
   3.5086800e-01   1.1474609e-01
   3.5095200e-01   9.4726562e-02
   3.5103600e-01   8.9355469e-02
   3.5112000e-01   1.1621094e-01
   3.5120400e-01   9.1796875e-02
   3.5128800e-01   7.8125000e-02
   3.5137200e-01   5.5664062e-02
   3.5145600e-01   7.3730469e-02
   3.5154000e-01   7.9101562e-02
   3.5162400e-01   8.3007812e-02
   3.5170800e-01   9.8632812e-02
   3.5179200e-01   1.2158203e-01
   3.5187600e-01   1.3183594e-01
   3.5196000e-01   1.2988281e-01
   3.5204400e-01   1.3427734e-01
   3.5212800e-01   7.7148438e-02
   3.5221200e-01   1.6455078e-01
   3.5229600e-01   1.1376953e-01
   3.5238000e-01   1.4550781e-01
   3.5246400e-01   8.1054688e-02
   3.5254800e-01   1.0156250e-01
   3.5263200e-01   1.1083984e-01
   3.5271600e-01   1.3183594e-01
   3.5280000e-01   1.2548828e-01
   3.5288400e-01   1.2353516e-01
   3.5296800e-01   1.4599609e-01
   3.5305200e-01   1.4501953e-01
   3.5313600e-01   9.7167969e-02
   3.5322000e-01   1.3134766e-01
   3.5330400e-01   1.3378906e-01
   3.5338800e-01   1.5185547e-01
   3.5347200e-01   1.5332031e-01
   3.5355600e-01   1.7236328e-01
   3.5364000e-01   1.3964844e-01
   3.5372400e-01   1.0644531e-01
   3.5380800e-01   7.4218750e-02
   3.5389200e-01   8.4960938e-02
   3.5397600e-01   1.1572266e-01
   3.5406000e-01   1.4306641e-01
   3.5414400e-01   1.3769531e-01
   3.5422800e-01   1.2011719e-01
   3.5431200e-01   1.2890625e-01
   3.5439600e-01   1.3085938e-01
   3.5448000e-01   1.0986328e-01
   3.5456400e-01   1.3964844e-01
   3.5464800e-01   1.4062500e-01
   3.5473200e-01   1.1621094e-01
   3.5481600e-01   1.0205078e-01
   3.5490000e-01   1.3964844e-01
   3.5498400e-01   1.1425781e-01
   3.5506800e-01   1.0986328e-01
   3.5515200e-01   8.4960938e-02
   3.5523600e-01   9.6679688e-02
   3.5532000e-01   1.2451172e-01
   3.5540400e-01   6.0546875e-02
   3.5548800e-01   1.5820312e-01
   3.5557200e-01   1.6748047e-01
   3.5565600e-01   1.5039062e-01
   3.5574000e-01   1.6308594e-01
   3.5582400e-01   1.1035156e-01
   3.5590800e-01   9.5703125e-02
   3.5599200e-01   1.2548828e-01
   3.5607600e-01   9.5703125e-02
   3.5616000e-01   7.7148438e-02
   3.5624400e-01   8.8867188e-02
   3.5632800e-01   1.0449219e-01
   3.5641200e-01   1.4941406e-01
   3.5649600e-01   1.3281250e-01
   3.5658000e-01   1.2158203e-01
   3.5666400e-01   1.0205078e-01
   3.5674800e-01   1.2500000e-01
   3.5683200e-01   1.2500000e-01
   3.5691600e-01   1.0644531e-01
   3.5700000e-01   1.2988281e-01
   3.5708400e-01   1.0546875e-01
   3.5716800e-01   1.0302734e-01
   3.5725200e-01   7.4218750e-02
   3.5733600e-01   1.0156250e-01
   3.5742000e-01   6.1523438e-02
   3.5750400e-01   8.1054688e-02
   3.5758800e-01   7.0800781e-02
   3.5767200e-01   8.1054688e-02
   3.5775600e-01   6.4453125e-02
   3.5784000e-01   9.2773438e-02
   3.5792400e-01   8.8378906e-02
   3.5800800e-01   1.2695312e-01
   3.5809200e-01   1.2939453e-01
   3.5817600e-01   1.1181641e-01
   3.5826000e-01   1.3916016e-01
   3.5834400e-01   1.5087891e-01
   3.5842800e-01   1.4990234e-01
   3.5851200e-01   1.6357422e-01
   3.5859600e-01   1.3574219e-01
   3.5868000e-01   1.0937500e-01
   3.5876400e-01   1.0937500e-01
   3.5884800e-01   1.0302734e-01
   3.5893200e-01   1.4648438e-01
   3.5901600e-01   1.3476562e-01
   3.5910000e-01   1.1962891e-01
   3.5918400e-01   1.0839844e-01
   3.5926800e-01   1.2255859e-01
   3.5935200e-01   1.5332031e-01
   3.5943600e-01   1.6894531e-01
   3.5952000e-01   1.9433594e-01
   3.5960400e-01   1.4013672e-01
   3.5968800e-01   1.3671875e-01
   3.5977200e-01   1.4648438e-01
   3.5985600e-01   1.6455078e-01
   3.5994000e-01   1.5820312e-01
   3.6002400e-01   1.6650391e-01
   3.6010800e-01   1.7333984e-01
   3.6019200e-01   1.1962891e-01
   3.6027600e-01   9.6191406e-02
   3.6036000e-01   6.3476562e-02
   3.6044400e-01   6.8359375e-02
   3.6052800e-01   9.7656250e-02
   3.6061200e-01   1.0205078e-01
   3.6069600e-01   9.8632812e-02
   3.6078000e-01   8.3496094e-02
   3.6086400e-01   8.8378906e-02
   3.6094800e-01   1.1132812e-01
   3.6103200e-01   1.3427734e-01
   3.6111600e-01   1.4355469e-01
   3.6120000e-01   1.3378906e-01
   3.6128400e-01   1.2255859e-01
   3.6136800e-01   1.1572266e-01
   3.6145200e-01   1.5869141e-01
   3.6153600e-01   1.6308594e-01
   3.6162000e-01   1.4257812e-01
   3.6170400e-01   1.3330078e-01
   3.6178800e-01   1.7822266e-01
   3.6187200e-01   1.6699219e-01
   3.6195600e-01   1.9335938e-01
   3.6204000e-01   1.5429688e-01
   3.6212400e-01   1.9433594e-01
   3.6220800e-01   2.5292969e-01
   3.6229200e-01   2.1142578e-01
   3.6237600e-01   1.8750000e-01
   3.6246000e-01   1.6650391e-01
   3.6254400e-01   1.4843750e-01
   3.6262800e-01   1.4599609e-01
   3.6271200e-01   1.3525391e-01
   3.6279600e-01   1.1523438e-01
   3.6288000e-01   1.3720703e-01
   3.6296400e-01   1.1865234e-01
   3.6304800e-01   1.1230469e-01
   3.6313200e-01   1.1865234e-01
   3.6321600e-01   1.4843750e-01
   3.6330000e-01   1.4111328e-01
   3.6338400e-01   1.7285156e-01
   3.6346800e-01   1.9091797e-01
   3.6355200e-01   2.4023438e-01
   3.6363600e-01   2.3339844e-01
   3.6372000e-01   2.2900391e-01
   3.6380400e-01   2.3046875e-01
   3.6388800e-01   2.1679688e-01
   3.6397200e-01   2.0263672e-01
   3.6405600e-01   1.8554688e-01
   3.6414000e-01   1.9384766e-01
   3.6422400e-01   1.7089844e-01
   3.6430800e-01   1.8310547e-01
   3.6439200e-01   1.8359375e-01
   3.6447600e-01   1.9921875e-01
   3.6456000e-01   2.4072266e-01
   3.6464400e-01   2.4951172e-01
   3.6472800e-01   1.8603516e-01
   3.6481200e-01   1.0986328e-01
   3.6489600e-01   1.4111328e-01
   3.6498000e-01   1.4111328e-01
   3.6506400e-01   1.4550781e-01
   3.6514800e-01   1.9140625e-01
   3.6523200e-01   1.6943359e-01
   3.6531600e-01   1.5234375e-01
   3.6540000e-01   1.8457031e-01
   3.6548400e-01   1.7822266e-01
   3.6556800e-01   1.7382812e-01
   3.6565200e-01   1.6113281e-01
   3.6573600e-01   1.8115234e-01
   3.6582000e-01   1.7138672e-01
   3.6590400e-01   2.0263672e-01
   3.6598800e-01   1.9824219e-01
   3.6607200e-01   1.8554688e-01
   3.6615600e-01   2.1728516e-01
   3.6624000e-01   1.5234375e-01
   3.6632400e-01   1.5234375e-01
   3.6640800e-01   1.5332031e-01
   3.6649200e-01   1.5820312e-01
   3.6657600e-01   1.6943359e-01
   3.6666000e-01   1.5673828e-01
   3.6674400e-01   1.7871094e-01
   3.6682800e-01   1.7626953e-01
   3.6691200e-01   2.0263672e-01
   3.6699600e-01   1.6406250e-01
   3.6708000e-01   1.4746094e-01
   3.6716400e-01   1.3867188e-01
   3.6724800e-01   1.8554688e-01
   3.6733200e-01   2.1728516e-01
   3.6741600e-01   1.6357422e-01
   3.6750000e-01   1.6162109e-01
   3.6758400e-01   1.7724609e-01
   3.6766800e-01   1.3720703e-01
   3.6775200e-01   1.6699219e-01
   3.6783600e-01   1.7871094e-01
   3.6792000e-01   2.3632812e-01
   3.6800400e-01   2.2021484e-01
   3.6808800e-01   1.8505859e-01
   3.6817200e-01   1.8066406e-01
   3.6825600e-01   1.6503906e-01
   3.6834000e-01   2.0263672e-01
   3.6842400e-01   1.8457031e-01
   3.6850800e-01   1.8896484e-01
   3.6859200e-01   1.7285156e-01
   3.6867600e-01   1.7919922e-01
   3.6876000e-01   1.8945312e-01
   3.6884400e-01   2.0703125e-01
   3.6892800e-01   2.0312500e-01
   3.6901200e-01   1.8310547e-01
   3.6909600e-01   1.4208984e-01
   3.6918000e-01   1.2890625e-01
   3.6926400e-01   1.5673828e-01
   3.6934800e-01   1.6503906e-01
   3.6943200e-01   1.6064453e-01
   3.6951600e-01   1.4062500e-01
   3.6960000e-01   1.1621094e-01
   3.6968400e-01   9.1308594e-02
   3.6976800e-01   1.3964844e-01
   3.6985200e-01   1.1425781e-01
   3.6993600e-01   1.5087891e-01
   3.7002000e-01   1.8359375e-01
   3.7010400e-01   1.8896484e-01
   3.7018800e-01   1.9140625e-01
   3.7027200e-01   1.6601562e-01
   3.7035600e-01   1.3867188e-01
   3.7044000e-01   1.5722656e-01
   3.7052400e-01   1.3232422e-01
   3.7060800e-01   1.4160156e-01
   3.7069200e-01   1.6503906e-01
   3.7077600e-01   1.5576172e-01
   3.7086000e-01   1.6650391e-01
   3.7094400e-01   1.5234375e-01
   3.7102800e-01   1.7480469e-01
   3.7111200e-01   1.9726562e-01
   3.7119600e-01   1.8847656e-01
   3.7128000e-01   2.1728516e-01
   3.7136400e-01   2.4755859e-01
   3.7144800e-01   2.4707031e-01
   3.7153200e-01   2.4902344e-01
   3.7161600e-01   2.4511719e-01
   3.7170000e-01   2.2802734e-01
   3.7178400e-01   2.4560547e-01
   3.7186800e-01   2.0361328e-01
   3.7195200e-01   2.2314453e-01
   3.7203600e-01   2.2656250e-01
   3.7212000e-01   2.2558594e-01
   3.7220400e-01   2.2900391e-01
   3.7228800e-01   2.4072266e-01
   3.7237200e-01   2.2802734e-01
   3.7245600e-01   2.4218750e-01
   3.7254000e-01   2.4755859e-01
   3.7262400e-01   2.6562500e-01
   3.7270800e-01   2.3730469e-01
   3.7279200e-01   2.5000000e-01
   3.7287600e-01   2.2998047e-01
   3.7296000e-01   2.2900391e-01
   3.7304400e-01   2.4169922e-01
   3.7312800e-01   2.3974609e-01
   3.7321200e-01   2.0898438e-01
   3.7329600e-01   2.1435547e-01
   3.7338000e-01   2.4218750e-01
   3.7346400e-01   2.9003906e-01
   3.7354800e-01   2.3828125e-01
   3.7363200e-01   2.2265625e-01
   3.7371600e-01   2.2851562e-01
   3.7380000e-01   2.2509766e-01
   3.7388400e-01   2.2753906e-01
   3.7396800e-01   2.4658203e-01
   3.7405200e-01   2.3095703e-01
   3.7413600e-01   2.3681641e-01
   3.7422000e-01   2.4218750e-01
   3.7430400e-01   2.6220703e-01
   3.7438800e-01   2.1630859e-01
   3.7447200e-01   2.2949219e-01
   3.7455600e-01   2.2802734e-01
   3.7464000e-01   1.8798828e-01
   3.7472400e-01   1.6699219e-01
   3.7480800e-01   1.9580078e-01
   3.7489200e-01   1.8359375e-01
   3.7497600e-01   1.6845703e-01
   3.7506000e-01   1.5527344e-01
   3.7514400e-01   1.8212891e-01
   3.7522800e-01   2.1923828e-01
   3.7531200e-01   2.2851562e-01
   3.7539600e-01   2.2314453e-01
   3.7548000e-01   1.8945312e-01
   3.7556400e-01   1.9091797e-01
   3.7564800e-01   1.7871094e-01
   3.7573200e-01   1.7968750e-01
   3.7581600e-01   1.3134766e-01
   3.7590000e-01   1.8554688e-01
   3.7598400e-01   1.9335938e-01
   3.7606800e-01   2.1337891e-01
   3.7615200e-01   2.2216797e-01
   3.7623600e-01   2.3437500e-01
   3.7632000e-01   2.4511719e-01
   3.7640400e-01   2.3730469e-01
   3.7648800e-01   2.2509766e-01
   3.7657200e-01   2.4267578e-01
   3.7665600e-01   2.4853516e-01
   3.7674000e-01   2.2509766e-01
   3.7682400e-01   2.3193359e-01
   3.7690800e-01   2.1923828e-01
   3.7699200e-01   2.1289062e-01
   3.7707600e-01   1.8847656e-01
   3.7716000e-01   1.7822266e-01
   3.7724400e-01   1.6503906e-01
   3.7732800e-01   1.8750000e-01
   3.7741200e-01   1.9580078e-01
   3.7749600e-01   2.1777344e-01
   3.7758000e-01   1.8750000e-01
   3.7766400e-01   2.7490234e-01
   3.7774800e-01   3.5205078e-01
   3.7783200e-01   2.7294922e-01
   3.7791600e-01   2.5537109e-01
   3.7800000e-01   3.2275391e-01
   3.7808400e-01   3.8818359e-01
   3.7816800e-01   4.4921875e-01
   3.7825200e-01   5.6738281e-01
   3.7833600e-01   7.0703125e-01
   3.7842000e-01   8.1201172e-01
   3.7850400e-01   8.3203125e-01
   3.7858800e-01   8.2519531e-01
   3.7867200e-01   7.4462891e-01
   3.7875600e-01   5.9912109e-01
   3.7884000e-01   4.3164062e-01
   3.7892400e-01   2.8369141e-01
   3.7900800e-01   1.3623047e-01
   3.7909200e-01   3.4179688e-03
   3.7917600e-01  -7.8613281e-02
   3.7926000e-01  -1.0351562e-01
   3.7934400e-01  -1.4257812e-01
   3.7942800e-01  -1.3378906e-01
   3.7951200e-01  -1.3037109e-01
   3.7959600e-01  -1.0302734e-01
   3.7968000e-01  -8.0078125e-02
   3.7976400e-01  -3.3203125e-02
   3.7984800e-01  -3.8085938e-02
   3.7993200e-01  -6.0546875e-02
   3.8001600e-01  -5.5175781e-02
   3.8010000e-01  -3.8574219e-02
   3.8018400e-01  -2.1484375e-02
   3.8026800e-01  -1.3183594e-02
   3.8035200e-01   3.4179688e-03
   3.8043600e-01   5.3710938e-03
   3.8052000e-01   5.1757812e-02
   3.8060400e-01   6.5917969e-02
   3.8068800e-01   1.4111328e-01
   3.8077200e-01   1.7822266e-01
   3.8085600e-01   5.0781250e-02
   3.8094000e-01   3.0273438e-02
   3.8102400e-01   5.6152344e-02
   3.8110800e-01   1.1132812e-01
   3.8119200e-01   1.5966797e-01
   3.8127600e-01   2.0898438e-01
   3.8136000e-01   2.4267578e-01
   3.8144400e-01   2.5683594e-01
   3.8152800e-01   2.6171875e-01
   3.8161200e-01   2.9394531e-01
   3.8169600e-01   2.8125000e-01
   3.8178000e-01   2.6074219e-01
   3.8186400e-01   2.3437500e-01
   3.8194800e-01   2.2265625e-01
   3.8203200e-01   2.6318359e-01
   3.8211600e-01   2.6513672e-01
   3.8220000e-01   2.9638672e-01
   3.8228400e-01   2.8906250e-01
   3.8236800e-01   3.0664062e-01
   3.8245200e-01   3.0712891e-01
   3.8253600e-01   3.2910156e-01
   3.8262000e-01   3.2714844e-01
   3.8270400e-01   3.8134766e-01
   3.8278800e-01   3.6572266e-01
   3.8287200e-01   3.3935547e-01
   3.8295600e-01   3.4179688e-01
   3.8304000e-01   3.3593750e-01
   3.8312400e-01   3.4082031e-01
   3.8320800e-01   3.3105469e-01
   3.8329200e-01   2.9931641e-01
   3.8337600e-01   3.1445312e-01
   3.8346000e-01   3.0859375e-01
   3.8354400e-01   3.1347656e-01
   3.8362800e-01   2.9345703e-01
   3.8371200e-01   3.1152344e-01
   3.8379600e-01   2.8125000e-01
   3.8388000e-01   3.1738281e-01
   3.8396400e-01   3.1201172e-01
   3.8404800e-01   3.2617188e-01
   3.8413200e-01   3.3593750e-01
   3.8421600e-01   3.3056641e-01
   3.8430000e-01   3.2324219e-01
   3.8438400e-01   3.1445312e-01
   3.8446800e-01   3.3837891e-01
   3.8455200e-01   3.3789062e-01
   3.8463600e-01   3.0371094e-01
   3.8472000e-01   3.2226562e-01
   3.8480400e-01   3.3300781e-01
   3.8488800e-01   3.6523438e-01
   3.8497200e-01   3.1298828e-01
   3.8505600e-01   2.6367188e-01
   3.8514000e-01   2.5488281e-01
   3.8522400e-01   2.4902344e-01
   3.8530800e-01   2.4169922e-01
   3.8539200e-01   2.0751953e-01
   3.8547600e-01   1.8896484e-01
   3.8556000e-01   1.7578125e-01
   3.8564400e-01   1.6503906e-01
   3.8572800e-01   1.7236328e-01
   3.8581200e-01   1.7578125e-01
   3.8589600e-01   1.7871094e-01
   3.8598000e-01   1.6699219e-01
   3.8606400e-01   1.6796875e-01
   3.8614800e-01   1.7089844e-01
   3.8623200e-01   1.6894531e-01
   3.8631600e-01   1.3183594e-01
   3.8640000e-01   1.6552734e-01
   3.8648400e-01   1.9433594e-01
   3.8656800e-01   1.7333984e-01
   3.8665200e-01   1.8310547e-01
   3.8673600e-01   2.1630859e-01
   3.8682000e-01   2.3046875e-01
   3.8690400e-01   2.1191406e-01
   3.8698800e-01   1.6748047e-01
   3.8707200e-01   1.4062500e-01
   3.8715600e-01   1.4501953e-01
   3.8724000e-01   1.6748047e-01
   3.8732400e-01   1.6699219e-01
   3.8740800e-01   1.7675781e-01
   3.8749200e-01   1.9189453e-01
   3.8757600e-01   1.9482422e-01
   3.8766000e-01   2.3095703e-01
   3.8774400e-01   2.5439453e-01
   3.8782800e-01   2.4365234e-01
   3.8791200e-01   2.3193359e-01
   3.8799600e-01   2.4218750e-01
   3.8808000e-01   2.6367188e-01
   3.8816400e-01   2.2900391e-01
   3.8824800e-01   2.4853516e-01
   3.8833200e-01   2.6660156e-01
   3.8841600e-01   2.3583984e-01
   3.8850000e-01   2.1679688e-01
   3.8858400e-01   2.0166016e-01
   3.8866800e-01   2.1728516e-01
   3.8875200e-01   2.1044922e-01
   3.8883600e-01   1.8652344e-01
   3.8892000e-01   1.8945312e-01
   3.8900400e-01   1.7431641e-01
   3.8908800e-01   1.9775391e-01
   3.8917200e-01   2.1191406e-01
   3.8925600e-01   1.9189453e-01
   3.8934000e-01   2.5146484e-01
   3.8942400e-01   2.2460938e-01
   3.8950800e-01   2.1923828e-01
   3.8959200e-01   2.4902344e-01
   3.8967600e-01   2.2363281e-01
   3.8976000e-01   2.5488281e-01
   3.8984400e-01   2.1484375e-01
   3.8992800e-01   2.5048828e-01
   3.9001200e-01   2.3828125e-01
   3.9009600e-01   2.4707031e-01
   3.9018000e-01   2.1826172e-01
   3.9026400e-01   2.0800781e-01
   3.9034800e-01   1.8701172e-01
   3.9043200e-01   1.4550781e-01
   3.9051600e-01   1.5917969e-01
   3.9060000e-01   1.4550781e-01
   3.9068400e-01   1.5380859e-01
   3.9076800e-01   1.8701172e-01
   3.9085200e-01   1.8945312e-01
   3.9093600e-01   1.9335938e-01
   3.9102000e-01   1.6796875e-01
   3.9110400e-01   2.0166016e-01
   3.9118800e-01   2.5146484e-01
   3.9127200e-01   2.0361328e-01
   3.9135600e-01   1.9384766e-01
   3.9144000e-01   2.2949219e-01
   3.9152400e-01   2.2509766e-01
   3.9160800e-01   2.4023438e-01
   3.9169200e-01   2.1093750e-01
   3.9177600e-01   2.2656250e-01
   3.9186000e-01   2.0214844e-01
   3.9194400e-01   2.1679688e-01
   3.9202800e-01   1.8066406e-01
   3.9211200e-01   1.7675781e-01
   3.9219600e-01   1.6748047e-01
   3.9228000e-01   1.6601562e-01
   3.9236400e-01   1.5332031e-01
   3.9244800e-01   1.6552734e-01
   3.9253200e-01   1.2500000e-01
   3.9261600e-01   9.1308594e-02
   3.9270000e-01   1.0644531e-01
   3.9278400e-01   1.5625000e-01
   3.9286800e-01   1.4208984e-01
   3.9295200e-01   1.2353516e-01
   3.9303600e-01   1.4892578e-01
   3.9312000e-01   2.0312500e-01
   3.9320400e-01   2.5341797e-01
   3.9328800e-01   2.9882812e-01
   3.9337200e-01   2.8125000e-01
   3.9345600e-01   2.7685547e-01
   3.9354000e-01   2.9980469e-01
   3.9362400e-01   2.8027344e-01
   3.9370800e-01   2.7636719e-01
   3.9379200e-01   2.9638672e-01
   3.9387600e-01   2.8857422e-01
   3.9396000e-01   2.7636719e-01
   3.9404400e-01   2.6416016e-01
   3.9412800e-01   2.8613281e-01
   3.9421200e-01   2.4462891e-01
   3.9429600e-01   2.5781250e-01
   3.9438000e-01   2.6953125e-01
   3.9446400e-01   2.8417969e-01
   3.9454800e-01   2.5732422e-01
   3.9463200e-01   2.4218750e-01
   3.9471600e-01   2.1093750e-01
   3.9480000e-01   1.7968750e-01
   3.9488400e-01   1.9873047e-01
   3.9496800e-01   1.9384766e-01
   3.9505200e-01   2.0117188e-01
   3.9513600e-01   1.7333984e-01
   3.9522000e-01   1.9433594e-01
   3.9530400e-01   1.8164062e-01
   3.9538800e-01   1.7626953e-01
   3.9547200e-01   1.8798828e-01
   3.9555600e-01   1.8847656e-01
   3.9564000e-01   1.5380859e-01
   3.9572400e-01   1.6406250e-01
   3.9580800e-01   1.5087891e-01
   3.9589200e-01   1.4794922e-01
   3.9597600e-01   1.7773438e-01
   3.9606000e-01   1.9433594e-01
   3.9614400e-01   1.8017578e-01
   3.9622800e-01   2.1386719e-01
   3.9631200e-01   2.0019531e-01
   3.9639600e-01   1.9824219e-01
   3.9648000e-01   2.4316406e-01
   3.9656400e-01   2.1777344e-01
   3.9664800e-01   2.4560547e-01
   3.9673200e-01   2.2216797e-01
   3.9681600e-01   1.5722656e-01
   3.9690000e-01   1.6503906e-01
   3.9698400e-01   1.9970703e-01
   3.9706800e-01   1.8554688e-01
   3.9715200e-01   1.9824219e-01
   3.9723600e-01   2.0556641e-01
   3.9732000e-01   1.8066406e-01
   3.9740400e-01   2.0751953e-01
   3.9748800e-01   1.9531250e-01
   3.9757200e-01   2.1386719e-01
   3.9765600e-01   2.0556641e-01
   3.9774000e-01   1.8359375e-01
   3.9782400e-01   1.5722656e-01
   3.9790800e-01   1.6845703e-01
   3.9799200e-01   1.8945312e-01
   3.9807600e-01   1.9921875e-01
   3.9816000e-01   1.5087891e-01
   3.9824400e-01   1.4208984e-01
   3.9832800e-01   1.5332031e-01
   3.9841200e-01   1.7626953e-01
   3.9849600e-01   1.8603516e-01
   3.9858000e-01   1.7822266e-01
   3.9866400e-01   1.7138672e-01
   3.9874800e-01   1.5283203e-01
   3.9883200e-01   1.4843750e-01
   3.9891600e-01   1.1865234e-01
   3.9900000e-01   1.8017578e-01
   3.9908400e-01   1.9824219e-01
   3.9916800e-01   2.0068359e-01
   3.9925200e-01   2.2412109e-01
   3.9933600e-01   2.1093750e-01
   3.9942000e-01   2.0800781e-01
   3.9950400e-01   1.9873047e-01
   3.9958800e-01   1.5185547e-01
   3.9967200e-01   1.7529297e-01
   3.9975600e-01   1.6943359e-01
   3.9984000e-01   1.8847656e-01
   3.9992400e-01   1.8554688e-01
   4.0000800e-01   1.8847656e-01
   4.0009200e-01   2.0019531e-01
   4.0017600e-01   1.7871094e-01
   4.0026000e-01   1.9238281e-01
   4.0034400e-01   2.0703125e-01
   4.0042800e-01   1.5869141e-01
   4.0051200e-01   1.2890625e-01
   4.0059600e-01   1.1962891e-01
   4.0068000e-01   1.2841797e-01
   4.0076400e-01   1.6259766e-01
   4.0084800e-01   1.6796875e-01
   4.0093200e-01   1.8798828e-01
   4.0101600e-01   1.8505859e-01
   4.0110000e-01   1.6992188e-01
   4.0118400e-01   1.5527344e-01
   4.0126800e-01   1.5234375e-01
   4.0135200e-01   1.2548828e-01
   4.0143600e-01   1.0986328e-01
   4.0152000e-01   1.0498047e-01
   4.0160400e-01   1.3037109e-01
   4.0168800e-01   1.2841797e-01
   4.0177200e-01   1.2207031e-01
   4.0185600e-01   1.5380859e-01
   4.0194000e-01   1.6748047e-01
   4.0202400e-01   1.7871094e-01
   4.0210800e-01   1.9335938e-01
   4.0219200e-01   1.9482422e-01
   4.0227600e-01   1.4404297e-01
   4.0236000e-01   1.3916016e-01
   4.0244400e-01   1.5429688e-01
   4.0252800e-01   1.7578125e-01
   4.0261200e-01   1.7724609e-01
   4.0269600e-01   1.1572266e-01
   4.0278000e-01   1.1621094e-01
   4.0286400e-01   1.2060547e-01
   4.0294800e-01   1.3085938e-01
   4.0303200e-01   1.3525391e-01
   4.0311600e-01   1.5478516e-01
   4.0320000e-01   1.7041016e-01
   4.0328400e-01   1.4941406e-01
   4.0336800e-01   1.0791016e-01
   4.0345200e-01   1.5185547e-01
   4.0353600e-01   1.4062500e-01
   4.0362000e-01   1.2792969e-01
   4.0370400e-01   1.2597656e-01
   4.0378800e-01   1.6503906e-01
   4.0387200e-01   1.8017578e-01
   4.0395600e-01   1.8457031e-01
   4.0404000e-01   2.3339844e-01
   4.0412400e-01   2.0898438e-01
   4.0420800e-01   2.3046875e-01
   4.0429200e-01   2.1826172e-01
   4.0437600e-01   1.9824219e-01
   4.0446000e-01   2.0507812e-01
   4.0454400e-01   2.4316406e-01
   4.0462800e-01   1.9824219e-01
   4.0471200e-01   1.8798828e-01
   4.0479600e-01   1.7822266e-01
   4.0488000e-01   1.3037109e-01
   4.0496400e-01   1.2402344e-01
   4.0504800e-01   1.4990234e-01
   4.0513200e-01   1.5771484e-01
   4.0521600e-01   1.4599609e-01
   4.0530000e-01   1.4208984e-01
   4.0538400e-01   1.4550781e-01
   4.0546800e-01   1.6406250e-01
   4.0555200e-01   1.6406250e-01
   4.0563600e-01   1.5966797e-01
   4.0572000e-01   1.7138672e-01
   4.0580400e-01   2.0507812e-01
   4.0588800e-01   2.0214844e-01
   4.0597200e-01   2.1240234e-01
   4.0605600e-01   2.0654297e-01
   4.0614000e-01   1.9677734e-01
   4.0622400e-01   1.9042969e-01
   4.0630800e-01   1.7236328e-01
   4.0639200e-01   1.7626953e-01
   4.0647600e-01   1.9628906e-01
   4.0656000e-01   1.9531250e-01
   4.0664400e-01   1.7480469e-01
   4.0672800e-01   1.4550781e-01
   4.0681200e-01   1.0693359e-01
   4.0689600e-01   7.3242188e-02
   4.0698000e-01   9.1796875e-02
   4.0706400e-01   1.1572266e-01
   4.0714800e-01   1.0986328e-01
   4.0723200e-01   1.2255859e-01
   4.0731600e-01   1.0986328e-01
   4.0740000e-01   1.1865234e-01
   4.0748400e-01   1.0546875e-01
   4.0756800e-01   1.0302734e-01
   4.0765200e-01   1.1767578e-01
   4.0773600e-01   1.0888672e-01
   4.0782000e-01   1.1132812e-01
   4.0790400e-01   1.3769531e-01
   4.0798800e-01   1.7968750e-01
   4.0807200e-01   1.4941406e-01
   4.0815600e-01   1.2597656e-01
   4.0824000e-01   1.0644531e-01
   4.0832400e-01   1.2109375e-01
   4.0840800e-01   1.3964844e-01
   4.0849200e-01   1.1572266e-01
   4.0857600e-01   1.5136719e-01
   4.0866000e-01   1.7382812e-01
   4.0874400e-01   2.5439453e-01
   4.0882800e-01   3.0615234e-01
   4.0891200e-01   2.4414062e-02
   4.0899600e-01  -1.5673828e-01
   4.0908000e-01  -7.6660156e-02
   4.0916400e-01   4.9316406e-02
   4.0924800e-01   1.3085938e-01
   4.0933200e-01   1.5527344e-01
   4.0941600e-01   2.0800781e-01
   4.0950000e-01   2.0068359e-01
   4.0958400e-01   1.9140625e-01
   4.0966800e-01   1.7236328e-01
   4.0975200e-01   1.2207031e-01
   4.0983600e-01   8.6914062e-02
   4.0992000e-01   8.2031250e-02
   4.1000400e-01   9.3261719e-02
   4.1008800e-01   9.1796875e-02
   4.1017200e-01   1.1181641e-01
   4.1025600e-01   1.3867188e-01
   4.1034000e-01   1.2402344e-01
   4.1042400e-01   1.0742188e-01
   4.1050800e-01   1.5869141e-01
   4.1059200e-01   1.8554688e-01
   4.1067600e-01   1.8017578e-01
   4.1076000e-01   2.1435547e-01
   4.1084400e-01   1.8066406e-01
   4.1092800e-01   1.8945312e-01
   4.1101200e-01   1.5869141e-01
   4.1109600e-01   1.8701172e-01
   4.1118000e-01   1.6748047e-01
   4.1126400e-01   1.9384766e-01
   4.1134800e-01   2.0410156e-01
   4.1143200e-01   2.0703125e-01
   4.1151600e-01   2.1630859e-01
   4.1160000e-01   1.7675781e-01
   4.1168400e-01   1.4257812e-01
   4.1176800e-01   7.2753906e-02
   4.1185200e-01   3.3691406e-02
   4.1193600e-01  -8.7890625e-03
   4.1202000e-01  -6.3964844e-02
   4.1210400e-01  -4.1015625e-02
   4.1218800e-01  -5.8593750e-03
   4.1227200e-01   1.4160156e-02
   4.1235600e-01   4.2968750e-02
   4.1244000e-01   1.1328125e-01
   4.1252400e-01   9.5214844e-02
   4.1260800e-01   1.0498047e-01
   4.1269200e-01   1.4013672e-01
   4.1277600e-01   1.7089844e-01
   4.1286000e-01   1.9482422e-01
   4.1294400e-01   2.0263672e-01
   4.1302800e-01   2.0751953e-01
   4.1311200e-01   1.8261719e-01
   4.1319600e-01   1.8847656e-01
   4.1328000e-01   1.6796875e-01
   4.1336400e-01   1.5332031e-01
   4.1344800e-01   1.7382812e-01
   4.1353200e-01   2.0117188e-01
   4.1361600e-01   1.9335938e-01
   4.1370000e-01   1.8408203e-01
   4.1378400e-01   2.0312500e-01
   4.1386800e-01   1.8701172e-01
   4.1395200e-01   1.8994141e-01
   4.1403600e-01   1.7480469e-01
   4.1412000e-01   1.9726562e-01
   4.1420400e-01   1.5722656e-01
   4.1428800e-01   1.6552734e-01
   4.1437200e-01   1.8701172e-01
   4.1445600e-01   1.5478516e-01
   4.1454000e-01   1.7578125e-01
   4.1462400e-01   1.8164062e-01
   4.1470800e-01   1.9726562e-01
   4.1479200e-01   2.2753906e-01
   4.1487600e-01   2.4267578e-01
   4.1496000e-01   3.1298828e-01
   4.1504400e-01   2.2558594e-01
   4.1512800e-01   1.7675781e-01
   4.1521200e-01   1.6845703e-01
   4.1529600e-01   1.8896484e-01
   4.1538000e-01   1.7773438e-01
   4.1546400e-01   1.4160156e-01
   4.1554800e-01   1.0888672e-01
   4.1563200e-01   4.1503906e-02
   4.1571600e-01   4.7363281e-02
   4.1580000e-01   8.3496094e-02
   4.1588400e-01   8.3496094e-02
   4.1596800e-01   9.0820312e-02
   4.1605200e-01   1.0156250e-01
   4.1613600e-01   7.8125000e-02
   4.1622000e-01   1.1816406e-01
   4.1630400e-01   9.1308594e-02
   4.1638800e-01   1.0693359e-01
   4.1647200e-01   1.3769531e-01
   4.1655600e-01   1.1816406e-01
   4.1664000e-01   9.6679688e-02
   4.1672400e-01   1.0351562e-01
   4.1680800e-01   1.0937500e-01
   4.1689200e-01   1.1572266e-01
   4.1697600e-01   1.0986328e-01
   4.1706000e-01   1.4746094e-01
   4.1714400e-01   1.2255859e-01
   4.1722800e-01   9.7656250e-02
   4.1731200e-01   6.2011719e-02
   4.1739600e-01   9.3261719e-02
   4.1748000e-01   1.1132812e-01
   4.1756400e-01   1.1816406e-01
   4.1764800e-01   8.8378906e-02
   4.1773200e-01   1.3183594e-01
   4.1781600e-01   1.4257812e-01
   4.1790000e-01   1.8310547e-01
   4.1798400e-01   1.8359375e-01
   4.1806800e-01   1.3378906e-01
   4.1815200e-01   7.2753906e-02
   4.1823600e-01   3.9550781e-02
   4.1832000e-01   5.0781250e-02
   4.1840400e-01   6.0546875e-02
   4.1848800e-01   6.3964844e-02
   4.1857200e-01   6.3964844e-02
   4.1865600e-01   8.4960938e-02
   4.1874000e-01   1.4453125e-01
   4.1882400e-01   1.7187500e-01
   4.1890800e-01   2.1728516e-01
   4.1899200e-01   2.2656250e-01
   4.1907600e-01   2.0996094e-01
   4.1916000e-01   2.0605469e-01
   4.1924400e-01   2.1826172e-01
   4.1932800e-01   1.7529297e-01
   4.1941200e-01   2.4560547e-01
   4.1949600e-01   2.4560547e-01
   4.1958000e-01   2.7392578e-01
   4.1966400e-01   2.2021484e-01
   4.1974800e-01   2.0361328e-01
   4.1983200e-01   2.1533203e-01
   4.1991600e-01   1.9287109e-01
   4.2000000e-01   1.8310547e-01
   4.2008400e-01   1.6845703e-01
   4.2016800e-01   1.5966797e-01
   4.2025200e-01   1.3427734e-01
   4.2033600e-01   1.2304688e-01
   4.2042000e-01   1.4599609e-01
   4.2050400e-01   1.5820312e-01
   4.2058800e-01   1.5136719e-01
   4.2067200e-01   1.1523438e-01
   4.2075600e-01   1.2988281e-01
   4.2084000e-01   1.1376953e-01
   4.2092400e-01   1.5234375e-01
   4.2100800e-01   2.3925781e-01
   4.2109200e-01   2.0849609e-01
   4.2117600e-01   1.5332031e-01
   4.2126000e-01   1.5966797e-01
   4.2134400e-01   1.8017578e-01
   4.2142800e-01   1.6845703e-01
   4.2151200e-01   1.6552734e-01
   4.2159600e-01   2.1533203e-01
   4.2168000e-01   2.0019531e-01
   4.2176400e-01   2.0654297e-01
   4.2184800e-01   2.1386719e-01
   4.2193200e-01   2.2021484e-01
   4.2201600e-01   1.7919922e-01
   4.2210000e-01   1.8457031e-01
   4.2218400e-01   1.8310547e-01
   4.2226800e-01   1.7480469e-01
   4.2235200e-01   1.9921875e-01
   4.2243600e-01   1.7724609e-01
   4.2252000e-01   2.1093750e-01
   4.2260400e-01   1.4990234e-01
   4.2268800e-01   1.5527344e-01
   4.2277200e-01   1.7187500e-01
   4.2285600e-01   1.7480469e-01
   4.2294000e-01   2.0312500e-01
   4.2302400e-01   2.2119141e-01
   4.2310800e-01   2.1337891e-01
   4.2319200e-01   1.9873047e-01
   4.2327600e-01   2.0263672e-01
   4.2336000e-01   2.0458984e-01
   4.2344400e-01   2.1337891e-01
   4.2352800e-01   2.0312500e-01
   4.2361200e-01   2.0800781e-01
   4.2369600e-01   1.9238281e-01
   4.2378000e-01   2.0117188e-01
   4.2386400e-01   1.9482422e-01
   4.2394800e-01   2.3876953e-01
   4.2403200e-01   2.4169922e-01
   4.2411600e-01   1.8603516e-01
   4.2420000e-01   2.1044922e-01
   4.2428400e-01   2.1093750e-01
   4.2436800e-01   1.4794922e-01
   4.2445200e-01   1.5722656e-01
   4.2453600e-01   2.0019531e-01
   4.2462000e-01   1.8359375e-01
   4.2470400e-01   2.2607422e-01
   4.2478800e-01   2.1142578e-01
   4.2487200e-01   2.3242188e-01
   4.2495600e-01   2.4609375e-01
   4.2504000e-01   2.3876953e-01
   4.2512400e-01   2.3632812e-01
   4.2520800e-01   2.1093750e-01
   4.2529200e-01   2.1582031e-01
   4.2537600e-01   2.3144531e-01
   4.2546000e-01   2.2216797e-01
   4.2554400e-01   2.4414062e-01
   4.2562800e-01   2.1777344e-01
   4.2571200e-01   2.0556641e-01
   4.2579600e-01   1.9042969e-01
   4.2588000e-01   2.0166016e-01
   4.2596400e-01   1.8945312e-01
   4.2604800e-01   2.1972656e-01
   4.2613200e-01   2.5292969e-01
   4.2621600e-01   2.4951172e-01
   4.2630000e-01   1.9726562e-01
   4.2638400e-01   1.2548828e-01
   4.2646800e-01   5.8593750e-02
   4.2655200e-01   9.4726562e-02
   4.2663600e-01   1.1181641e-01
   4.2672000e-01   1.0156250e-01
   4.2680400e-01   1.2890625e-01
   4.2688800e-01   1.6503906e-01
   4.2697200e-01   1.6357422e-01
   4.2705600e-01   1.5087891e-01
   4.2714000e-01   1.4306641e-01
   4.2722400e-01   1.5966797e-01
   4.2730800e-01   1.7578125e-01
   4.2739200e-01   1.7382812e-01
   4.2747600e-01   1.8261719e-01
   4.2756000e-01   2.0166016e-01
   4.2764400e-01   1.9921875e-01
   4.2772800e-01   2.1191406e-01
   4.2781200e-01   2.2900391e-01
   4.2789600e-01   2.2558594e-01
   4.2798000e-01   2.0898438e-01
   4.2806400e-01   2.0556641e-01
   4.2814800e-01   1.6357422e-01
   4.2823200e-01   2.1044922e-01
   4.2831600e-01   1.5966797e-01
   4.2840000e-01   2.1630859e-01
   4.2848400e-01   2.1337891e-01
   4.2856800e-01   2.2851562e-01
   4.2865200e-01   1.9580078e-01
   4.2873600e-01   2.2705078e-01
   4.2882000e-01   2.4707031e-01
   4.2890400e-01   2.8125000e-01
   4.2898800e-01   2.8125000e-01
   4.2907200e-01   2.6367188e-01
   4.2915600e-01   2.6074219e-01
   4.2924000e-01   2.9882812e-01
   4.2932400e-01   2.9150391e-01
   4.2940800e-01   2.7246094e-01
   4.2949200e-01   2.5927734e-01
   4.2957600e-01   2.9638672e-01
   4.2966000e-01   2.2021484e-01
   4.2974400e-01   1.9873047e-01
   4.2982800e-01   2.0117188e-01
   4.2991200e-01   1.7431641e-01
   4.2999600e-01   1.7089844e-01
   4.3008000e-01   2.1386719e-01
   4.3016400e-01   2.0996094e-01
   4.3024800e-01   2.1386719e-01
   4.3033200e-01   2.1533203e-01
   4.3041600e-01   2.3876953e-01
   4.3050000e-01   2.7734375e-01
   4.3058400e-01   2.4023438e-01
   4.3066800e-01   2.4804688e-01
   4.3075200e-01   2.2558594e-01
   4.3083600e-01   2.1679688e-01
   4.3092000e-01   1.9726562e-01
   4.3100400e-01   2.2900391e-01
   4.3108800e-01   2.6123047e-01
   4.3117200e-01   2.6074219e-01
   4.3125600e-01   2.4267578e-01
   4.3134000e-01   2.7929688e-01
   4.3142400e-01   2.5000000e-01
   4.3150800e-01   2.5195312e-01
   4.3159200e-01   2.4462891e-01
   4.3167600e-01   2.5341797e-01
   4.3176000e-01   2.9296875e-01
   4.3184400e-01   2.5927734e-01
   4.3192800e-01   2.5488281e-01
   4.3201200e-01   2.6367188e-01
   4.3209600e-01   2.6074219e-01
   4.3218000e-01   2.3876953e-01
   4.3226400e-01   2.3388672e-01
   4.3234800e-01   2.1679688e-01
   4.3243200e-01   1.7236328e-01
   4.3251600e-01   1.9189453e-01
   4.3260000e-01   2.1533203e-01
   4.3268400e-01   2.5878906e-01
   4.3276800e-01   4.2822266e-01
   4.3285200e-01   5.9912109e-01
   4.3293600e-01   7.6025391e-01
   4.3302000e-01   8.8232422e-01
   4.3310400e-01   8.8037109e-01
   4.3318800e-01   8.4619141e-01
   4.3327200e-01   7.2802734e-01
   4.3335600e-01   5.9082031e-01
   4.3344000e-01   4.2773438e-01
   4.3352400e-01   2.7441406e-01
   4.3360800e-01   1.7626953e-01
   4.3369200e-01   7.1777344e-02
   4.3377600e-01   1.8554688e-02
   4.3386000e-01  -2.2460938e-02
   4.3394400e-01  -4.6386719e-02
   4.3402800e-01  -5.3710938e-02
   4.3411200e-01  -5.6152344e-02
   4.3419600e-01  -7.7636719e-02
   4.3428000e-01  -6.8847656e-02
   4.3436400e-01  -4.4433594e-02
   4.3444800e-01  -2.7832031e-02
   4.3453200e-01  -2.2949219e-02
   4.3461600e-01  -1.3183594e-02
   4.3470000e-01   2.5878906e-02
   4.3478400e-01   2.5390625e-02
   4.3486800e-01   4.4921875e-02
   4.3495200e-01   5.6640625e-02
   4.3503600e-01   6.1523438e-02
   4.3512000e-01   3.2226562e-02
   4.3520400e-01   8.5449219e-02
   4.3528800e-01   1.4111328e-01
   4.3537200e-01   1.5771484e-01
   4.3545600e-01   1.7773438e-01
   4.3554000e-01   2.0263672e-01
   4.3562400e-01   2.1484375e-01
   4.3570800e-01   2.2021484e-01
   4.3579200e-01   1.9580078e-01
   4.3587600e-01   2.1484375e-01
   4.3596000e-01   2.0654297e-01
   4.3604400e-01   2.1972656e-01
   4.3612800e-01   2.3974609e-01
   4.3621200e-01   2.6953125e-01
   4.3629600e-01   2.4755859e-01
   4.3638000e-01   2.3144531e-01
   4.3646400e-01   2.5732422e-01
   4.3654800e-01   2.8710938e-01
   4.3663200e-01   3.3447266e-01
   4.3671600e-01   2.8857422e-01
   4.3680000e-01   2.5341797e-01
   4.3688400e-01   2.4853516e-01
   4.3696800e-01   2.5439453e-01
   4.3705200e-01   2.7783203e-01
   4.3713600e-01   2.9199219e-01
   4.3722000e-01   2.5537109e-01
   4.3730400e-01   2.7490234e-01
   4.3738800e-01   2.5634766e-01
   4.3747200e-01   3.2226562e-01
   4.3755600e-01   3.5644531e-01
   4.3764000e-01   3.2177734e-01
   4.3772400e-01   3.5205078e-01
   4.3780800e-01   3.2812500e-01
   4.3789200e-01   3.0517578e-01
   4.3797600e-01   2.3681641e-01
   4.3806000e-01   2.1533203e-01
   4.3814400e-01   2.2802734e-01
   4.3822800e-01   2.3339844e-01
   4.3831200e-01   2.1582031e-01
   4.3839600e-01   2.2314453e-01
   4.3848000e-01   2.5341797e-01
   4.3856400e-01   2.8759766e-01
   4.3864800e-01   2.9101562e-01
   4.3873200e-01   3.0566406e-01
   4.3881600e-01   2.9296875e-01
   4.3890000e-01   3.1933594e-01
   4.3898400e-01   3.0957031e-01
   4.3906800e-01   3.1298828e-01
   4.3915200e-01   3.0957031e-01
   4.3923600e-01   2.8955078e-01
   4.3932000e-01   2.5195312e-01
   4.3940400e-01   2.5146484e-01
   4.3948800e-01   2.8125000e-01
   4.3957200e-01   2.9541016e-01
   4.3965600e-01   2.7929688e-01
   4.3974000e-01   2.7197266e-01
   4.3982400e-01   2.7832031e-01
   4.3990800e-01   3.1201172e-01
   4.3999200e-01   2.9199219e-01
   4.4007600e-01   3.0078125e-01
   4.4016000e-01   2.7392578e-01
   4.4024400e-01   2.8466797e-01
   4.4032800e-01   2.6562500e-01
   4.4041200e-01   2.2216797e-01
   4.4049600e-01   2.0312500e-01
   4.4058000e-01   1.9775391e-01
   4.4066400e-01   2.0947266e-01
   4.4074800e-01   1.8652344e-01
   4.4083200e-01   2.1093750e-01
   4.4091600e-01   2.0361328e-01
   4.4100000e-01   1.8554688e-01
   4.4108400e-01   1.6308594e-01
   4.4116800e-01   1.3037109e-01
   4.4125200e-01   8.5449219e-02
   4.4133600e-01   1.0546875e-01
   4.4142000e-01   1.4208984e-01
   4.4150400e-01   1.5234375e-01
   4.4158800e-01   1.4892578e-01
   4.4167200e-01   1.8847656e-01
   4.4175600e-01   1.6748047e-01
   4.4184000e-01   1.9482422e-01
   4.4192400e-01   1.5917969e-01
   4.4200800e-01   1.5820312e-01
   4.4209200e-01   1.7529297e-01
   4.4217600e-01   1.7822266e-01
   4.4226000e-01   2.1923828e-01
   4.4234400e-01   2.2412109e-01
   4.4242800e-01   2.4658203e-01
   4.4251200e-01   2.7880859e-01
   4.4259600e-01   2.5830078e-01
   4.4268000e-01   2.7685547e-01
   4.4276400e-01   2.7685547e-01
   4.4284800e-01   2.8906250e-01
   4.4293200e-01   3.0175781e-01
   4.4301600e-01   2.8906250e-01
   4.4310000e-01   2.5732422e-01
   4.4318400e-01   2.0800781e-01
   4.4326800e-01   1.8701172e-01
   4.4335200e-01   1.4746094e-01
   4.4343600e-01   1.5527344e-01
   4.4352000e-01   1.4257812e-01
   4.4360400e-01   1.8212891e-01
   4.4368800e-01   2.2558594e-01
   4.4377200e-01   2.1728516e-01
   4.4385600e-01   2.3535156e-01
   4.4394000e-01   2.5048828e-01
   4.4402400e-01   2.5537109e-01
   4.4410800e-01   2.4951172e-01
   4.4419200e-01   2.3437500e-01
   4.4427600e-01   2.1142578e-01
   4.4436000e-01   2.3681641e-01
   4.4444400e-01   2.2363281e-01
   4.4452800e-01   2.0703125e-01
   4.4461200e-01   1.7431641e-01
   4.4469600e-01   1.5673828e-01
   4.4478000e-01   1.2988281e-01
   4.4486400e-01   1.7968750e-01
   4.4494800e-01   1.7529297e-01
   4.4503200e-01   1.4697266e-01
   4.4511600e-01   1.9335938e-01
   4.4520000e-01   1.6357422e-01
   4.4528400e-01   1.6064453e-01
   4.4536800e-01   1.3183594e-01
   4.4545200e-01   1.4599609e-01
   4.4553600e-01   1.4697266e-01
   4.4562000e-01   1.8554688e-01
   4.4570400e-01   1.8798828e-01
   4.4578800e-01   2.2656250e-01
   4.4587200e-01   2.1289062e-01
   4.4595600e-01   2.5439453e-01
   4.4604000e-01   2.6025391e-01
   4.4612400e-01   2.5537109e-01
   4.4620800e-01   2.4365234e-01
   4.4629200e-01   2.5585938e-01
   4.4637600e-01   2.3681641e-01
   4.4646000e-01   2.0898438e-01
   4.4654400e-01   1.7724609e-01
   4.4662800e-01   1.4697266e-01
   4.4671200e-01   1.3720703e-01
   4.4679600e-01   1.9287109e-01
   4.4688000e-01   1.9189453e-01
   4.4696400e-01   1.8701172e-01
   4.4704800e-01   2.3144531e-01
   4.4713200e-01   2.0117188e-01
   4.4721600e-01   2.0263672e-01
   4.4730000e-01   2.0410156e-01
   4.4738400e-01   2.2070312e-01
   4.4746800e-01   2.1191406e-01
   4.4755200e-01   2.4560547e-01
   4.4763600e-01   2.2900391e-01
   4.4772000e-01   1.8505859e-01
   4.4780400e-01   1.6503906e-01
   4.4788800e-01   1.4111328e-01
   4.4797200e-01   1.7138672e-01
   4.4805600e-01   1.6748047e-01
   4.4814000e-01   1.9580078e-01
   4.4822400e-01   1.7041016e-01
   4.4830800e-01   1.9482422e-01
   4.4839200e-01   1.7724609e-01
   4.4847600e-01   1.8847656e-01
   4.4856000e-01   1.7089844e-01
   4.4864400e-01   1.5820312e-01
   4.4872800e-01   1.9042969e-01
   4.4881200e-01   1.8652344e-01
   4.4889600e-01   1.7480469e-01
   4.4898000e-01   1.9775391e-01
   4.4906400e-01   2.0556641e-01
   4.4914800e-01   1.8115234e-01
   4.4923200e-01   1.9189453e-01
   4.4931600e-01   1.5283203e-01
   4.4940000e-01   1.2304688e-01
   4.4948400e-01   1.3037109e-01
   4.4956800e-01   1.0205078e-01
   4.4965200e-01   8.8867188e-02
   4.4973600e-01   8.0566406e-02
   4.4982000e-01   9.2773438e-02
   4.4990400e-01   1.4697266e-01
   4.4998800e-01   1.5966797e-01
   4.5007200e-01   1.7724609e-01
   4.5015600e-01   1.6601562e-01
   4.5024000e-01   1.8554688e-01
   4.5032400e-01   1.9335938e-01
   4.5040800e-01   2.1582031e-01
   4.5049200e-01   2.0703125e-01
   4.5057600e-01   1.9970703e-01
   4.5066000e-01   2.1142578e-01
   4.5074400e-01   1.8750000e-01
   4.5082800e-01   1.7187500e-01
   4.5091200e-01   2.0166016e-01
   4.5099600e-01   1.7382812e-01
   4.5108000e-01   1.5771484e-01
   4.5116400e-01   1.5771484e-01
   4.5124800e-01   1.5185547e-01
   4.5133200e-01   1.8603516e-01
   4.5141600e-01   1.5771484e-01
   4.5150000e-01   1.8847656e-01
   4.5158400e-01   1.6357422e-01
   4.5166800e-01   1.7724609e-01
   4.5175200e-01   1.8017578e-01
   4.5183600e-01   2.0556641e-01
   4.5192000e-01   1.8652344e-01
   4.5200400e-01   1.3916016e-01
   4.5208800e-01   2.0068359e-01
   4.5217200e-01   2.1923828e-01
   4.5225600e-01   3.4082031e-01
   4.5234000e-01   3.3300781e-01
   4.5242400e-01   2.0507812e-01
   4.5250800e-01   1.9042969e-01
   4.5259200e-01   2.0654297e-01
   4.5267600e-01   1.7382812e-01
   4.5276000e-01   1.2744141e-01
   4.5284400e-01   9.1308594e-02
   4.5292800e-01   1.0351562e-01
   4.5301200e-01   7.6171875e-02
   4.5309600e-01   1.1669922e-01
   4.5318000e-01   1.6162109e-01
   4.5326400e-01   2.0019531e-01
   4.5334800e-01   2.1240234e-01
   4.5343200e-01   2.6318359e-01
   4.5351600e-01   2.2656250e-01
   4.5360000e-01   2.2656250e-01
   4.5368400e-01   2.4023438e-01
   4.5376800e-01   2.4267578e-01
   4.5385200e-01   2.3193359e-01
   4.5393600e-01   2.1972656e-01
   4.5402000e-01   2.0703125e-01
   4.5410400e-01   2.0996094e-01
   4.5418800e-01   1.8701172e-01
   4.5427200e-01   2.3193359e-01
   4.5435600e-01   2.1386719e-01
   4.5444000e-01   2.0263672e-01
   4.5452400e-01   2.0214844e-01
   4.5460800e-01   2.2656250e-01
   4.5469200e-01   2.0214844e-01
   4.5477600e-01   2.1337891e-01
   4.5486000e-01   2.0800781e-01
   4.5494400e-01   1.9287109e-01
   4.5502800e-01   1.6796875e-01
   4.5511200e-01   1.8310547e-01
   4.5519600e-01   1.6845703e-01
   4.5528000e-01   1.5234375e-01
   4.5536400e-01   1.3525391e-01
   4.5544800e-01   1.1767578e-01
   4.5553200e-01   9.8632812e-02
   4.5561600e-01   1.0449219e-01
   4.5570000e-01   1.1230469e-01
   4.5578400e-01   1.0693359e-01
   4.5586800e-01   9.2285156e-02
   4.5595200e-01   1.1718750e-01
   4.5603600e-01   1.5966797e-01
   4.5612000e-01   1.6796875e-01
   4.5620400e-01   1.4355469e-01
   4.5628800e-01   1.8652344e-01
   4.5637200e-01   2.0800781e-01
   4.5645600e-01   2.2167969e-01
   4.5654000e-01   1.8261719e-01
   4.5662400e-01   2.3095703e-01
   4.5670800e-01   2.2363281e-01
   4.5679200e-01   1.9970703e-01
   4.5687600e-01   1.8066406e-01
   4.5696000e-01   1.5136719e-01
   4.5704400e-01   1.6748047e-01
   4.5712800e-01   1.6503906e-01
   4.5721200e-01   1.9921875e-01
   4.5729600e-01   1.8798828e-01
   4.5738000e-01   1.7724609e-01
   4.5746400e-01   1.5576172e-01
   4.5754800e-01   1.4746094e-01
   4.5763200e-01   1.5527344e-01
   4.5771600e-01   1.6113281e-01
   4.5780000e-01   1.4550781e-01
   4.5788400e-01   1.0107422e-01
   4.5796800e-01   6.3476562e-02
   4.5805200e-01   3.8574219e-02
   4.5813600e-01   8.5937500e-02
   4.5822000e-01   1.3818359e-01
   4.5830400e-01   1.7578125e-01
   4.5838800e-01   2.1435547e-01
   4.5847200e-01   2.0703125e-01
   4.5855600e-01   1.2109375e-01
   4.5864000e-01   8.4472656e-02
   4.5872400e-01   5.8593750e-02
   4.5880800e-01   1.0742188e-01
   4.5889200e-01   1.0693359e-01
   4.5897600e-01   1.4648438e-01
   4.5906000e-01   1.6455078e-01
   4.5914400e-01   1.9140625e-01
   4.5922800e-01   2.0117188e-01
   4.5931200e-01   2.2021484e-01
   4.5939600e-01   1.9091797e-01
   4.5948000e-01   1.8945312e-01
   4.5956400e-01   1.8554688e-01
   4.5964800e-01   1.7431641e-01
   4.5973200e-01   1.6064453e-01
   4.5981600e-01   1.3964844e-01
   4.5990000e-01   1.5478516e-01
   4.5998400e-01   1.8554688e-01
   4.6006800e-01   2.0800781e-01
   4.6015200e-01   2.0019531e-01
   4.6023600e-01   2.4218750e-01
   4.6032000e-01   2.5781250e-01
   4.6040400e-01   2.6074219e-01
   4.6048800e-01   2.2656250e-01
   4.6057200e-01   2.1484375e-01
   4.6065600e-01   2.4365234e-01
   4.6074000e-01   2.3291016e-01
   4.6082400e-01   2.2558594e-01
   4.6090800e-01   2.1630859e-01
   4.6099200e-01   1.7626953e-01
   4.6107600e-01   1.7236328e-01
   4.6116000e-01   1.5234375e-01
   4.6124400e-01   1.3330078e-01
   4.6132800e-01   6.7871094e-02
   4.6141200e-01   9.1796875e-02
   4.6149600e-01   1.5478516e-01
   4.6158000e-01   1.7480469e-01
   4.6166400e-01   1.7626953e-01
   4.6174800e-01   1.6015625e-01
   4.6183200e-01   1.2841797e-01
   4.6191600e-01   1.5039062e-01
   4.6200000e-01   1.7138672e-01
   4.6208400e-01   1.8457031e-01
   4.6216800e-01   1.5820312e-01
   4.6225200e-01   1.8652344e-01
   4.6233600e-01   2.1337891e-01
   4.6242000e-01   1.8652344e-01
   4.6250400e-01   1.8847656e-01
   4.6258800e-01   1.8945312e-01
   4.6267200e-01   2.3583984e-01
   4.6275600e-01   2.0214844e-01
   4.6284000e-01   1.4794922e-01
   4.6292400e-01   1.5380859e-01
   4.6300800e-01   1.6992188e-01
   4.6309200e-01   1.7871094e-01
   4.6317600e-01   1.6308594e-01
   4.6326000e-01   1.7578125e-01
   4.6334400e-01   1.5771484e-01
   4.6342800e-01   1.3183594e-01
   4.6351200e-01   1.4892578e-01
   4.6359600e-01   1.1328125e-01
   4.6368000e-01   9.2773438e-02
   4.6376400e-01   6.5917969e-02
   4.6384800e-01   1.1328125e-01
   4.6393200e-01   1.2011719e-01
   4.6401600e-01   1.4208984e-01
   4.6410000e-01   1.4697266e-01
   4.6418400e-01   1.2597656e-01
   4.6426800e-01   1.1865234e-01
   4.6435200e-01   1.6503906e-01
   4.6443600e-01   1.6748047e-01
   4.6452000e-01   1.2451172e-01
   4.6460400e-01   1.5332031e-01
   4.6468800e-01   2.0898438e-01
   4.6477200e-01   1.7285156e-01
   4.6485600e-01   1.2646484e-01
   4.6494000e-01   1.2646484e-01
   4.6502400e-01   1.1132812e-01
   4.6510800e-01   1.0449219e-01
   4.6519200e-01   1.3232422e-01
   4.6527600e-01   1.5478516e-01
   4.6536000e-01   1.4843750e-01
   4.6544400e-01   1.4404297e-01
   4.6552800e-01   1.7138672e-01
   4.6561200e-01   1.8652344e-01
   4.6569600e-01   1.9970703e-01
   4.6578000e-01   1.9335938e-01
   4.6586400e-01   1.9824219e-01
   4.6594800e-01   1.8505859e-01
   4.6603200e-01   1.9921875e-01
   4.6611600e-01   1.8652344e-01
   4.6620000e-01   1.9970703e-01
   4.6628400e-01   2.2363281e-01
   4.6636800e-01   2.2851562e-01
   4.6645200e-01   2.2656250e-01
   4.6653600e-01   1.7968750e-01
   4.6662000e-01   1.3427734e-01
   4.6670400e-01   1.2988281e-01
   4.6678800e-01   1.5917969e-01
   4.6687200e-01   1.4501953e-01
   4.6695600e-01   1.5429688e-01
   4.6704000e-01   1.4013672e-01
   4.6712400e-01   1.4892578e-01
   4.6720800e-01   1.3183594e-01
   4.6729200e-01   1.2695312e-01
   4.6737600e-01   1.3623047e-01
   4.6746000e-01   1.7187500e-01
   4.6754400e-01   1.6894531e-01
   4.6762800e-01   1.5966797e-01
   4.6771200e-01   1.6259766e-01
   4.6779600e-01   1.9384766e-01
   4.6788000e-01   1.8945312e-01
   4.6796400e-01   1.7285156e-01
   4.6804800e-01   2.0166016e-01
   4.6813200e-01   1.5966797e-01
   4.6821600e-01   1.9921875e-01
   4.6830000e-01   1.6943359e-01
   4.6838400e-01   1.4501953e-01
   4.6846800e-01   1.8554688e-01
   4.6855200e-01   1.6552734e-01
   4.6863600e-01   1.4453125e-01
   4.6872000e-01   1.0351562e-01
   4.6880400e-01   7.6171875e-02
   4.6888800e-01   7.1289062e-02
   4.6897200e-01   7.5195312e-02
   4.6905600e-01   1.0693359e-01
   4.6914000e-01   1.2451172e-01
   4.6922400e-01   1.3574219e-01
   4.6930800e-01   1.5087891e-01
   4.6939200e-01   2.2216797e-01
   4.6947600e-01   1.8115234e-01
   4.6956000e-01   6.5429688e-02
   4.6964400e-01   6.7871094e-02
   4.6972800e-01   9.8632812e-02
   4.6981200e-01   1.3818359e-01
   4.6989600e-01   1.7480469e-01
   4.6998000e-01   2.2998047e-01
   4.7006400e-01   2.4853516e-01
   4.7014800e-01   2.3437500e-01
   4.7023200e-01   2.2900391e-01
   4.7031600e-01   2.2167969e-01
   4.7040000e-01   1.9921875e-01
   4.7048400e-01   1.7871094e-01
   4.7056800e-01   1.9482422e-01
   4.7065200e-01   1.6894531e-01
   4.7073600e-01   1.5283203e-01
   4.7082000e-01   1.6455078e-01
   4.7090400e-01   1.4843750e-01
   4.7098800e-01   1.1962891e-01
   4.7107200e-01   8.3984375e-02
   4.7115600e-01   1.4257812e-01
   4.7124000e-01   1.4404297e-01
   4.7132400e-01   1.7089844e-01
   4.7140800e-01   1.6406250e-01
   4.7149200e-01   1.6259766e-01
   4.7157600e-01   1.7675781e-01
   4.7166000e-01   1.6357422e-01
   4.7174400e-01   1.5234375e-01
   4.7182800e-01   1.2988281e-01
   4.7191200e-01   1.6601562e-01
   4.7199600e-01   1.7822266e-01
   4.7208000e-01   1.8847656e-01
   4.7216400e-01   2.0703125e-01
   4.7224800e-01   2.2949219e-01
   4.7233200e-01   2.3339844e-01
   4.7241600e-01   2.0458984e-01
   4.7250000e-01   2.2265625e-01
   4.7258400e-01   1.9970703e-01
   4.7266800e-01   1.9433594e-01
   4.7275200e-01   1.6406250e-01
   4.7283600e-01   1.6259766e-01
   4.7292000e-01   1.3085938e-01
   4.7300400e-01   1.5185547e-01
   4.7308800e-01   1.6699219e-01
   4.7317200e-01   1.4306641e-01
   4.7325600e-01   1.7871094e-01
   4.7334000e-01   1.5332031e-01
   4.7342400e-01   1.5283203e-01
   4.7350800e-01   1.3769531e-01
   4.7359200e-01   1.4355469e-01
   4.7367600e-01   1.8652344e-01
   4.7376000e-01   1.2744141e-01
   4.7384400e-01   1.5136719e-01
   4.7392800e-01   1.1914062e-01
   4.7401200e-01   1.4746094e-01
   4.7409600e-01   9.8632812e-02
   4.7418000e-01   1.2109375e-01
   4.7426400e-01   1.1132812e-01
   4.7434800e-01   1.5625000e-01
   4.7443200e-01   1.3134766e-01
   4.7451600e-01   1.2304688e-01
   4.7460000e-01   1.3964844e-01
   4.7468400e-01   1.6210938e-01
   4.7476800e-01   1.5576172e-01
   4.7485200e-01   1.4355469e-01
   4.7493600e-01   1.6015625e-01
   4.7502000e-01   9.2773438e-02
   4.7510400e-01   1.0302734e-01
   4.7518800e-01   1.0351562e-01
   4.7527200e-01   1.3378906e-01
   4.7535600e-01   1.2353516e-01
   4.7544000e-01   1.2109375e-01
   4.7552400e-01   1.2890625e-01
   4.7560800e-01   1.2548828e-01
   4.7569200e-01   1.1132812e-01
   4.7577600e-01   9.2773438e-02
   4.7586000e-01   1.4990234e-01
   4.7594400e-01   1.7480469e-01
   4.7602800e-01   1.3769531e-01
   4.7611200e-01   1.8310547e-01
   4.7619600e-01   1.8359375e-01
   4.7628000e-01   2.1435547e-01
   4.7636400e-01   2.3388672e-01
   4.7644800e-01   2.2167969e-01
   4.7653200e-01   2.3339844e-01
   4.7661600e-01   2.3437500e-01
   4.7670000e-01   1.9433594e-01
   4.7678400e-01   2.0312500e-01
   4.7686800e-01   1.7138672e-01
   4.7695200e-01   1.5722656e-01
   4.7703600e-01   1.5966797e-01
   4.7712000e-01   1.6650391e-01
   4.7720400e-01   1.7285156e-01
   4.7728800e-01   1.9628906e-01
   4.7737200e-01   2.1191406e-01
   4.7745600e-01   1.9873047e-01
   4.7754000e-01   2.2949219e-01
   4.7762400e-01   1.9335938e-01
   4.7770800e-01   1.8115234e-01
   4.7779200e-01   1.8701172e-01
   4.7787600e-01   1.6894531e-01
   4.7796000e-01   1.9042969e-01
   4.7804400e-01   1.4746094e-01
   4.7812800e-01   1.3720703e-01
   4.7821200e-01   9.4726562e-02
   4.7829600e-01   1.1425781e-01
   4.7838000e-01   1.2695312e-01
   4.7846400e-01   1.3183594e-01
   4.7854800e-01   1.0400391e-01
   4.7863200e-01   6.4941406e-02
   4.7871600e-01   5.4687500e-02
   4.7880000e-01   9.9121094e-02
   4.7888400e-01   1.6406250e-01
   4.7896800e-01   1.4550781e-01
   4.7905200e-01   1.0693359e-01
   4.7913600e-01   9.0820312e-02
   4.7922000e-01   7.7636719e-02
   4.7930400e-01   9.8632812e-02
   4.7938800e-01   1.2988281e-01
   4.7947200e-01   1.5039062e-01
   4.7955600e-01   1.9726562e-01
   4.7964000e-01   1.8701172e-01
   4.7972400e-01   1.5820312e-01
   4.7980800e-01   1.6455078e-01
   4.7989200e-01   1.8945312e-01
   4.7997600e-01   1.4355469e-01
   4.8006000e-01   1.2402344e-01
   4.8014400e-01   1.4648438e-01
   4.8022800e-01   1.2695312e-01
   4.8031200e-01   1.2304688e-01
   4.8039600e-01   1.1572266e-01
   4.8048000e-01   1.2841797e-01
   4.8056400e-01   1.7089844e-01
   4.8064800e-01   1.8212891e-01
   4.8073200e-01   1.9433594e-01
   4.8081600e-01   1.6796875e-01
   4.8090000e-01   1.3769531e-01
   4.8098400e-01   1.0205078e-01
   4.8106800e-01   1.2011719e-01
   4.8115200e-01   1.5722656e-01
   4.8123600e-01   2.1484375e-01
   4.8132000e-01   2.4853516e-01
   4.8140400e-01   2.6660156e-01
   4.8148800e-01   2.7978516e-01
   4.8157200e-01   2.4560547e-01
   4.8165600e-01   2.6123047e-01
   4.8174000e-01   2.8125000e-01
   4.8182400e-01   2.5732422e-01
   4.8190800e-01   2.3876953e-01
   4.8199200e-01   2.2265625e-01
   4.8207600e-01   1.8896484e-01
   4.8216000e-01   1.7236328e-01
   4.8224400e-01   1.4111328e-01
   4.8232800e-01   1.2060547e-01
   4.8241200e-01   8.4472656e-02
   4.8249600e-01   1.2304688e-01
   4.8258000e-01   1.1181641e-01
   4.8266400e-01   1.1669922e-01
   4.8274800e-01   1.5478516e-01
   4.8283200e-01   1.5673828e-01
   4.8291600e-01   1.7431641e-01
   4.8300000e-01   2.1337891e-01
   4.8308400e-01   2.2753906e-01
   4.8316800e-01   2.0312500e-01
   4.8325200e-01   2.2509766e-01
   4.8333600e-01   2.6513672e-01
   4.8342000e-01   2.7197266e-01
   4.8350400e-01   2.3388672e-01
   4.8358800e-01   2.2314453e-01
   4.8367200e-01   1.9335938e-01
   4.8375600e-01   1.9189453e-01
   4.8384000e-01   2.0605469e-01
   4.8392400e-01   1.8359375e-01
   4.8400800e-01   1.4794922e-01
   4.8409200e-01   1.6308594e-01
   4.8417600e-01   1.6943359e-01
   4.8426000e-01   1.5576172e-01
   4.8434400e-01   1.5869141e-01
   4.8442800e-01   1.2304688e-01
   4.8451200e-01   1.7285156e-01
   4.8459600e-01   1.6992188e-01
   4.8468000e-01   2.1240234e-01
   4.8476400e-01   1.8164062e-01
   4.8484800e-01   1.9580078e-01
   4.8493200e-01   2.2509766e-01
   4.8501600e-01   2.2900391e-01
   4.8510000e-01   2.4511719e-01
   4.8518400e-01   2.0214844e-01
   4.8526800e-01   1.9433594e-01
   4.8535200e-01   1.9580078e-01
   4.8543600e-01   1.7480469e-01
   4.8552000e-01   1.3037109e-01
   4.8560400e-01   1.1767578e-01
   4.8568800e-01   1.1035156e-01
   4.8577200e-01   1.3964844e-01
   4.8585600e-01   1.2451172e-01
   4.8594000e-01   1.3916016e-01
   4.8602400e-01   1.2451172e-01
   4.8610800e-01   1.6357422e-01
   4.8619200e-01   1.5527344e-01
   4.8627600e-01   1.6406250e-01
   4.8636000e-01   1.8261719e-01
   4.8644400e-01   1.8457031e-01
   4.8652800e-01   1.8164062e-01
   4.8661200e-01   1.5820312e-01
   4.8669600e-01   1.7724609e-01
   4.8678000e-01   1.5625000e-01
   4.8686400e-01   1.9482422e-01
   4.8694800e-01   2.0019531e-01
   4.8703200e-01   2.1826172e-01
   4.8711600e-01   2.4218750e-01
   4.8720000e-01   1.9140625e-01
   4.8728400e-01   2.1289062e-01
   4.8736800e-01   1.8505859e-01
   4.8745200e-01   1.5771484e-01
   4.8753600e-01   1.6552734e-01
   4.8762000e-01   1.8701172e-01
   4.8770400e-01   1.6601562e-01
   4.8778800e-01   1.5673828e-01
   4.8787200e-01   2.0410156e-01
   4.8795600e-01   2.0410156e-01
   4.8804000e-01   2.2265625e-01
   4.8812400e-01   2.3437500e-01
   4.8820800e-01   2.3144531e-01
   4.8829200e-01   2.1386719e-01
   4.8837600e-01   2.1728516e-01
   4.8846000e-01   2.5097656e-01
   4.8854400e-01   2.5244141e-01
   4.8862800e-01   2.4902344e-01
   4.8871200e-01   2.3339844e-01
   4.8879600e-01   2.0751953e-01
   4.8888000e-01   2.6123047e-01
   4.8896400e-01   1.7041016e-01
   4.8904800e-01   1.5771484e-01
   4.8913200e-01   1.3330078e-01
   4.8921600e-01   8.3007812e-02
   4.8930000e-01   9.1308594e-02
   4.8938400e-01   1.5722656e-01
   4.8946800e-01   1.3916016e-01
   4.8955200e-01   1.4453125e-01
   4.8963600e-01   1.5673828e-01
   4.8972000e-01   1.6015625e-01
   4.8980400e-01   1.9189453e-01
   4.8988800e-01   2.0361328e-01
   4.8997200e-01   2.1289062e-01
   4.9005600e-01   2.0312500e-01
   4.9014000e-01   1.5869141e-01
   4.9022400e-01   1.7431641e-01
   4.9030800e-01   1.7773438e-01
   4.9039200e-01   1.7382812e-01
   4.9047600e-01   1.9238281e-01
   4.9056000e-01   1.7578125e-01
   4.9064400e-01   2.0654297e-01
   4.9072800e-01   1.7431641e-01
   4.9081200e-01   2.1533203e-01
   4.9089600e-01   2.4316406e-01
   4.9098000e-01   2.2167969e-01
   4.9106400e-01   2.2851562e-01
   4.9114800e-01   2.5781250e-01
   4.9123200e-01   2.3095703e-01
   4.9131600e-01   1.9873047e-01
   4.9140000e-01   1.8359375e-01
   4.9148400e-01   2.0507812e-01
   4.9156800e-01   1.9433594e-01
   4.9165200e-01   2.0654297e-01
   4.9173600e-01   2.0849609e-01
   4.9182000e-01   2.1142578e-01
   4.9190400e-01   2.3925781e-01
   4.9198800e-01   2.3046875e-01
   4.9207200e-01   2.4267578e-01
   4.9215600e-01   2.5244141e-01
   4.9224000e-01   3.0468750e-01
   4.9232400e-01   3.8281250e-01
   4.9240800e-01   2.4218750e-01
   4.9249200e-01   2.1777344e-01
   4.9257600e-01   2.5634766e-01
   4.9266000e-01   2.6855469e-01
   4.9274400e-01   2.6171875e-01
   4.9282800e-01   2.6025391e-01
   4.9291200e-01   2.3828125e-01
   4.9299600e-01   2.1044922e-01
   4.9308000e-01   1.9824219e-01
   4.9316400e-01   1.9482422e-01
   4.9324800e-01   1.6748047e-01
   4.9333200e-01   1.6845703e-01
   4.9341600e-01   1.8212891e-01
   4.9350000e-01   1.8164062e-01
   4.9358400e-01   1.7236328e-01
   4.9366800e-01   1.6162109e-01
   4.9375200e-01   1.5576172e-01
   4.9383600e-01   1.7431641e-01
   4.9392000e-01   1.7919922e-01
   4.9400400e-01   1.4990234e-01
   4.9408800e-01   1.5478516e-01
   4.9417200e-01   1.5283203e-01
   4.9425600e-01   2.0654297e-01
   4.9434000e-01   2.3388672e-01
   4.9442400e-01   2.3095703e-01
   4.9450800e-01   2.0166016e-01
   4.9459200e-01   1.8408203e-01
   4.9467600e-01   2.2363281e-01
   4.9476000e-01   2.6562500e-01
   4.9484400e-01   3.4521484e-01
   4.9492800e-01   4.9902344e-01
   4.9501200e-01   6.7626953e-01
   4.9509600e-01   7.6074219e-01
   4.9518000e-01   8.2714844e-01
   4.9526400e-01   7.8564453e-01
   4.9534800e-01   6.8408203e-01
   4.9543200e-01   5.9765625e-01
   4.9551600e-01   4.2773438e-01
   4.9560000e-01   2.9345703e-01
   4.9568400e-01   1.6259766e-01
   4.9576800e-01   4.9316406e-02
   4.9585200e-01  -7.8125000e-03
   4.9593600e-01  -5.2734375e-02
   4.9602000e-01  -9.9121094e-02
   4.9610400e-01  -1.1230469e-01
   4.9618800e-01  -1.0839844e-01
   4.9627200e-01  -8.8378906e-02
   4.9635600e-01  -5.9082031e-02
   4.9644000e-01  -6.6894531e-02
   4.9652400e-01  -9.1308594e-02
   4.9660800e-01  -7.6660156e-02
   4.9669200e-01  -1.9042969e-02
   4.9677600e-01  -2.4414062e-03
   4.9686000e-01   1.0253906e-02
   4.9694400e-01   5.1757812e-02
   4.9702800e-01   2.7832031e-02
   4.9711200e-01   4.2968750e-02
   4.9719600e-01   1.9531250e-02
   4.9728000e-01   4.8828125e-02
   4.9736400e-01   8.3007812e-02
   4.9744800e-01   1.1376953e-01
   4.9753200e-01   1.1914062e-01
   4.9761600e-01   1.6064453e-01
   4.9770000e-01   1.7236328e-01
   4.9778400e-01   1.4111328e-01
   4.9786800e-01   1.7968750e-01
   4.9795200e-01   2.2119141e-01
   4.9803600e-01   2.1386719e-01
   4.9812000e-01   2.2363281e-01
   4.9820400e-01   2.5000000e-01
   4.9828800e-01   2.5146484e-01
   4.9837200e-01   2.5683594e-01
   4.9845600e-01   2.4267578e-01
   4.9854000e-01   2.5341797e-01
   4.9862400e-01   2.4658203e-01
   4.9870800e-01   2.2167969e-01
   4.9879200e-01   2.1289062e-01
   4.9887600e-01   1.7431641e-01
   4.9896000e-01   1.7724609e-01
   4.9904400e-01   2.4609375e-01
   4.9912800e-01   2.1093750e-01
   4.9921200e-01   1.3671875e-01
   4.9929600e-01   8.4472656e-02
   4.9938000e-01   4.3457031e-02
   4.9946400e-01   1.1914062e-01
   4.9954800e-01   2.0800781e-01
   4.9963200e-01   2.5683594e-01
   4.9971600e-01   2.8369141e-01
   4.9980000e-01   2.9296875e-01
   4.9988400e-01   2.4316406e-01
   4.9996800e-01   2.6220703e-01
   5.0005300e-01   2.6416016e-01
   5.0013700e-01   2.9687500e-01
   5.0022100e-01   2.7050781e-01
   5.0030500e-01   3.1884766e-01
   5.0038900e-01   2.7929688e-01
   5.0047300e-01   3.1787109e-01
   5.0055700e-01   3.1738281e-01
   5.0064100e-01   3.0712891e-01
   5.0072500e-01   3.0908203e-01
   5.0080900e-01   2.9101562e-01
   5.0089300e-01   3.0322266e-01
   5.0097700e-01   2.7246094e-01
   5.0106100e-01   2.6074219e-01
   5.0114500e-01   2.2851562e-01
   5.0122900e-01   1.7724609e-01
   5.0131300e-01   1.2695312e-01
   5.0139700e-01   1.4599609e-01
   5.0148100e-01   1.3085938e-01
   5.0156500e-01   1.5625000e-01
   5.0164900e-01   1.8212891e-01
   5.0173300e-01   1.8212891e-01
   5.0181700e-01   1.7187500e-01
   5.0190100e-01   2.0898438e-01
   5.0198500e-01   2.0068359e-01
   5.0206900e-01   2.0019531e-01
   5.0215300e-01   1.9921875e-01
   5.0223700e-01   1.7480469e-01
   5.0232100e-01   1.9384766e-01
   5.0240500e-01   1.8701172e-01
   5.0248900e-01   2.0117188e-01
   5.0257300e-01   1.7968750e-01
   5.0265700e-01   1.6894531e-01
   5.0274100e-01   1.9042969e-01
   5.0282500e-01   1.6845703e-01
   5.0290900e-01   1.7919922e-01
   5.0299300e-01   1.7871094e-01
   5.0307700e-01   1.7773438e-01
   5.0316100e-01   1.9482422e-01
   5.0324500e-01   1.8847656e-01
   5.0332900e-01   2.0458984e-01
   5.0341300e-01   1.8994141e-01
   5.0349700e-01   1.2304688e-01
   5.0358100e-01   7.2753906e-02
   5.0366500e-01   8.1054688e-02
   5.0374900e-01   1.1767578e-01
   5.0383300e-01   1.3134766e-01
   5.0391700e-01   1.4013672e-01
   5.0400100e-01   1.0205078e-01
   5.0408500e-01   1.1816406e-01
   5.0416900e-01   1.0839844e-01
   5.0425300e-01   1.0644531e-01
   5.0433700e-01   1.1376953e-01
   5.0442100e-01   1.7431641e-01
   5.0450500e-01   2.1093750e-01
   5.0458900e-01   2.4902344e-01
   5.0467300e-01   1.9042969e-01
   5.0475700e-01   1.7919922e-01
   5.0484100e-01   1.2451172e-01
   5.0492500e-01   1.5136719e-01
   5.0500900e-01   1.1962891e-01
   5.0509300e-01   1.2255859e-01
   5.0517700e-01   1.4355469e-01
   5.0526100e-01   1.6162109e-01
   5.0534500e-01   2.0019531e-01
   5.0542900e-01   2.5097656e-01
   5.0551300e-01   1.7968750e-01
   5.0559700e-01   1.8798828e-01
   5.0568100e-01   1.9873047e-01
   5.0576500e-01   2.0996094e-01
   5.0584900e-01   2.2167969e-01
   5.0593300e-01   1.8847656e-01
   5.0601700e-01   1.8017578e-01
   5.0610100e-01   2.0019531e-01
   5.0618500e-01   2.2705078e-01
   5.0626900e-01   2.6416016e-01
   5.0635300e-01   2.1630859e-01
   5.0643700e-01   1.8115234e-01
   5.0652100e-01   1.4794922e-01
   5.0660500e-01   1.4160156e-01
   5.0668900e-01   1.2402344e-01
   5.0677300e-01   1.3671875e-01
   5.0685700e-01   1.4062500e-01
   5.0694100e-01   1.3378906e-01
   5.0702500e-01   1.5722656e-01
   5.0710900e-01   1.8701172e-01
   5.0719300e-01   1.6601562e-01
   5.0727700e-01   1.8164062e-01
   5.0736100e-01   1.5966797e-01
   5.0744500e-01   1.4355469e-01
   5.0752900e-01   1.4257812e-01
   5.0761300e-01   1.4990234e-01
   5.0769700e-01   1.5136719e-01
   5.0778100e-01   1.2500000e-01
   5.0786500e-01   1.0302734e-01
   5.0794900e-01   8.6914062e-02
   5.0803300e-01   1.2500000e-01
   5.0811700e-01   1.0058594e-01
   5.0820100e-01   1.2500000e-01
   5.0828500e-01   1.1914062e-01
   5.0836900e-01   8.0078125e-02
   5.0845300e-01   1.0253906e-01
   5.0853700e-01   1.1132812e-01
   5.0862100e-01   1.1083984e-01
   5.0870500e-01   8.3496094e-02
   5.0878900e-01   9.2773438e-02
   5.0887300e-01   1.0498047e-01
   5.0895700e-01   1.1621094e-01
   5.0904100e-01   1.1816406e-01
   5.0912500e-01   1.2597656e-01
   5.0920900e-01   1.3964844e-01
   5.0929300e-01   1.4111328e-01
   5.0937700e-01   1.3232422e-01
   5.0946100e-01   1.5869141e-01
   5.0954500e-01   1.5283203e-01
   5.0962900e-01   1.6455078e-01
   5.0971300e-01   1.8652344e-01
   5.0979700e-01   1.5283203e-01
   5.0988100e-01   1.5136719e-01
   5.0996500e-01   1.6357422e-01
   5.1004900e-01   1.4501953e-01
   5.1013300e-01   1.8408203e-01
   5.1021700e-01   1.4648438e-01
   5.1030100e-01   1.9335938e-01
   5.1038500e-01   1.8457031e-01
   5.1046900e-01   1.2060547e-01
   5.1055300e-01   1.4892578e-01
   5.1063700e-01   1.4257812e-01
   5.1072100e-01   1.7285156e-01
   5.1080500e-01   1.9921875e-01
   5.1088900e-01   1.7089844e-01
   5.1097300e-01   1.2402344e-01
   5.1105700e-01   8.4960938e-02
   5.1114100e-01   1.0253906e-01
   5.1122500e-01   1.2304688e-01
   5.1130900e-01   9.6191406e-02
   5.1139300e-01   1.1230469e-01
   5.1147700e-01   1.0058594e-01
   5.1156100e-01   1.2158203e-01
   5.1164500e-01   1.3769531e-01
   5.1172900e-01   1.4843750e-01
   5.1181300e-01   1.5527344e-01
   5.1189700e-01   2.0068359e-01
   5.1198100e-01   1.9726562e-01
   5.1206500e-01   2.1484375e-01
   5.1214900e-01   1.8066406e-01
   5.1223300e-01   1.6308594e-01
   5.1231700e-01   1.2890625e-01
   5.1240100e-01   1.7236328e-01
   5.1248500e-01   1.9970703e-01
   5.1256900e-01   2.4707031e-01
   5.1265300e-01   1.8701172e-01
   5.1273700e-01   2.3437500e-02
   5.1282100e-01  -9.7656250e-02
   5.1290500e-01  -3.3203125e-02
   5.1298900e-01   5.0781250e-02
   5.1307300e-01   1.5673828e-01
   5.1315700e-01   2.4316406e-01
   5.1324100e-01   2.7197266e-01
   5.1332500e-01   2.5732422e-01
   5.1340900e-01   2.4072266e-01
   5.1349300e-01   2.0019531e-01
   5.1357700e-01   1.9335938e-01
   5.1366100e-01   1.8505859e-01
   5.1374500e-01   1.6503906e-01
   5.1382900e-01   1.4843750e-01
   5.1391300e-01   1.4355469e-01
   5.1399700e-01   1.5527344e-01
   5.1408100e-01   1.5625000e-01
   5.1416500e-01   1.5087891e-01
   5.1424900e-01   1.4990234e-01
   5.1433300e-01   1.6992188e-01
   5.1441700e-01   1.2695312e-01
   5.1450100e-01   1.5332031e-01
   5.1458500e-01   1.3769531e-01
   5.1466900e-01   1.2890625e-01
   5.1475300e-01   7.4218750e-02
   5.1483700e-01   4.3945312e-02
   5.1492100e-01   6.8359375e-02
   5.1500500e-01   9.8632812e-02
   5.1508900e-01   1.2548828e-01
   5.1517300e-01   1.3427734e-01
   5.1525700e-01   1.2890625e-01
   5.1534100e-01   1.2890625e-01
   5.1542500e-01   1.6503906e-01
   5.1550900e-01   2.0996094e-01
   5.1559300e-01   2.1826172e-01
   5.1567700e-01   2.0898438e-01
   5.1576100e-01   2.1191406e-01
   5.1584500e-01   1.8896484e-01
   5.1592900e-01   2.0117188e-01
   5.1601300e-01   1.8115234e-01
   5.1609700e-01   1.7187500e-01
   5.1618100e-01   1.0888672e-01
   5.1626500e-01   1.0937500e-01
   5.1634900e-01   1.1523438e-01
   5.1643300e-01   1.4746094e-01
   5.1651700e-01   1.4160156e-01
   5.1660100e-01   1.4746094e-01
   5.1668500e-01   1.3378906e-01
   5.1676900e-01   1.8359375e-01
   5.1685300e-01   1.9482422e-01
   5.1693700e-01   1.7480469e-01
   5.1702100e-01   1.2207031e-01
   5.1710500e-01   5.1757812e-02
   5.1718900e-01   3.1250000e-02
   5.1727300e-01   6.3476562e-03
   5.1735700e-01   4.1992188e-02
   5.1744100e-01   6.8359375e-02
   5.1752500e-01   4.9804688e-02
   5.1760900e-01   4.9316406e-02
   5.1769300e-01   3.7597656e-02
   5.1777700e-01  -3.4179688e-03
   5.1786100e-01   1.5625000e-02
   5.1794500e-01   4.3945312e-02
   5.1802900e-01   7.1777344e-02
   5.1811300e-01   5.3710938e-02
   5.1819700e-01   4.3457031e-02
   5.1828100e-01   8.6425781e-02
   5.1836500e-01   1.0498047e-01
   5.1844900e-01   1.0449219e-01
   5.1853300e-01   1.4160156e-01
   5.1861700e-01   1.4550781e-01
   5.1870100e-01   1.4111328e-01
   5.1878500e-01   1.6455078e-01
   5.1886900e-01   1.4746094e-01
   5.1895300e-01   1.6259766e-01
   5.1903700e-01   1.7822266e-01
   5.1912100e-01   1.7822266e-01
   5.1920500e-01   1.6259766e-01
   5.1928900e-01   1.7089844e-01
   5.1937300e-01   1.2500000e-01
   5.1945700e-01   1.9531250e-01
   5.1954100e-01   1.9580078e-01
   5.1962500e-01   1.8164062e-01
   5.1970900e-01   2.2753906e-01
   5.1979300e-01   2.2753906e-01
   5.1987700e-01   1.4208984e-01
   5.1996100e-01   1.2353516e-01
   5.2004500e-01   1.2451172e-01
   5.2012900e-01   1.4355469e-01
   5.2021300e-01   1.8750000e-01
   5.2029700e-01   1.8798828e-01
   5.2038100e-01   1.7822266e-01
   5.2046500e-01   1.8261719e-01
   5.2054900e-01   2.0214844e-01
   5.2063300e-01   1.6552734e-01
   5.2071700e-01   7.6171875e-02
   5.2080100e-01   2.5878906e-02
   5.2088500e-01   8.1054688e-02
   5.2096900e-01   1.2353516e-01
   5.2105300e-01   1.5576172e-01
   5.2113700e-01   1.8164062e-01
   5.2122100e-01   2.0019531e-01
   5.2130500e-01   1.0449219e-01
   5.2138900e-01   9.0820312e-02
   5.2147300e-01   1.1132812e-01
   5.2155700e-01   1.6064453e-01
   5.2164100e-01   1.6064453e-01
   5.2172500e-01   1.7187500e-01
   5.2180900e-01   1.9189453e-01
   5.2189300e-01   2.0410156e-01
   5.2197700e-01   1.9189453e-01
   5.2206100e-01   1.7431641e-01
   5.2214500e-01   1.8994141e-01
   5.2222900e-01   1.7138672e-01
   5.2231300e-01   1.3867188e-01
   5.2239700e-01   1.3037109e-01
   5.2248100e-01   1.1816406e-01
   5.2256500e-01   9.7167969e-02
   5.2264900e-01   1.2109375e-01
   5.2273300e-01   8.6914062e-02
   5.2281700e-01   1.6601562e-02
   5.2290100e-01   1.8554688e-02
   5.2298500e-01   1.9531250e-03
   5.2306900e-01  -6.8359375e-03
   5.2315300e-01   9.7656250e-04
   5.2323700e-01  -2.9296875e-02
   5.2332100e-01  -7.3242188e-03
   5.2340500e-01  -2.8320312e-02
   5.2348900e-01  -1.3183594e-02
   5.2357300e-01  -5.3710938e-03
   5.2365700e-01   3.9062500e-02
   5.2374100e-01   6.3476562e-02
   5.2382500e-01   9.1308594e-02
   5.2390900e-01   7.2265625e-02
   5.2399300e-01   9.5214844e-02
   5.2407700e-01   9.9609375e-02
   5.2416100e-01   6.7871094e-02
   5.2424500e-01   1.0742188e-01
   5.2432900e-01   1.1083984e-01
   5.2441300e-01   6.5917969e-02
   5.2449700e-01   5.4199219e-02
   5.2458100e-01   7.3242188e-02
   5.2466500e-01   4.6386719e-02
   5.2474900e-01   5.1757812e-02
   5.2483300e-01   8.6914062e-02
   5.2491700e-01   7.3242188e-02
   5.2500100e-01   7.8125000e-02
   5.2508500e-01   1.0693359e-01
   5.2516900e-01   9.3750000e-02
   5.2525300e-01   1.2353516e-01
   5.2533700e-01   1.3525391e-01
   5.2542100e-01   1.2988281e-01
   5.2550500e-01   1.4550781e-01
   5.2558900e-01   1.6113281e-01
   5.2567300e-01   1.2890625e-01
   5.2575700e-01   1.8115234e-01
   5.2584100e-01   1.5771484e-01
   5.2592500e-01   1.2109375e-01
   5.2600900e-01   1.4941406e-01
   5.2609300e-01   1.1865234e-01
   5.2617700e-01   1.5332031e-01
   5.2626100e-01   1.5283203e-01
   5.2634500e-01   2.0068359e-01
   5.2642900e-01   1.7236328e-01
   5.2651300e-01   1.5332031e-01
   5.2659700e-01   9.0332031e-02
   5.2668100e-01   1.1376953e-01
   5.2676500e-01   1.2011719e-01
   5.2684900e-01   1.2011719e-01
   5.2693300e-01   1.1376953e-01
   5.2701700e-01   1.0253906e-01
   5.2710100e-01   1.2011719e-01
   5.2718500e-01   8.8867188e-02
   5.2726900e-01   1.4648438e-01
   5.2735300e-01   1.0791016e-01
   5.2743700e-01   8.3984375e-02
   5.2752100e-01   7.2265625e-02
   5.2760500e-01   1.0400391e-01
   5.2768900e-01   1.0058594e-01
   5.2777300e-01   7.1289062e-02
   5.2785700e-01   7.8125000e-02
   5.2794100e-01   8.1542969e-02
   5.2802500e-01   1.1474609e-01
   5.2810900e-01   8.2031250e-02
   5.2819300e-01   1.4160156e-01
   5.2827700e-01   1.5429688e-01
   5.2836100e-01   1.1816406e-01
   5.2844500e-01   1.8164062e-01
   5.2852900e-01   1.4599609e-01
   5.2861300e-01   1.1718750e-01
   5.2869700e-01   1.1572266e-01
   5.2878100e-01   1.4013672e-01
   5.2886500e-01   1.1230469e-01
   5.2894900e-01   1.2158203e-01
   5.2903300e-01   1.2304688e-01
   5.2911700e-01   1.2548828e-01
   5.2920100e-01   1.3818359e-01
   5.2928500e-01   1.2060547e-01
   5.2936900e-01   9.8144531e-02
   5.2945300e-01   1.1376953e-01
   5.2953700e-01   1.2597656e-01
   5.2962100e-01   1.5380859e-01
   5.2970500e-01   1.3281250e-01
   5.2978900e-01   1.8457031e-01
   5.2987300e-01   2.8320312e-01
   5.2995700e-01   1.3818359e-01
   5.3004100e-01   7.8613281e-02
   5.3012500e-01   9.5214844e-02
   5.3020900e-01   1.3623047e-01
   5.3029300e-01   1.2792969e-01
   5.3037700e-01   6.1523438e-02
   5.3046100e-01   3.8085938e-02
   5.3054500e-01   6.8359375e-03
   5.3062900e-01   3.1250000e-02
   5.3071300e-01   7.2265625e-02
   5.3079700e-01   4.3457031e-02
   5.3088100e-01   3.1250000e-02
   5.3096500e-01   2.4902344e-02
   5.3104900e-01   6.4941406e-02
   5.3113300e-01   9.2773438e-02
   5.3121700e-01   8.2519531e-02
   5.3130100e-01   1.0449219e-01
   5.3138500e-01   1.2304688e-01
   5.3146900e-01   1.6992188e-01
   5.3155300e-01   1.6357422e-01
   5.3163700e-01   1.5869141e-01
   5.3172100e-01   1.3427734e-01
   5.3180500e-01   1.2646484e-01
   5.3188900e-01   9.9121094e-02
   5.3197300e-01   1.3281250e-01
   5.3205700e-01   1.4257812e-01
   5.3214100e-01   1.3964844e-01
   5.3222500e-01   1.0400391e-01
   5.3230900e-01   1.2841797e-01
   5.3239300e-01   7.6660156e-02
   5.3247700e-01   7.6171875e-02
   5.3256100e-01   6.2988281e-02
   5.3264500e-01   7.3730469e-02
   5.3272900e-01   1.2011719e-01
   5.3281300e-01   1.2011719e-01
   5.3289700e-01   8.4960938e-02
   5.3298100e-01   8.7890625e-02
   5.3306500e-01   5.2734375e-02
   5.3314900e-01   1.2207031e-02
   5.3323300e-01   8.7890625e-03
   5.3331700e-01  -2.0996094e-02
   5.3340100e-01   2.0507812e-02
   5.3348500e-01   6.4941406e-02
   5.3356900e-01   7.4218750e-02
   5.3365300e-01   7.5195312e-02
   5.3373700e-01   7.7148438e-02
   5.3382100e-01   9.7656250e-02
   5.3390500e-01   1.5576172e-01
   5.3398900e-01   2.0068359e-01
   5.3407300e-01   1.8701172e-01
   5.3415700e-01   2.0361328e-01
   5.3424100e-01   1.8750000e-01
   5.3432500e-01   1.8701172e-01
   5.3440900e-01   1.6259766e-01
   5.3449300e-01   2.0117188e-01
   5.3457700e-01   1.8115234e-01
   5.3466100e-01   1.8115234e-01
   5.3474500e-01   1.7382812e-01
   5.3482900e-01   1.6992188e-01
   5.3491300e-01   1.3720703e-01
   5.3499700e-01   1.3134766e-01
   5.3508100e-01   1.4648438e-01
   5.3516500e-01   1.5039062e-01
   5.3524900e-01   1.0839844e-01
   5.3533300e-01   1.2060547e-01
   5.3541700e-01   1.0839844e-01
   5.3550100e-01   1.0644531e-01
   5.3558500e-01   1.4404297e-01
   5.3566900e-01   1.6699219e-01
   5.3575300e-01   1.6503906e-01
   5.3583700e-01   1.0644531e-01
   5.3592100e-01   1.1279297e-01
   5.3600500e-01   1.3037109e-01
   5.3608900e-01   1.2304688e-01
   5.3617300e-01   9.1796875e-02
   5.3625700e-01   4.6386719e-02
   5.3634100e-01   4.9316406e-02
   5.3642500e-01   4.1015625e-02
   5.3650900e-01   5.6640625e-02
   5.3659300e-01   1.2109375e-01
   5.3667700e-01   1.3085938e-01
   5.3676100e-01   1.2402344e-01
   5.3684500e-01   1.1279297e-01
   5.3692900e-01   7.8125000e-02
   5.3701300e-01   7.6171875e-02
   5.3709700e-01   7.9101562e-02
   5.3718100e-01   1.0205078e-01
   5.3726500e-01   1.2304688e-01
   5.3734900e-01   1.5380859e-01
   5.3743300e-01   1.3574219e-01
   5.3751700e-01   1.4013672e-01
   5.3760100e-01   1.7041016e-01
   5.3768500e-01   1.2890625e-01
   5.3776900e-01   1.5722656e-01
   5.3785300e-01   9.5703125e-02
   5.3793700e-01   1.1132812e-01
   5.3802100e-01   6.9335938e-02
   5.3810500e-01   1.1718750e-01
   5.3818900e-01   9.0332031e-02
   5.3827300e-01   1.3134766e-01
   5.3835700e-01   1.6064453e-01
   5.3844100e-01   1.5429688e-01
   5.3852500e-01   1.2792969e-01
   5.3860900e-01   1.7578125e-01
   5.3869300e-01   1.3769531e-01
   5.3877700e-01   1.1132812e-01
   5.3886100e-01   1.2255859e-01
   5.3894500e-01   1.0253906e-01
   5.3902900e-01   8.2031250e-02
   5.3911300e-01   1.2890625e-01
   5.3919700e-01   1.7675781e-01
   5.3928100e-01   1.7236328e-01
   5.3936500e-01   1.9775391e-01
   5.3944900e-01   2.0263672e-01
   5.3953300e-01   1.8164062e-01
   5.3961700e-01   1.9384766e-01
   5.3970100e-01   1.5869141e-01
   5.3978500e-01   1.7773438e-01
   5.3986900e-01   2.1582031e-01
   5.3995300e-01   1.5039062e-01
   5.4003700e-01  -8.7402344e-02
   5.4012100e-01  -1.7822266e-01
   5.4020500e-01  -7.8613281e-02
   5.4028900e-01   5.1757812e-02
   5.4037300e-01   1.1914062e-01
   5.4045700e-01   1.4648438e-01
   5.4054100e-01   1.7089844e-01
   5.4062500e-01   1.6796875e-01
   5.4070900e-01   1.5673828e-01
   5.4079300e-01   1.3330078e-01
   5.4087700e-01   1.6259766e-01
   5.4096100e-01   1.9433594e-01
   5.4104500e-01   1.9580078e-01
   5.4112900e-01   1.4746094e-01
   5.4121300e-01   1.3964844e-01
   5.4129700e-01   7.2753906e-02
   5.4138100e-01   5.9570312e-02
   5.4146500e-01   9.6191406e-02
   5.4154900e-01   1.1816406e-01
   5.4163300e-01   1.3427734e-01
   5.4171700e-01   1.3525391e-01
   5.4180100e-01   1.4062500e-01
   5.4188500e-01   1.6650391e-01
   5.4196900e-01   1.2060547e-01
   5.4205300e-01   1.0595703e-01
   5.4213700e-01   1.0693359e-01
   5.4222100e-01   1.0791016e-01
   5.4230500e-01   1.4111328e-01
   5.4238900e-01   1.1279297e-01
   5.4247300e-01   1.4843750e-01
   5.4255700e-01   1.5332031e-01
   5.4264100e-01   1.5820312e-01
   5.4272500e-01   1.8701172e-01
   5.4280900e-01   2.2656250e-01
   5.4289300e-01   2.2363281e-01
   5.4297700e-01   2.1386719e-01
   5.4306100e-01   2.3242188e-01
   5.4314500e-01   2.0800781e-01
   5.4322900e-01   2.2949219e-01
   5.4331300e-01   2.1337891e-01
   5.4339700e-01   1.9824219e-01
   5.4348100e-01   1.5917969e-01
   5.4356500e-01   1.1816406e-01
   5.4364900e-01   1.1230469e-01
   5.4373300e-01   1.0742188e-01
   5.4381700e-01   4.5410156e-02
   5.4390100e-01   1.1572266e-01
   5.4398500e-01   1.0742188e-01
   5.4406900e-01   1.0253906e-01
   5.4415300e-01   1.0058594e-01
   5.4423700e-01   1.4257812e-01
   5.4432100e-01   1.3867188e-01
   5.4440500e-01   1.6162109e-01
   5.4448900e-01   1.5625000e-01
   5.4457300e-01   1.5136719e-01
   5.4465700e-01   1.4648438e-01
   5.4474100e-01   1.3476562e-01
   5.4482500e-01   1.4648438e-01
   5.4490900e-01   1.4208984e-01
   5.4499300e-01   1.3964844e-01
   5.4507700e-01   1.3623047e-01
   5.4516100e-01   1.3769531e-01
   5.4524500e-01   1.1474609e-01
   5.4532900e-01   1.1425781e-01
   5.4541300e-01   1.1523438e-01
   5.4549700e-01   1.0986328e-01
   5.4558100e-01   1.3916016e-01
   5.4566500e-01   1.4648438e-01
   5.4574900e-01   1.2646484e-01
   5.4583300e-01   1.2597656e-01
   5.4591700e-01   1.5185547e-01
   5.4600100e-01   1.4746094e-01
   5.4608500e-01   1.7773438e-01
   5.4616900e-01   1.5380859e-01
   5.4625300e-01   1.5136719e-01
   5.4633700e-01   1.4990234e-01
   5.4642100e-01   1.4941406e-01
   5.4650500e-01   1.6210938e-01
   5.4658900e-01   1.7968750e-01
   5.4667300e-01   1.6259766e-01
   5.4675700e-01   1.3818359e-01
   5.4684100e-01   1.5332031e-01
   5.4692500e-01   1.4111328e-01
   5.4700900e-01   1.9970703e-01
   5.4709300e-01   1.4746094e-01
   5.4717700e-01   2.1777344e-01
   5.4726100e-01   2.3242188e-01
   5.4734500e-01   1.9042969e-01
   5.4742900e-01   7.8613281e-02
   5.4751300e-01   2.8320312e-02
   5.4759700e-01   4.3945312e-03
   5.4768100e-01   5.7128906e-02
   5.4776500e-01   1.0546875e-01
   5.4784900e-01   1.2207031e-01
   5.4793300e-01   1.2451172e-01
   5.4801700e-01   1.4160156e-01
   5.4810100e-01   1.1572266e-01
   5.4818500e-01   1.5576172e-01
   5.4826900e-01   1.4843750e-01
   5.4835300e-01   1.4843750e-01
   5.4843700e-01   1.7138672e-01
   5.4852100e-01   1.9287109e-01
   5.4860500e-01   1.9433594e-01
   5.4868900e-01   2.2314453e-01
   5.4877300e-01   3.4960938e-01
   5.4885700e-01   4.8583984e-01
   5.4894100e-01   6.1132812e-01
   5.4902500e-01   7.0507812e-01
   5.4910900e-01   7.3291016e-01
   5.4919300e-01   6.7236328e-01
   5.4927700e-01   5.8056641e-01
   5.4936100e-01   4.4140625e-01
   5.4944500e-01   3.0566406e-01
   5.4952900e-01   1.7382812e-01
   5.4961300e-01   5.3710938e-02
   5.4969700e-01  -2.0019531e-02
   5.4978100e-01  -6.2500000e-02
   5.4986500e-01  -1.0058594e-01
   5.4994900e-01  -1.4892578e-01
   5.5003300e-01  -1.3330078e-01
   5.5011700e-01  -1.6992188e-01
   5.5020100e-01  -1.5820312e-01
   5.5028500e-01  -1.8261719e-01
   5.5036900e-01  -2.0800781e-01
   5.5045300e-01  -1.7382812e-01
   5.5053700e-01  -1.5722656e-01
   5.5062100e-01  -1.2353516e-01
   5.5070500e-01  -7.9101562e-02
   5.5078900e-01  -3.5156250e-02
   5.5087300e-01   3.4179688e-03
   5.5095700e-01   4.9804688e-02
   5.5104100e-01   5.9570312e-02
   5.5112500e-01   1.3281250e-01
   5.5120900e-01   1.6796875e-01
   5.5129300e-01   1.6748047e-01
   5.5137700e-01   1.7578125e-01
   5.5146100e-01   1.8261719e-01
   5.5154500e-01   1.4892578e-01
   5.5162900e-01   1.8261719e-01
   5.5171300e-01   1.5625000e-01
   5.5179700e-01   1.1376953e-01
   5.5188100e-01   1.1523438e-01
   5.5196500e-01   1.0253906e-01
   5.5204900e-01   1.2109375e-01
   5.5213300e-01   1.5576172e-01
   5.5221700e-01   1.5234375e-01
   5.5230100e-01   1.6113281e-01
   5.5238500e-01   2.2460938e-01
   5.5246900e-01   2.1142578e-01
   5.5255300e-01   1.8310547e-01
   5.5263700e-01   2.1777344e-01
   5.5272100e-01   1.9433594e-01
   5.5280500e-01   2.0898438e-01
   5.5288900e-01   2.3291016e-01
   5.5297300e-01   2.4218750e-01
   5.5305700e-01   1.9726562e-01
   5.5314100e-01   2.2900391e-01
   5.5322500e-01   2.2753906e-01
   5.5330900e-01   1.8945312e-01
   5.5339300e-01   2.2802734e-01
   5.5347700e-01   2.3535156e-01
   5.5356100e-01   2.4853516e-01
   5.5364500e-01   2.3095703e-01
   5.5372900e-01   2.2656250e-01
   5.5381300e-01   2.0996094e-01
   5.5389700e-01   1.9140625e-01
   5.5398100e-01   1.9824219e-01
   5.5406500e-01   2.0068359e-01
   5.5414900e-01   1.8652344e-01
   5.5423300e-01   1.8310547e-01
   5.5431700e-01   1.5917969e-01
   5.5440100e-01   1.7675781e-01
   5.5448500e-01   2.3876953e-01
   5.5456900e-01   2.4658203e-01
   5.5465300e-01   1.9287109e-01
   5.5473700e-01   4.5898438e-02
   5.5482100e-01   5.6152344e-02
   5.5490500e-01   1.1767578e-01
   5.5498900e-01   2.2656250e-01
   5.5507300e-01   2.6464844e-01
   5.5515700e-01   2.7783203e-01
   5.5524100e-01   2.6757812e-01
   5.5532500e-01   2.2363281e-01
   5.5540900e-01   1.8115234e-01
   5.5549300e-01   1.5673828e-01
   5.5557700e-01   1.6308594e-01
   5.5566100e-01   1.8408203e-01
   5.5574500e-01   1.6699219e-01
   5.5582900e-01   1.9726562e-01
   5.5591300e-01   2.0947266e-01
   5.5599700e-01   1.8945312e-01
   5.5608100e-01   1.4501953e-01
   5.5616500e-01   1.9042969e-01
   5.5624900e-01   1.4648438e-01
   5.5633300e-01   2.2607422e-01
   5.5641700e-01   2.1289062e-01
   5.5650100e-01   2.2021484e-01
   5.5658500e-01   2.1777344e-01
   5.5666900e-01   1.8603516e-01
   5.5675300e-01   2.1875000e-01
   5.5683700e-01   1.9042969e-01
   5.5692100e-01   1.8994141e-01
   5.5700500e-01   1.4648438e-01
   5.5708900e-01   1.5136719e-01
   5.5717300e-01   1.8554688e-01
   5.5725700e-01   1.7236328e-01
   5.5734100e-01   1.8945312e-01
   5.5742500e-01   1.8945312e-01
   5.5750900e-01   1.9287109e-01
   5.5759300e-01   2.2314453e-01
   5.5767700e-01   2.1289062e-01
   5.5776100e-01   1.4062500e-01
   5.5784500e-01   1.6699219e-01
   5.5792900e-01   1.6748047e-01
   5.5801300e-01   1.6406250e-01
   5.5809700e-01   1.6894531e-01
   5.5818100e-01   1.8701172e-01
   5.5826500e-01   2.0458984e-01
   5.5834900e-01   1.8798828e-01
   5.5843300e-01   1.8457031e-01
   5.5851700e-01   1.7187500e-01
   5.5860100e-01   1.9824219e-01
   5.5868500e-01   1.4501953e-01
   5.5876900e-01   1.5527344e-01
   5.5885300e-01   1.3964844e-01
   5.5893700e-01   9.7656250e-02
   5.5902100e-01   1.3671875e-01
   5.5910500e-01   1.2011719e-01
   5.5918900e-01   1.1523438e-01
   5.5927300e-01   1.5332031e-01
   5.5935700e-01   1.1621094e-01
   5.5944100e-01   1.5917969e-01
   5.5952500e-01   1.4599609e-01
   5.5960900e-01   1.4306641e-01
   5.5969300e-01   9.6679688e-02
   5.5977700e-01   1.1328125e-01
   5.5986100e-01   1.0400391e-01
   5.5994500e-01   1.7382812e-01
   5.6002900e-01   1.6894531e-01
   5.6011300e-01   1.7626953e-01
   5.6019700e-01   1.9238281e-01
   5.6028100e-01   1.7041016e-01
   5.6036500e-01   1.6894531e-01
   5.6044900e-01   1.4941406e-01
   5.6053300e-01   1.8994141e-01
   5.6061700e-01   2.0068359e-01
   5.6070100e-01   1.8310547e-01
   5.6078500e-01   1.9482422e-01
   5.6086900e-01   1.6455078e-01
   5.6095300e-01   1.3867188e-01
   5.6103700e-01   1.3037109e-01
   5.6112100e-01   1.4160156e-01
   5.6120500e-01   1.4941406e-01
   5.6128900e-01   1.2841797e-01
   5.6137300e-01   9.1796875e-02
   5.6145700e-01   1.0839844e-01
   5.6154100e-01   1.5966797e-01
   5.6162500e-01   1.5722656e-01
   5.6170900e-01   1.7041016e-01
   5.6179300e-01   1.5039062e-01
   5.6187700e-01   2.1972656e-01
   5.6196100e-01   2.3876953e-01
   5.6204500e-01   2.0849609e-01
   5.6212900e-01   1.6943359e-01
   5.6221300e-01   1.5576172e-01
   5.6229700e-01   1.3623047e-01
   5.6238100e-01   1.3525391e-01
   5.6246500e-01   1.2402344e-01
   5.6254900e-01   1.0498047e-01
   5.6263300e-01   9.2773438e-02
   5.6271700e-01   1.4062500e-01
   5.6280100e-01   1.7187500e-01
   5.6288500e-01   1.8261719e-01
   5.6296900e-01   1.5625000e-01
   5.6305300e-01   1.6503906e-01
   5.6313700e-01   1.4648438e-01
   5.6322100e-01   1.1328125e-01
   5.6330500e-01   1.3134766e-01
   5.6338900e-01   1.8212891e-01
   5.6347300e-01   1.9531250e-01
   5.6355700e-01   1.9140625e-01
   5.6364100e-01   2.1582031e-01
   5.6372500e-01   2.0458984e-01
   5.6380900e-01   2.1923828e-01
   5.6389300e-01   1.8603516e-01
   5.6397700e-01   1.8017578e-01
   5.6406100e-01   1.7968750e-01
   5.6414500e-01   1.9287109e-01
   5.6422900e-01   2.3583984e-01
   5.6431300e-01   2.5000000e-01
   5.6439700e-01   2.1972656e-01
   5.6448100e-01   2.3437500e-01
   5.6456500e-01   2.3144531e-01
   5.6464900e-01   2.1582031e-01
   5.6473300e-01   1.7138672e-01
   5.6481700e-01   1.4062500e-01
   5.6490100e-01   2.2070312e-01
   5.6498500e-01   1.6699219e-01
   5.6506900e-01   1.9628906e-01
   5.6515300e-01   1.7333984e-01
   5.6523700e-01   1.5283203e-01
   5.6532100e-01   1.9677734e-01
   5.6540500e-01   1.5576172e-01
   5.6548900e-01   1.5136719e-01
   5.6557300e-01   1.5039062e-01
   5.6565700e-01   7.8613281e-02
   5.6574100e-01   8.9355469e-02
   5.6582500e-01   1.1865234e-01
   5.6590900e-01   1.2158203e-01
   5.6599300e-01   1.0009766e-01
   5.6607700e-01   1.1376953e-01
   5.6616100e-01   1.1718750e-01
   5.6624500e-01   1.4892578e-01
   5.6632900e-01   1.2402344e-01
   5.6641300e-01   1.1816406e-01
   5.6649700e-01   1.8017578e-01
   5.6658100e-01   1.3769531e-01
   5.6666500e-01   1.4794922e-01
   5.6674900e-01   2.1093750e-01
   5.6683300e-01   2.2070312e-01
   5.6691700e-01   2.1484375e-01
   5.6700100e-01   2.2656250e-01
   5.6708500e-01   2.1386719e-01
   5.6716900e-01   2.3144531e-01
   5.6725300e-01   1.7871094e-01
   5.6733700e-01   1.9287109e-01
   5.6742100e-01   1.8212891e-01
   5.6750500e-01   2.0605469e-01
   5.6758900e-01   2.8857422e-01
   5.6767300e-01   2.4658203e-01
   5.6775700e-01   1.6259766e-01
   5.6784100e-01   1.6796875e-01
   5.6792500e-01   2.6025391e-01
   5.6800900e-01   2.8710938e-01
   5.6809300e-01   2.9003906e-01
   5.6817700e-01   2.8759766e-01
   5.6826100e-01   2.6123047e-01
   5.6834500e-01   1.8554688e-01
   5.6842900e-01   1.7626953e-01
   5.6851300e-01   1.7382812e-01
   5.6859700e-01   1.6552734e-01
   5.6868100e-01   1.4550781e-01
   5.6876500e-01   1.5527344e-01
   5.6884900e-01   2.0312500e-01
   5.6893300e-01   2.0751953e-01
   5.6901700e-01   1.9482422e-01
   5.6910100e-01   1.3232422e-01
   5.6918500e-01   1.1328125e-01
   5.6926900e-01   7.4707031e-02
   5.6935300e-01   9.8632812e-02
   5.6943700e-01   5.0781250e-02
   5.6952100e-01   3.3691406e-02
   5.6960500e-01   3.2714844e-02
   5.6968900e-01   4.1503906e-02
   5.6977300e-01   1.0156250e-01
   5.6985700e-01   9.2285156e-02
   5.6994100e-01   1.0791016e-01
   5.7002500e-01   1.2841797e-01
   5.7010900e-01   1.5527344e-01
   5.7019300e-01   1.5527344e-01
   5.7027700e-01   1.9140625e-01
   5.7036100e-01   1.9482422e-01
   5.7044500e-01   2.1875000e-01
   5.7052900e-01   2.4707031e-01
   5.7061300e-01   2.1191406e-01
   5.7069700e-01   2.1484375e-01
   5.7078100e-01   1.9140625e-01
   5.7086500e-01   2.3486328e-01
   5.7094900e-01   2.2509766e-01
   5.7103300e-01   2.3632812e-01
   5.7111700e-01   1.7871094e-01
   5.7120100e-01   1.9726562e-01
   5.7128500e-01   2.0556641e-01
   5.7136900e-01   1.4550781e-01
   5.7145300e-01   1.5625000e-01
   5.7153700e-01   1.6894531e-01
   5.7162100e-01   1.6992188e-01
   5.7170500e-01   2.0361328e-01
   5.7178900e-01   1.8994141e-01
   5.7187300e-01   1.9824219e-01
   5.7195700e-01   2.2363281e-01
   5.7204100e-01   2.0947266e-01
   5.7212500e-01   2.1923828e-01
   5.7220900e-01   1.9873047e-01
   5.7229300e-01   1.6992188e-01
   5.7237700e-01   1.5722656e-01
   5.7246100e-01   1.9433594e-01
   5.7254500e-01   2.0751953e-01
   5.7262900e-01   2.5781250e-01
   5.7271300e-01   2.5097656e-01
   5.7279700e-01   2.3876953e-01
   5.7288100e-01   1.6992188e-01
   5.7296500e-01   1.3964844e-01
   5.7304900e-01   1.6162109e-01
   5.7313300e-01   1.5722656e-01
   5.7321700e-01   1.6650391e-01
   5.7330100e-01   1.8408203e-01
   5.7338500e-01   2.1337891e-01
   5.7346900e-01   2.1386719e-01
   5.7355300e-01   1.9287109e-01
   5.7363700e-01   1.8017578e-01
   5.7372100e-01   2.1093750e-01
   5.7380500e-01   1.9726562e-01
   5.7388900e-01   1.6699219e-01
   5.7397300e-01   1.6162109e-01
   5.7405700e-01   1.5283203e-01
   5.7414100e-01   1.7675781e-01
   5.7422500e-01   1.5234375e-01
   5.7430900e-01   1.3769531e-01
   5.7439300e-01   1.3183594e-01
   5.7447700e-01   1.1132812e-01
   5.7456100e-01   1.6406250e-01
   5.7464500e-01   1.5283203e-01
   5.7472900e-01   1.6015625e-01
   5.7481300e-01   1.6162109e-01
   5.7489700e-01   1.8310547e-01
   5.7498100e-01   2.0019531e-01
   5.7506500e-01   2.0996094e-01
   5.7514900e-01   1.8945312e-01
   5.7523300e-01   1.7236328e-01
   5.7531700e-01   1.4746094e-01
   5.7540100e-01   2.0263672e-01
   5.7548500e-01   1.9677734e-01
   5.7556900e-01   2.2753906e-01
   5.7565300e-01   2.3339844e-01
   5.7573700e-01   1.9433594e-01
   5.7582100e-01   1.8505859e-01
   5.7590500e-01   1.3183594e-01
   5.7598900e-01   1.1816406e-01
   5.7607300e-01   1.3134766e-01
   5.7615700e-01   1.1767578e-01
   5.7624100e-01   1.2890625e-01
   5.7632500e-01   1.6357422e-01
   5.7640900e-01   1.9482422e-01
   5.7649300e-01   2.3583984e-01
   5.7657700e-01   2.1875000e-01
   5.7666100e-01   2.2412109e-01
   5.7674500e-01   1.8457031e-01
   5.7682900e-01   1.6210938e-01
   5.7691300e-01   1.4550781e-01
   5.7699700e-01   1.1572266e-01
   5.7708100e-01   1.1035156e-01
   5.7716500e-01   1.0449219e-01
   5.7724900e-01   1.2890625e-01
   5.7733300e-01   1.6992188e-01
   5.7741700e-01   1.8896484e-01
   5.7750100e-01   2.2802734e-01
   5.7758500e-01   2.0800781e-01
   5.7766900e-01   2.0019531e-01
   5.7775300e-01   2.1679688e-01
   5.7783700e-01   1.7773438e-01
   5.7792100e-01   1.6601562e-01
   5.7800500e-01   1.7089844e-01
   5.7808900e-01   1.8554688e-01
   5.7817300e-01   1.9433594e-01
   5.7825700e-01   2.0800781e-01
   5.7834100e-01   1.9433594e-01
   5.7842500e-01   2.0947266e-01
   5.7850900e-01   1.6113281e-01
   5.7859300e-01   1.3134766e-01
   5.7867700e-01   1.1621094e-01
   5.7876100e-01   1.3085938e-01
   5.7884500e-01   1.8750000e-01
   5.7892900e-01   1.4257812e-01
   5.7901300e-01   1.6113281e-01
   5.7909700e-01   1.7089844e-01
   5.7918100e-01   1.6552734e-01
   5.7926500e-01   1.9580078e-01
   5.7934900e-01   1.8701172e-01
   5.7943300e-01   1.8945312e-01
   5.7951700e-01   1.9970703e-01
   5.7960100e-01   2.0898438e-01
   5.7968500e-01   1.9384766e-01
   5.7976900e-01   2.1826172e-01
   5.7985300e-01   1.8505859e-01
   5.7993700e-01   1.7187500e-01
   5.8002100e-01   1.7236328e-01
   5.8010500e-01   1.6455078e-01
   5.8018900e-01   2.0556641e-01
   5.8027300e-01   1.8603516e-01
   5.8035700e-01   2.5195312e-01
   5.8044100e-01   2.4902344e-01
   5.8052500e-01   2.2558594e-01
   5.8060900e-01   2.4218750e-01
   5.8069300e-01   2.0605469e-01
   5.8077700e-01   2.0654297e-01
   5.8086100e-01   1.9238281e-01
   5.8094500e-01   1.5917969e-01
   5.8102900e-01   1.1376953e-01
   5.8111300e-01   1.0546875e-01
   5.8119700e-01   1.2890625e-01
   5.8128100e-01   1.0107422e-01
   5.8136500e-01   1.4257812e-01
   5.8144900e-01   1.6259766e-01
   5.8153300e-01   2.1289062e-01
   5.8161700e-01   2.3242188e-01
   5.8170100e-01   2.3242188e-01
   5.8178500e-01   2.2021484e-01
   5.8186900e-01   2.3388672e-01
   5.8195300e-01   2.2119141e-01
   5.8203700e-01   1.6845703e-01
   5.8212100e-01   1.1181641e-01
   5.8220500e-01   1.3037109e-01
   5.8228900e-01   1.1181641e-01
   5.8237300e-01   9.2285156e-02
   5.8245700e-01   5.1757812e-02
   5.8254100e-01   6.6894531e-02
   5.8262500e-01   8.1054688e-02
   5.8270900e-01   1.0400391e-01
   5.8279300e-01   1.2597656e-01
   5.8287700e-01   1.5820312e-01
   5.8296100e-01   1.7773438e-01
   5.8304500e-01   2.0800781e-01
   5.8312900e-01   2.0117188e-01
   5.8321300e-01   1.8701172e-01
   5.8329700e-01   1.9531250e-01
   5.8338100e-01   1.6162109e-01
   5.8346500e-01   2.0312500e-01
   5.8354900e-01   2.0996094e-01
   5.8363300e-01   2.1191406e-01
   5.8371700e-01   1.9042969e-01
   5.8380100e-01   1.8994141e-01
   5.8388500e-01   1.8798828e-01
   5.8396900e-01   2.2851562e-01
   5.8405300e-01   2.3437500e-01
   5.8413700e-01   2.5000000e-01
   5.8422100e-01   2.3876953e-01
   5.8430500e-01   2.8417969e-01
   5.8438900e-01   2.3779297e-01
   5.8447300e-01   2.2851562e-01
   5.8455700e-01   1.7578125e-01
   5.8464100e-01   1.8603516e-01
   5.8472500e-01   1.9335938e-01
   5.8480900e-01   2.2167969e-01
   5.8489300e-01   1.9580078e-01
   5.8497700e-01   1.8017578e-01
   5.8506100e-01   1.9921875e-01
   5.8514500e-01   2.0361328e-01
   5.8522900e-01   2.0751953e-01
   5.8531300e-01   2.1044922e-01
   5.8539700e-01   2.0947266e-01
   5.8548100e-01   1.6894531e-01
   5.8556500e-01   1.4257812e-01
   5.8564900e-01   1.3525391e-01
   5.8573300e-01   1.3525391e-01
   5.8581700e-01   1.5576172e-01
   5.8590100e-01   1.8212891e-01
   5.8598500e-01   1.7675781e-01
   5.8606900e-01   1.8457031e-01
   5.8615300e-01   1.5527344e-01
   5.8623700e-01   1.5429688e-01
   5.8632100e-01   1.4648438e-01
   5.8640500e-01   1.4306641e-01
   5.8648900e-01   1.7333984e-01
   5.8657300e-01   1.4648438e-01
   5.8665700e-01   1.3476562e-01
   5.8674100e-01   1.1962891e-01
   5.8682500e-01   1.3427734e-01
   5.8690900e-01   1.4013672e-01
   5.8699300e-01   1.4599609e-01
   5.8707700e-01   1.2939453e-01
   5.8716100e-01   1.0449219e-01
   5.8724500e-01   1.2695312e-01
   5.8732900e-01   1.6064453e-01
   5.8741300e-01   1.4013672e-01
   5.8749700e-01   1.1328125e-01
   5.8758100e-01   1.5087891e-01
   5.8766500e-01   1.6113281e-01
   5.8774900e-01   2.1240234e-01
   5.8783300e-01   1.9921875e-01
   5.8791700e-01   1.7431641e-01
   5.8800100e-01   1.8701172e-01
   5.8808500e-01   2.0605469e-01
   5.8816900e-01   1.8896484e-01
   5.8825300e-01   1.7968750e-01
   5.8833700e-01   1.6748047e-01
   5.8842100e-01   1.5625000e-01
   5.8850500e-01   1.6259766e-01
   5.8858900e-01   1.6601562e-01
   5.8867300e-01   1.6796875e-01
   5.8875700e-01   1.8261719e-01
   5.8884100e-01   1.3769531e-01
   5.8892500e-01   1.5185547e-01
   5.8900900e-01   1.4697266e-01
   5.8909300e-01   1.8359375e-01
   5.8917700e-01   1.5380859e-01
   5.8926100e-01   1.5869141e-01
   5.8934500e-01   1.8457031e-01
   5.8942900e-01   1.5576172e-01
   5.8951300e-01   1.5234375e-01
   5.8959700e-01   1.7236328e-01
   5.8968100e-01   1.9580078e-01
   5.8976500e-01   2.0605469e-01
   5.8984900e-01   1.9287109e-01
   5.8993300e-01   1.9628906e-01
   5.9001700e-01   1.5673828e-01
   5.9010100e-01   1.6601562e-01
   5.9018500e-01   1.7626953e-01
   5.9026900e-01   1.6992188e-01
   5.9035300e-01   1.7578125e-01
   5.9043700e-01   2.1630859e-01
   5.9052100e-01   1.8017578e-01
   5.9060500e-01   1.7089844e-01
   5.9068900e-01   2.0849609e-01
   5.9077300e-01   1.9921875e-01
   5.9085700e-01   2.0605469e-01
   5.9094100e-01   2.1191406e-01
   5.9102500e-01   1.9970703e-01
   5.9110900e-01   1.8457031e-01
   5.9119300e-01   1.7382812e-01
   5.9127700e-01   1.7041016e-01
   5.9136100e-01   1.5087891e-01
   5.9144500e-01   1.0546875e-01
   5.9152900e-01   1.2402344e-01
   5.9161300e-01   9.6191406e-02
   5.9169700e-01   1.0937500e-01
   5.9178100e-01   1.4501953e-01
   5.9186500e-01   1.5283203e-01
   5.9194900e-01   1.9287109e-01
   5.9203300e-01   1.6601562e-01
   5.9211700e-01   1.2500000e-01
   5.9220100e-01   1.2988281e-01
   5.9228500e-01   1.6601562e-01
   5.9236900e-01   1.8896484e-01
   5.9245300e-01   2.1191406e-01
   5.9253700e-01   2.0703125e-01
   5.9262100e-01   2.3339844e-01
   5.9270500e-01   2.2705078e-01
   5.9278900e-01   2.1289062e-01
   5.9287300e-01   2.0947266e-01
   5.9295700e-01   2.1679688e-01
   5.9304100e-01   2.0312500e-01
   5.9312500e-01   2.0312500e-01
   5.9320900e-01   2.0458984e-01
   5.9329300e-01   1.8798828e-01
   5.9337700e-01   1.9189453e-01
   5.9346100e-01   2.0068359e-01
   5.9354500e-01   1.9287109e-01
   5.9362900e-01   1.6748047e-01
   5.9371300e-01   1.5185547e-01
   5.9379700e-01   1.2548828e-01
   5.9388100e-01   8.8378906e-02
   5.9396500e-01   1.1767578e-01
   5.9404900e-01   1.2548828e-01
   5.9413300e-01   1.6064453e-01
   5.9421700e-01   1.5332031e-01
   5.9430100e-01   1.7187500e-01
   5.9438500e-01   1.9433594e-01
   5.9446900e-01   1.5625000e-01
   5.9455300e-01   1.8798828e-01
   5.9463700e-01   2.2753906e-01
   5.9472100e-01   2.2265625e-01
   5.9480500e-01   2.2265625e-01
   5.9488900e-01   2.0458984e-01
   5.9497300e-01   9.3750000e-02
   5.9505700e-01   3.7597656e-02
   5.9514100e-01   3.3203125e-02
   5.9522500e-01   4.4921875e-02
   5.9530900e-01   1.0058594e-01
   5.9539300e-01   1.3378906e-01
   5.9547700e-01   1.7773438e-01
   5.9556100e-01   1.9091797e-01
   5.9564500e-01   1.9873047e-01
   5.9572900e-01   1.9970703e-01
   5.9581300e-01   2.3535156e-01
   5.9589700e-01   2.3974609e-01
   5.9598100e-01   2.5878906e-01
   5.9606500e-01   2.8125000e-01
   5.9614900e-01   2.1875000e-01
   5.9623300e-01   2.1582031e-01
   5.9631700e-01   1.8798828e-01
   5.9640100e-01   2.2802734e-01
   5.9648500e-01   2.1777344e-01
   5.9656900e-01   1.9921875e-01
   5.9665300e-01   2.0800781e-01
   5.9673700e-01   1.9189453e-01
   5.9682100e-01   1.8017578e-01
   5.9690500e-01   1.5771484e-01
   5.9698900e-01   1.5771484e-01
   5.9707300e-01   1.4550781e-01
   5.9715700e-01   1.9726562e-01
   5.9724100e-01   1.6308594e-01
   5.9732500e-01   1.7968750e-01
   5.9740900e-01   1.5380859e-01
   5.9749300e-01   1.1328125e-01
   5.9757700e-01   1.1083984e-01
   5.9766100e-01   1.4550781e-01
   5.9774500e-01   1.4208984e-01
   5.9782900e-01   1.9628906e-01
   5.9791300e-01   2.0410156e-01
   5.9799700e-01   2.0605469e-01
   5.9808100e-01   1.9140625e-01
   5.9816500e-01   1.6845703e-01
   5.9824900e-01   1.9824219e-01
   5.9833300e-01   1.9824219e-01
   5.9841700e-01   1.7431641e-01
   5.9850100e-01   1.4013672e-01
   5.9858500e-01   2.0068359e-01
   5.9866900e-01   1.5722656e-01
   5.9875300e-01   1.5820312e-01
   5.9883700e-01   1.7089844e-01
   5.9892100e-01   1.8750000e-01
   5.9900500e-01   1.8164062e-01
   5.9908900e-01   1.8066406e-01
   5.9917300e-01   1.9238281e-01
   5.9925700e-01   1.7187500e-01
   5.9934100e-01   1.6015625e-01
   5.9942500e-01   1.7285156e-01
   5.9950900e-01   1.6943359e-01
   5.9959300e-01   1.8066406e-01
   5.9967700e-01   1.8554688e-01
   5.9976100e-01   1.6406250e-01
   5.9984500e-01   1.8505859e-01
   5.9992900e-01   1.5332031e-01
   6.0001300e-01   1.6650391e-01
   6.0009700e-01   1.5527344e-01
   6.0018100e-01   1.1914062e-01
   6.0026500e-01   9.2773438e-02
   6.0034900e-01   1.1328125e-01
   6.0043300e-01   1.4892578e-01
   6.0051700e-01   1.3134766e-01
   6.0060100e-01   1.7724609e-01
   6.0068500e-01   1.9433594e-01
   6.0076900e-01   2.2460938e-01
   6.0085300e-01   1.9970703e-01
   6.0093700e-01   1.6113281e-01
   6.0102100e-01   1.5771484e-01
   6.0110500e-01   2.0410156e-01
   6.0118900e-01   1.5429688e-01
   6.0127300e-01   8.8867188e-02
   6.0135700e-01   1.6992188e-01
   6.0144100e-01   2.0214844e-01
   6.0152500e-01   2.0947266e-01
   6.0160900e-01   2.5830078e-01
   6.0169300e-01   2.4511719e-01
   6.0177700e-01   2.4267578e-01
   6.0186100e-01   2.2753906e-01
   6.0194500e-01   2.2558594e-01
   6.0202900e-01   2.6513672e-01
   6.0211300e-01   2.4414062e-01
   6.0219700e-01   2.0019531e-01
   6.0228100e-01   1.7041016e-01
   6.0236500e-01   1.8359375e-01
   6.0244900e-01   1.8212891e-01
   6.0253300e-01   1.5087891e-01
   6.0261700e-01   1.5722656e-01
   6.0270100e-01   1.2451172e-01
   6.0278500e-01   1.7480469e-01
   6.0286900e-01   2.0458984e-01
   6.0295300e-01   1.7431641e-01
   6.0303700e-01   1.8066406e-01
   6.0312100e-01   1.5576172e-01
   6.0320500e-01   1.4746094e-01
   6.0328900e-01   1.6162109e-01
   6.0337300e-01   1.6015625e-01
   6.0345700e-01   1.5625000e-01
   6.0354100e-01   1.7138672e-01
   6.0362500e-01   1.7578125e-01
   6.0370900e-01   1.1474609e-01
   6.0379300e-01   1.3671875e-01
   6.0387700e-01   1.3037109e-01
   6.0396100e-01   1.3623047e-01
   6.0404500e-01   1.3525391e-01
   6.0412900e-01   1.7431641e-01
   6.0421300e-01   1.9775391e-01
   6.0429700e-01   2.0849609e-01
   6.0438100e-01   2.3535156e-01
   6.0446500e-01   2.2412109e-01
   6.0454900e-01   2.2460938e-01
   6.0463300e-01   2.2314453e-01
   6.0471700e-01   2.1240234e-01
   6.0480100e-01   1.9433594e-01
   6.0488500e-01   2.1826172e-01
   6.0496900e-01   2.1337891e-01
   6.0505300e-01   1.9921875e-01
   6.0513700e-01   2.1533203e-01
   6.0522100e-01   1.9726562e-01
   6.0530500e-01   1.7626953e-01
   6.0538900e-01   1.5429688e-01
   6.0547300e-01   1.6113281e-01
   6.0555700e-01   1.8750000e-01
   6.0564100e-01   1.9482422e-01
   6.0572500e-01   1.5332031e-01
   6.0580900e-01   1.5771484e-01
   6.0589300e-01   1.4746094e-01
   6.0597700e-01   1.4208984e-01
   6.0606100e-01   1.4746094e-01
   6.0614500e-01   1.2939453e-01
   6.0622900e-01   1.4794922e-01
   6.0631300e-01   1.4453125e-01
   6.0639700e-01   1.7626953e-01
   6.0648100e-01   1.9189453e-01
   6.0656500e-01   1.7529297e-01
   6.0664900e-01   1.3134766e-01
   6.0673300e-01   1.2207031e-01
   6.0681700e-01   1.1425781e-01
   6.0690100e-01   1.6503906e-01
   6.0698500e-01   1.8603516e-01
   6.0706900e-01   1.4990234e-01
   6.0715300e-01   1.6894531e-01
   6.0723700e-01   1.6699219e-01
   6.0732100e-01   1.5185547e-01
   6.0740500e-01   1.9531250e-01
   6.0748900e-01   1.8603516e-01
   6.0757300e-01   1.6113281e-01
   6.0765700e-01   1.5869141e-01
   6.0774100e-01   1.6064453e-01
   6.0782500e-01   1.6259766e-01
   6.0790900e-01   1.4794922e-01
   6.0799300e-01   1.1328125e-01
   6.0807700e-01   8.8867188e-02
   6.0816100e-01   7.0312500e-02
   6.0824500e-01   9.0820312e-02
   6.0832900e-01   1.6943359e-01
   6.0841300e-01   1.5966797e-01
   6.0849700e-01   1.4062500e-01
   6.0858100e-01   2.0654297e-01
   6.0866500e-01   2.0166016e-01
   6.0874900e-01   2.0703125e-01
   6.0883300e-01   1.3818359e-01
   6.0891700e-01   1.2304688e-01
   6.0900100e-01   1.6796875e-01
   6.0908500e-01   2.0654297e-01
   6.0916900e-01   2.5292969e-01
   6.0925300e-01   2.0117188e-01
   6.0933700e-01   2.6220703e-01
   6.0942100e-01   2.5830078e-01
   6.0950500e-01   2.2949219e-01
   6.0958900e-01   1.6162109e-01
   6.0967300e-01   1.5966797e-01
   6.0975700e-01   1.4941406e-01
   6.0984100e-01   1.9189453e-01
   6.0992500e-01   1.8554688e-01
   6.1000900e-01   2.1875000e-01
   6.1009300e-01   2.0947266e-01
   6.1017700e-01   1.8798828e-01
   6.1026100e-01   2.1484375e-01
   6.1034500e-01   2.1435547e-01
   6.1042900e-01   2.2998047e-01
   6.1051300e-01   2.4707031e-01
   6.1059700e-01   2.7783203e-01
   6.1068100e-01   2.5830078e-01
   6.1076500e-01   2.3681641e-01
   6.1084900e-01   2.0214844e-01
   6.1093300e-01   1.6162109e-01
   6.1101700e-01   1.6601562e-01
   6.1110100e-01   1.9628906e-01
   6.1118500e-01   1.7089844e-01
   6.1126900e-01   1.5234375e-01
   6.1135300e-01   1.7529297e-01
   6.1143700e-01   1.8798828e-01
   6.1152100e-01   2.1337891e-01
   6.1160500e-01   2.1435547e-01
   6.1168900e-01   2.2949219e-01
   6.1177300e-01   1.9921875e-01
   6.1185700e-01   2.3046875e-01
   6.1194100e-01   2.1923828e-01
   6.1202500e-01   3.1738281e-01
   6.1210900e-01   4.1992188e-01
   6.1219300e-01   5.5371094e-01
   6.1227700e-01   6.5185547e-01
   6.1236100e-01   6.8896484e-01
   6.1244500e-01   6.7871094e-01
   6.1252900e-01   6.3378906e-01
   6.1261300e-01   5.1464844e-01
   6.1269700e-01   4.2871094e-01
   6.1278100e-01   3.0908203e-01
   6.1286500e-01   1.7089844e-01
   6.1294900e-01   6.4453125e-02
   6.1303300e-01  -2.9296875e-02
   6.1311700e-01  -1.0400391e-01
   6.1320100e-01  -1.3671875e-01
   6.1328500e-01  -1.5966797e-01
   6.1336900e-01  -1.7968750e-01
   6.1345300e-01  -1.5185547e-01
   6.1353700e-01  -1.8652344e-01
   6.1362100e-01  -1.6503906e-01
   6.1370500e-01  -1.7041016e-01
   6.1378900e-01  -1.5380859e-01
   6.1387300e-01  -1.2744141e-01
   6.1395700e-01  -1.0400391e-01
   6.1404100e-01  -7.0312500e-02
   6.1412500e-01  -3.1738281e-02
   6.1420900e-01  -5.0292969e-02
   6.1429300e-01  -3.6132812e-02
   6.1437700e-01  -4.1015625e-02
   6.1446100e-01   2.6367188e-02
   6.1454500e-01   2.8320312e-02
   6.1462900e-01   9.7167969e-02
   6.1471300e-01   1.1523438e-01
   6.1479700e-01   1.1328125e-01
   6.1488100e-01   1.4550781e-01
   6.1496500e-01   1.2011719e-01
   6.1504900e-01   1.4160156e-01
   6.1513300e-01   1.9042969e-01
   6.1521700e-01   1.9335938e-01
   6.1530100e-01   2.0361328e-01
   6.1538500e-01   2.1191406e-01
   6.1546900e-01   2.2460938e-01
   6.1555300e-01   2.4902344e-01
   6.1563700e-01   2.5976562e-01
   6.1572100e-01   2.5830078e-01
   6.1580500e-01   2.4023438e-01
   6.1588900e-01   2.1142578e-01
   6.1597300e-01   2.4218750e-01
   6.1605700e-01   2.3681641e-01
   6.1614100e-01   2.2558594e-01
   6.1622500e-01   2.1728516e-01
   6.1630900e-01   1.8896484e-01
   6.1639300e-01   2.0507812e-01
   6.1647700e-01   1.8554688e-01
   6.1656100e-01   2.4414062e-01
   6.1664500e-01   2.6123047e-01
   6.1672900e-01   2.7148438e-01
   6.1681300e-01   2.8710938e-01
   6.1689700e-01   2.5488281e-01
   6.1698100e-01   2.1582031e-01
   6.1706500e-01   1.7529297e-01
   6.1714900e-01   1.5185547e-01
   6.1723300e-01   1.2451172e-01
   6.1731700e-01   1.5673828e-01
   6.1740100e-01   2.0117188e-01
   6.1748500e-01   1.9384766e-01
   6.1756900e-01   2.2460938e-01
   6.1765300e-01   2.1093750e-01
   6.1773700e-01   2.2851562e-01
   6.1782100e-01   2.3046875e-01
   6.1790500e-01   2.0166016e-01
   6.1798900e-01   1.4453125e-01
   6.1807300e-01   1.7480469e-01
   6.1815700e-01   1.5039062e-01
   6.1824100e-01   2.1582031e-01
   6.1832500e-01   1.9775391e-01
   6.1840900e-01   1.9335938e-01
   6.1849300e-01   2.2363281e-01
   6.1857700e-01   1.9482422e-01
   6.1866100e-01   2.0605469e-01
   6.1874500e-01   2.1435547e-01
   6.1882900e-01   2.3291016e-01
   6.1891300e-01   2.1191406e-01
   6.1899700e-01   1.9921875e-01
   6.1908100e-01   2.0312500e-01
   6.1916500e-01   1.8457031e-01
   6.1924900e-01   1.7968750e-01
   6.1933300e-01   1.6894531e-01
   6.1941700e-01   1.2890625e-01
   6.1950100e-01   1.4160156e-01
   6.1958500e-01   1.3037109e-01
   6.1966900e-01   1.1083984e-01
   6.1975300e-01   1.2597656e-01
   6.1983700e-01   1.2792969e-01
   6.1992100e-01   1.3574219e-01
   6.2000500e-01   1.5234375e-01
   6.2008900e-01   1.3037109e-01
   6.2017300e-01   1.3085938e-01
   6.2025700e-01   1.3671875e-01
   6.2034100e-01   1.2207031e-01
   6.2042500e-01   1.4941406e-01
   6.2050900e-01   1.7431641e-01
   6.2059300e-01   1.4843750e-01
   6.2067700e-01   1.4599609e-01
   6.2076100e-01   1.9238281e-01
   6.2084500e-01   1.6259766e-01
   6.2092900e-01   1.3037109e-01
   6.2101300e-01   1.4257812e-01
   6.2109700e-01   1.6406250e-01
   6.2118100e-01   1.5283203e-01
   6.2126500e-01   1.3964844e-01
   6.2134900e-01   1.3769531e-01
   6.2143300e-01   1.6601562e-01
   6.2151700e-01   1.3476562e-01
   6.2160100e-01   1.9238281e-01
   6.2168500e-01   1.9873047e-01
   6.2176900e-01   1.3378906e-01
   6.2185300e-01   1.5185547e-01
   6.2193700e-01   1.5429688e-01
   6.2202100e-01   1.7773438e-01
   6.2210500e-01   2.0898438e-01
   6.2218900e-01   1.8798828e-01
   6.2227300e-01   1.8164062e-01
   6.2235700e-01   1.9433594e-01
   6.2244100e-01   1.8261719e-01
   6.2252500e-01   2.0800781e-01
   6.2260900e-01   2.3486328e-01
   6.2269300e-01   2.8222656e-01
   6.2277700e-01   5.3710938e-02
   6.2286100e-01   7.3242188e-03
   6.2294500e-01   1.1328125e-01
   6.2302900e-01   1.3427734e-01
   6.2311300e-01   2.1142578e-01
   6.2319700e-01   2.3730469e-01
   6.2328100e-01   2.2656250e-01
   6.2336500e-01   2.1533203e-01
   6.2344900e-01   2.3632812e-01
   6.2353300e-01   2.3535156e-01
   6.2361700e-01   2.1679688e-01
   6.2370100e-01   2.4316406e-01
   6.2378500e-01   2.0849609e-01
   6.2386900e-01   1.9189453e-01
   6.2395300e-01   1.8457031e-01
   6.2403700e-01   1.8066406e-01
   6.2412100e-01   1.7089844e-01
   6.2420500e-01   1.4160156e-01
   6.2428900e-01   1.2744141e-01
   6.2437300e-01   1.3281250e-01
   6.2445700e-01   1.5234375e-01
   6.2454100e-01   1.5673828e-01
   6.2462500e-01   1.1376953e-01
   6.2470900e-01   1.4404297e-01
   6.2479300e-01   1.4160156e-01
   6.2487700e-01   1.2255859e-01
   6.2496100e-01   1.0449219e-01
   6.2504500e-01   9.6191406e-02
   6.2512900e-01   7.9589844e-02
   6.2521300e-01   7.9101562e-02
   6.2529700e-01   1.2744141e-01
   6.2538100e-01   1.6162109e-01
   6.2546500e-01   1.8115234e-01
   6.2554900e-01   1.6650391e-01
   6.2563300e-01   9.1308594e-02
   6.2571700e-01   1.1865234e-01
   6.2580100e-01   1.1816406e-01
   6.2588500e-01   1.3183594e-01
   6.2596900e-01   1.2988281e-01
   6.2605300e-01   1.6650391e-01
   6.2613700e-01   1.6894531e-01
   6.2622100e-01   1.5283203e-01
   6.2630500e-01   1.2988281e-01
   6.2638900e-01   1.4794922e-01
   6.2647300e-01   1.7724609e-01
   6.2655700e-01   1.6015625e-01
   6.2664100e-01   1.8115234e-01
   6.2672500e-01   1.4453125e-01
   6.2680900e-01   1.6601562e-01
   6.2689300e-01   1.6943359e-01
   6.2697700e-01   1.6406250e-01
   6.2706100e-01   1.3427734e-01
   6.2714500e-01   1.4648438e-01
   6.2722900e-01   1.1572266e-01
   6.2731300e-01   1.5478516e-01
   6.2739700e-01   1.5625000e-01
   6.2748100e-01   1.0302734e-01
   6.2756500e-01   8.1054688e-02
   6.2764900e-01   7.0312500e-02
   6.2773300e-01   1.3378906e-01
   6.2781700e-01   1.4257812e-01
   6.2790100e-01   2.0458984e-01
   6.2798500e-01   2.0849609e-01
   6.2806900e-01   2.0898438e-01
   6.2815300e-01   2.1582031e-01
   6.2823700e-01   2.0166016e-01
   6.2832100e-01   1.8603516e-01
   6.2840500e-01   1.5917969e-01
   6.2848900e-01   1.2988281e-01
   6.2857300e-01   1.1279297e-01
   6.2865700e-01   1.2011719e-01
   6.2874100e-01   1.6357422e-01
   6.2882500e-01   1.7431641e-01
   6.2890900e-01   2.0263672e-01
   6.2899300e-01   1.8603516e-01
   6.2907700e-01   1.8261719e-01
   6.2916100e-01   1.7480469e-01
   6.2924500e-01   1.5185547e-01
   6.2932900e-01   1.4355469e-01
   6.2941300e-01   1.7675781e-01
   6.2949700e-01   1.5039062e-01
   6.2958100e-01   1.5136719e-01
   6.2966500e-01   2.0019531e-01
   6.2974900e-01   2.0654297e-01
   6.2983300e-01   2.0507812e-01
   6.2991700e-01   2.0361328e-01
   6.3000100e-01   2.0312500e-01
   6.3008500e-01   1.2988281e-01
   6.3016900e-01   4.7363281e-02
   6.3025300e-01   3.4179688e-02
   6.3033700e-01   5.6152344e-02
   6.3042100e-01   7.6660156e-02
   6.3050500e-01   1.0546875e-01
   6.3058900e-01   1.5136719e-01
   6.3067300e-01   1.9287109e-01
   6.3075700e-01   1.8505859e-01
   6.3084100e-01   2.1337891e-01
   6.3092500e-01   2.3193359e-01
   6.3100900e-01   2.2509766e-01
   6.3109300e-01   2.4853516e-01
   6.3117700e-01   2.6220703e-01
   6.3126100e-01   2.6367188e-01
   6.3134500e-01   2.7685547e-01
   6.3142900e-01   2.7832031e-01
   6.3151300e-01   2.7148438e-01
   6.3159700e-01   3.0224609e-01
   6.3168100e-01   2.4121094e-01
   6.3176500e-01   2.1972656e-01
   6.3184900e-01   1.6796875e-01
   6.3193300e-01   1.8652344e-01
   6.3201700e-01   1.4697266e-01
   6.3210100e-01   1.6064453e-01
   6.3218500e-01   1.6699219e-01
   6.3226900e-01   1.5576172e-01
   6.3235300e-01   1.7724609e-01
   6.3243700e-01   1.9580078e-01
   6.3252100e-01   1.8115234e-01
   6.3260500e-01   2.0117188e-01
   6.3268900e-01   2.5195312e-01
   6.3277300e-01   2.8417969e-01
   6.3285700e-01   2.9345703e-01
   6.3294100e-01   2.3144531e-01
   6.3302500e-01   1.9873047e-01
   6.3310900e-01   1.5234375e-01
   6.3319300e-01   1.4013672e-01
   6.3327700e-01   1.5429688e-01
   6.3336100e-01   1.7578125e-01
   6.3344500e-01   1.5087891e-01
   6.3352900e-01   1.1572266e-01
   6.3361300e-01   6.4941406e-02
   6.3369700e-01   3.0761719e-02
   6.3378100e-01   2.1972656e-02
   6.3386500e-01   4.7363281e-02
   6.3394900e-01   6.4941406e-02
   6.3403300e-01   1.1328125e-01
   6.3411700e-01   1.5673828e-01
   6.3420100e-01   1.7968750e-01
   6.3428500e-01   1.9384766e-01
   6.3436900e-01   1.9921875e-01
   6.3445300e-01   1.6015625e-01
   6.3453700e-01   1.5771484e-01
   6.3462100e-01   1.6455078e-01
   6.3470500e-01   1.6894531e-01
   6.3478900e-01   1.6406250e-01
   6.3487300e-01   1.8896484e-01
   6.3495700e-01   1.8994141e-01
   6.3504100e-01   1.9531250e-01
   6.3512500e-01   1.8408203e-01
   6.3520900e-01   1.9140625e-01
   6.3529300e-01   1.5771484e-01
   6.3537700e-01   1.6699219e-01
   6.3546100e-01   1.6943359e-01
   6.3554500e-01   1.7236328e-01
   6.3562900e-01   1.9287109e-01
   6.3571300e-01   2.0214844e-01
   6.3579700e-01   1.8945312e-01
   6.3588100e-01   1.8945312e-01
   6.3596500e-01   2.0751953e-01
   6.3604900e-01   2.4169922e-01
   6.3613300e-01   2.0605469e-01
   6.3621700e-01   1.9531250e-01
   6.3630100e-01   1.8066406e-01
   6.3638500e-01   1.3867188e-01
   6.3646900e-01   1.3720703e-01
   6.3655300e-01   1.5527344e-01
   6.3663700e-01   1.5185547e-01
   6.3672100e-01   1.7529297e-01
   6.3680500e-01   1.9628906e-01
   6.3688900e-01   1.9189453e-01
   6.3697300e-01   1.7529297e-01
   6.3705700e-01   1.7480469e-01
   6.3714100e-01   1.8212891e-01
   6.3722500e-01   1.6748047e-01
   6.3730900e-01   1.5332031e-01
   6.3739300e-01   1.4355469e-01
   6.3747700e-01   1.5332031e-01
   6.3756100e-01   1.6894531e-01
   6.3764500e-01   1.7333984e-01
   6.3772900e-01   1.5576172e-01
   6.3781300e-01   1.6015625e-01
   6.3789700e-01   1.8701172e-01
   6.3798100e-01   1.7285156e-01
   6.3806500e-01   2.1289062e-01
   6.3814900e-01   2.1093750e-01
   6.3823300e-01   2.1337891e-01
   6.3831700e-01   2.0166016e-01
   6.3840100e-01   2.4365234e-01
   6.3848500e-01   1.8261719e-01
   6.3856900e-01   1.9921875e-01
   6.3865300e-01   1.7822266e-01
   6.3873700e-01   1.9287109e-01
   6.3882100e-01   1.6748047e-01
   6.3890500e-01   1.7675781e-01
   6.3898900e-01   1.8408203e-01
   6.3907300e-01   1.5820312e-01
   6.3915700e-01   1.8554688e-01
   6.3924100e-01   1.7236328e-01
   6.3932500e-01   1.0205078e-01
   6.3940900e-01   1.3085938e-01
   6.3949300e-01   1.6064453e-01
   6.3957700e-01   1.4941406e-01
   6.3966100e-01   1.8164062e-01
   6.3974500e-01   2.0117188e-01
   6.3982900e-01   2.1386719e-01
   6.3991300e-01   2.7343750e-01
   6.3999700e-01   3.4521484e-01
   6.4008100e-01   2.3339844e-01
   6.4016500e-01   1.8554688e-01
   6.4024900e-01   2.1630859e-01
   6.4033300e-01   2.1240234e-01
   6.4041700e-01   2.2949219e-01
   6.4050100e-01   1.7382812e-01
   6.4058500e-01   1.6552734e-01
   6.4066900e-01   1.5380859e-01
   6.4075300e-01   1.4892578e-01
   6.4083700e-01   1.7626953e-01
   6.4092100e-01   1.6650391e-01
   6.4100500e-01   1.5966797e-01
   6.4108900e-01   1.4746094e-01
   6.4117300e-01   1.4648438e-01
   6.4125700e-01   1.4746094e-01
   6.4134100e-01   8.7890625e-02
   6.4142500e-01   6.5429688e-02
   6.4150900e-01   1.0449219e-01
   6.4159300e-01   1.1669922e-01
   6.4167700e-01   1.2548828e-01
   6.4176100e-01   1.1816406e-01
   6.4184500e-01   1.2255859e-01
   6.4192900e-01   1.5576172e-01
   6.4201300e-01   1.8505859e-01
   6.4209700e-01   1.7089844e-01
   6.4218100e-01   1.9775391e-01
   6.4226500e-01   1.8896484e-01
   6.4234900e-01   1.6113281e-01
   6.4243300e-01   1.1425781e-01
   6.4251700e-01   8.9355469e-02
   6.4260100e-01   8.0078125e-02
   6.4268500e-01   7.7148438e-02
   6.4276900e-01   1.4306641e-01
   6.4285300e-01   1.1718750e-01
   6.4293700e-01   1.0546875e-01
   6.4302100e-01   8.8867188e-02
   6.4310500e-01   5.6640625e-02
   6.4318900e-01   7.6171875e-02
   6.4327300e-01   6.4453125e-02
   6.4335700e-01   8.6914062e-02
   6.4344100e-01   8.6425781e-02
   6.4352500e-01   1.2255859e-01
   6.4360900e-01   1.9580078e-01
   6.4369300e-01   1.9580078e-01
   6.4377700e-01   2.4218750e-01
   6.4386100e-01   2.7343750e-01
   6.4394500e-01   3.0273438e-01
   6.4402900e-01   2.6611328e-01
   6.4411300e-01   2.8759766e-01
   6.4419700e-01   2.9443359e-01
   6.4428100e-01   2.7587891e-01
   6.4436500e-01   2.6904297e-01
   6.4444900e-01   2.9248047e-01
   6.4453300e-01   2.9345703e-01
   6.4461700e-01   2.8125000e-01
   6.4470100e-01   2.5830078e-01
   6.4478500e-01   2.1289062e-01
   6.4486900e-01   2.3828125e-01
   6.4495300e-01   2.3291016e-01
   6.4503700e-01   2.2070312e-01
   6.4512100e-01   2.1630859e-01
   6.4520500e-01   1.6699219e-01
   6.4528900e-01   1.5917969e-01
   6.4537300e-01   1.4013672e-01
   6.4545700e-01   8.3496094e-02
   6.4554100e-01   1.2158203e-01
   6.4562500e-01   1.1914062e-01
   6.4570900e-01   8.4472656e-02
   6.4579300e-01   6.8847656e-02
   6.4587700e-01   9.9609375e-02
   6.4596100e-01   1.3281250e-01
   6.4604500e-01   1.9482422e-01
   6.4612900e-01   2.0214844e-01
   6.4621300e-01   1.6650391e-01
   6.4629700e-01   1.7529297e-01
   6.4638100e-01   1.6650391e-01
   6.4646500e-01   1.5087891e-01
   6.4654900e-01   1.3330078e-01
   6.4663300e-01   1.3183594e-01
   6.4671700e-01   1.5820312e-01
   6.4680100e-01   1.6455078e-01
   6.4688500e-01   1.4746094e-01
   6.4696900e-01   7.6660156e-02
   6.4705300e-01   3.6132812e-02
   6.4713700e-01   5.3710938e-02
   6.4722100e-01   5.9082031e-02
   6.4730500e-01   9.5214844e-02
   6.4738900e-01   1.0400391e-01
   6.4747300e-01   1.0107422e-01
   6.4755700e-01   8.9843750e-02
   6.4764100e-01   9.6679688e-02
   6.4772500e-01   1.4160156e-01
   6.4780900e-01   1.9824219e-01
   6.4789300e-01   1.7773438e-01
   6.4797700e-01   1.9140625e-01
   6.4806100e-01   2.1582031e-01
   6.4814500e-01   2.2265625e-01
   6.4822900e-01   2.2412109e-01
   6.4831300e-01   1.9091797e-01
   6.4839700e-01   2.1386719e-01
   6.4848100e-01   1.9921875e-01
   6.4856500e-01   1.3867188e-01
   6.4864900e-01   1.4160156e-01
   6.4873300e-01   1.3623047e-01
   6.4881700e-01   9.8632812e-02
   6.4890100e-01   1.5429688e-01
   6.4898500e-01   1.8164062e-01
   6.4906900e-01   1.7236328e-01
   6.4915300e-01   1.4990234e-01
   6.4923700e-01   1.3964844e-01
   6.4932100e-01   1.0546875e-01
   6.4940500e-01   1.2695312e-01
   6.4948900e-01   1.6503906e-01
   6.4957300e-01   1.9824219e-01
   6.4965700e-01   1.7333984e-01
   6.4974100e-01   1.5429688e-01
   6.4982500e-01   1.4306641e-01
   6.4990900e-01   1.4355469e-01
   6.4999300e-01   1.0693359e-01
   6.5007700e-01   1.1718750e-01
   6.5016100e-01   1.0742188e-01
   6.5024500e-01   1.0156250e-01
   6.5032900e-01   1.3769531e-01
   6.5041300e-01   1.1181641e-01
   6.5049700e-01   1.2744141e-01
   6.5058100e-01   8.9355469e-02
   6.5066500e-01   9.1796875e-02
   6.5074900e-01   1.0156250e-01
   6.5083300e-01   7.5195312e-02
   6.5091700e-01   8.5449219e-02
   6.5100100e-01   1.1132812e-01
   6.5108500e-01   7.5683594e-02
   6.5116900e-01   1.0400391e-01
   6.5125300e-01   1.1816406e-01
   6.5133700e-01   1.6015625e-01
   6.5142100e-01   1.6503906e-01
   6.5150500e-01   2.0410156e-01
   6.5158900e-01   1.6308594e-01
   6.5167300e-01   1.7529297e-01
   6.5175700e-01   1.2792969e-01
   6.5184100e-01   1.6308594e-01
   6.5192500e-01   1.2792969e-01
   6.5200900e-01   1.7236328e-01
   6.5209300e-01   1.4306641e-01
   6.5217700e-01   1.1914062e-01
   6.5226100e-01   1.3085938e-01
   6.5234500e-01   1.0498047e-01
   6.5242900e-01   1.2988281e-01
   6.5251300e-01   1.0400391e-01
   6.5259700e-01   9.6191406e-02
   6.5268100e-01   1.0546875e-01
   6.5276500e-01   1.1230469e-01
   6.5284900e-01   1.0156250e-01
   6.5293300e-01   1.0009766e-01
   6.5301700e-01   8.3007812e-02
   6.5310100e-01   1.0986328e-01
   6.5318500e-01   1.3037109e-01
   6.5326900e-01   1.8066406e-01
   6.5335300e-01   1.7138672e-01
   6.5343700e-01   1.4941406e-01
   6.5352100e-01   1.4355469e-01
   6.5360500e-01   1.4208984e-01
   6.5368900e-01   1.7724609e-01
   6.5377300e-01   1.4648438e-01
   6.5385700e-01   1.6259766e-01
   6.5394100e-01   1.5673828e-01
   6.5402500e-01   1.2158203e-01
   6.5410900e-01   1.5917969e-01
   6.5419300e-01   1.4990234e-01
   6.5427700e-01   1.6748047e-01
   6.5436100e-01   1.5380859e-01
   6.5444500e-01   1.9628906e-01
   6.5452900e-01   1.6601562e-01
   6.5461300e-01   1.3574219e-01
   6.5469700e-01   1.5429688e-01
   6.5478100e-01   1.6259766e-01
   6.5486500e-01   1.0937500e-01
   6.5494900e-01   1.0986328e-01
   6.5503300e-01   8.3984375e-02
   6.5511700e-01   6.2500000e-02
   6.5520100e-01   5.0292969e-02
   6.5528500e-01   9.5214844e-02
   6.5536900e-01   6.2500000e-02
   6.5545300e-01   9.2773438e-02
   6.5553700e-01   1.1669922e-01
   6.5562100e-01   1.4453125e-01
   6.5570500e-01   1.3525391e-01
   6.5578900e-01   1.4648438e-01
   6.5587300e-01   1.5234375e-01
   6.5595700e-01   1.6943359e-01
   6.5604100e-01   1.1328125e-01
   6.5612500e-01   1.1035156e-01
   6.5620900e-01   1.1718750e-01
   6.5629300e-01   1.0839844e-01
   6.5637700e-01   1.2988281e-01
   6.5646100e-01   1.3818359e-01
   6.5654500e-01   1.0205078e-01
   6.5662900e-01   4.4921875e-02
   6.5671300e-01   2.7343750e-02
   6.5679700e-01   4.0527344e-02
   6.5688100e-01   6.4453125e-02
   6.5696500e-01   7.5683594e-02
   6.5704900e-01   8.3496094e-02
   6.5713300e-01   1.2304688e-01
   6.5721700e-01   1.0791016e-01
   6.5730100e-01   9.0820312e-02
   6.5738500e-01   8.6425781e-02
   6.5746900e-01   9.9609375e-02
   6.5755300e-01   4.9804688e-02
   6.5763700e-01   2.3437500e-02
   6.5772100e-01   2.9296875e-02
   6.5780500e-01   4.2480469e-02
   6.5788900e-01   5.1757812e-02
   6.5797300e-01   6.2500000e-02
   6.5805700e-01   1.0937500e-01
   6.5814100e-01   8.5937500e-02
   6.5822500e-01   1.2792969e-01
   6.5830900e-01   1.5185547e-01
   6.5839300e-01   1.8212891e-01
   6.5847700e-01   1.5332031e-01
   6.5856100e-01   1.6406250e-01
   6.5864500e-01   1.3085938e-01
   6.5872900e-01   1.2988281e-01
   6.5881300e-01   1.2988281e-01
   6.5889700e-01   1.1962891e-01
   6.5898100e-01   9.3261719e-02
   6.5906500e-01   1.2744141e-01
   6.5914900e-01   1.2109375e-01
   6.5923300e-01   1.1328125e-01
   6.5931700e-01   4.6386719e-02
   6.5940100e-01   1.2255859e-01
   6.5948500e-01   1.5283203e-01
   6.5956900e-01   1.0498047e-01
   6.5965300e-01   1.1523438e-01
   6.5973700e-01   1.5039062e-01
   6.5982100e-01   1.3427734e-01
   6.5990500e-01   1.3720703e-01
   6.5998900e-01   1.0498047e-01
   6.6007300e-01   9.8632812e-02
   6.6015700e-01   1.2304688e-01
   6.6024100e-01   8.9843750e-02
   6.6032500e-01   8.2519531e-02
   6.6040900e-01   9.5214844e-02
   6.6049300e-01   4.0527344e-02
   6.6057700e-01   4.1015625e-02
   6.6066100e-01   6.2988281e-02
   6.6074500e-01   9.3261719e-02
   6.6082900e-01   8.5937500e-02
   6.6091300e-01   1.1962891e-01
   6.6099700e-01   1.3183594e-01
   6.6108100e-01   1.4746094e-01
   6.6116500e-01   1.5136719e-01
   6.6124900e-01   1.7773438e-01
   6.6133300e-01   1.9824219e-01
   6.6141700e-01   1.7333984e-01
   6.6150100e-01   1.8505859e-01
   6.6158500e-01   1.7089844e-01
   6.6166900e-01   1.6455078e-01
   6.6175300e-01   1.3769531e-01
   6.6183700e-01   1.3085938e-01
   6.6192100e-01   1.4208984e-01
   6.6200500e-01   1.2548828e-01
   6.6208900e-01   1.4062500e-01
   6.6217300e-01   1.6308594e-01
   6.6225700e-01   1.4550781e-01
   6.6234100e-01   1.6406250e-01
   6.6242500e-01   1.7089844e-01
   6.6250900e-01   1.7871094e-01
   6.6259300e-01   1.3818359e-01
   6.6267700e-01   1.3867188e-01
   6.6276100e-01   1.5869141e-01
   6.6284500e-01   1.6845703e-01
   6.6292900e-01   1.4746094e-01
   6.6301300e-01   1.4599609e-01
   6.6309700e-01   1.8457031e-01
   6.6318100e-01   1.5527344e-01
   6.6326500e-01   1.0742188e-01
   6.6334900e-01   8.3007812e-02
   6.6343300e-01   1.0595703e-01
   6.6351700e-01   9.3750000e-02
   6.6360100e-01   1.0107422e-01
   6.6368500e-01   1.1621094e-01
   6.6376900e-01   8.3007812e-02
   6.6385300e-01   1.1474609e-01
   6.6393700e-01   7.3730469e-02
   6.6402100e-01   1.2060547e-01
   6.6410500e-01   1.1035156e-01
   6.6418900e-01   1.2792969e-01
   6.6427300e-01   1.2548828e-01
   6.6435700e-01   1.2988281e-01
   6.6444100e-01   1.5820312e-01
   6.6452500e-01   1.3867188e-01
   6.6460900e-01   1.4550781e-01
   6.6469300e-01   1.2353516e-01
   6.6477700e-01   1.0009766e-01
   6.6486100e-01   9.2285156e-02
   6.6494500e-01   9.1796875e-02
   6.6502900e-01   2.2949219e-02
   6.6511300e-01   6.5429688e-02
   6.6519700e-01   8.4960938e-02
   6.6528100e-01   3.0761719e-02
   6.6536500e-01  -3.2714844e-02
   6.6544900e-01  -5.8593750e-02
   6.6553300e-01  -1.0742188e-02
   6.6561700e-01   3.6132812e-02
   6.6570100e-01   4.1992188e-02
   6.6578500e-01   6.8359375e-02
   6.6586900e-01   6.8359375e-02
   6.6595300e-01   5.7617188e-02
   6.6603700e-01   1.0156250e-01
   6.6612100e-01   9.6679688e-02
   6.6620500e-01   1.4160156e-01
   6.6628900e-01   1.2890625e-01
   6.6637300e-01   1.7138672e-01
   6.6645700e-01   1.9140625e-01
   6.6654100e-01   2.0263672e-01
   6.6662500e-01   2.3437500e-01
   6.6670900e-01   2.4267578e-01
   6.6679300e-01   2.1826172e-01
   6.6687700e-01   2.0800781e-01
   6.6696100e-01   1.9189453e-01
   6.6704500e-01   2.0654297e-01
   6.6712900e-01   2.2460938e-01
   6.6721300e-01   1.7919922e-01
   6.6729700e-01   1.5917969e-01
   6.6738100e-01   1.3476562e-01
   6.6746500e-01   1.1474609e-01
   6.6754900e-01   9.6191406e-02
   6.6763300e-01   1.0351562e-01
   6.6771700e-01   1.3134766e-01
   6.6780100e-01   1.4306641e-01
   6.6788500e-01   1.5087891e-01
   6.6796900e-01   1.6308594e-01
   6.6805300e-01   1.4843750e-01
   6.6813700e-01   1.3964844e-01
   6.6822100e-01   1.5136719e-01
   6.6830500e-01   1.4746094e-01
   6.6838900e-01   1.1816406e-01
   6.6847300e-01   1.3818359e-01
   6.6855700e-01   1.7041016e-01
   6.6864100e-01   1.5429688e-01
   6.6872500e-01   1.5527344e-01
   6.6880900e-01   1.3818359e-01
   6.6889300e-01   1.3037109e-01
   6.6897700e-01   1.2255859e-01
   6.6906100e-01   8.9843750e-02
   6.6914500e-01   7.1777344e-02
   6.6922900e-01   1.0400391e-01
   6.6931300e-01   1.1132812e-01
   6.6939700e-01   1.1376953e-01
   6.6948100e-01   1.4013672e-01
   6.6956500e-01   1.7919922e-01
   6.6964900e-01   1.7041016e-01
   6.6973300e-01   1.5087891e-01
   6.6981700e-01   1.1767578e-01
   6.6990100e-01   1.4843750e-01
   6.6998500e-01   1.3769531e-01
   6.7006900e-01   1.5429688e-01
   6.7015300e-01   1.5283203e-01
   6.7023700e-01   1.6650391e-01
   6.7032100e-01   1.3671875e-01
   6.7040500e-01   1.6308594e-01
   6.7048900e-01   1.4794922e-01
   6.7057300e-01   1.5234375e-01
   6.7065700e-01   1.8212891e-01
   6.7074100e-01   1.3574219e-01
   6.7082500e-01   1.6064453e-01
   6.7090900e-01   1.5332031e-01
   6.7099300e-01   1.6308594e-01
   6.7107700e-01   1.4599609e-01
   6.7116100e-01   1.6210938e-01
   6.7124500e-01   1.4941406e-01
   6.7132900e-01   1.5380859e-01
   6.7141300e-01   1.5283203e-01
   6.7149700e-01   1.4941406e-01
   6.7158100e-01   1.2841797e-01
   6.7166500e-01   7.2265625e-02
   6.7174900e-01   5.1757812e-02
   6.7183300e-01   7.8125000e-02
   6.7191700e-01   1.1230469e-01
   6.7200100e-01   1.3867188e-01
   6.7208500e-01   1.1523438e-01
   6.7216900e-01   1.4599609e-01
   6.7225300e-01   1.4453125e-01
   6.7233700e-01   1.6015625e-01
   6.7242100e-01   1.2011719e-01
   6.7250500e-01   1.6064453e-01
   6.7258900e-01   1.5185547e-01
   6.7267300e-01   1.7138672e-01
   6.7275700e-01   1.4550781e-01
   6.7284100e-01   1.6699219e-01
   6.7292500e-01   1.7333984e-01
   6.7300900e-01   2.0312500e-01
   6.7309300e-01   2.2167969e-01
   6.7317700e-01   1.8896484e-01
   6.7326100e-01   1.8603516e-01
   6.7334500e-01   1.6894531e-01
   6.7342900e-01   1.7626953e-01
   6.7351300e-01   1.9531250e-01
   6.7359700e-01   2.2070312e-01
   6.7368100e-01   2.2119141e-01
   6.7376500e-01   1.8652344e-01
   6.7384900e-01   1.6796875e-01
   6.7393300e-01   1.4941406e-01
   6.7401700e-01   1.7382812e-01
   6.7410100e-01   1.4941406e-01
   6.7418500e-01   1.6943359e-01
   6.7426900e-01   1.6210938e-01
   6.7435300e-01   1.6992188e-01
   6.7443700e-01   1.4746094e-01
   6.7452100e-01   1.7578125e-01
   6.7460500e-01   1.8212891e-01
   6.7468900e-01   1.6406250e-01
   6.7477300e-01   1.8115234e-01
   6.7485700e-01   1.9970703e-01
   6.7494100e-01   1.9287109e-01
   6.7502500e-01   1.8359375e-01
   6.7510900e-01   1.8701172e-01
   6.7519300e-01   2.3730469e-01
   6.7527700e-01   2.1728516e-01
   6.7536100e-01   2.0898438e-01
   6.7544500e-01   1.6210938e-01
   6.7552900e-01   1.6064453e-01
   6.7561300e-01   1.1621094e-01
   6.7569700e-01   8.9843750e-02
   6.7578100e-01   5.8593750e-02
   6.7586500e-01   4.5898438e-02
   6.7594900e-01   4.8828125e-02
   6.7603300e-01   2.6367188e-02
   6.7611700e-01   7.8613281e-02
   6.7620100e-01   1.1669922e-01
   6.7628500e-01   1.3867188e-01
   6.7636900e-01   1.7871094e-01
   6.7645300e-01   2.3974609e-01
   6.7653700e-01   3.5058594e-01
   6.7662100e-01   2.7734375e-01
   6.7670500e-01   2.4658203e-01
   6.7678900e-01   2.4902344e-01
   6.7687300e-01   3.0273438e-01
   6.7695700e-01   3.4863281e-01
   6.7704100e-01   3.6718750e-01
   6.7712500e-01   2.9003906e-01
   6.7720900e-01   2.6367188e-01
   6.7729300e-01   2.5585938e-01
   6.7737700e-01   1.8847656e-01
   6.7746100e-01   1.7968750e-01
   6.7754500e-01   1.8798828e-01
   6.7762900e-01   2.5195312e-01
   6.7771300e-01   4.2285156e-01
   6.7779700e-01   5.7519531e-01
   6.7788100e-01   6.6113281e-01
   6.7796500e-01   7.0410156e-01
   6.7804900e-01   6.5478516e-01
   6.7813300e-01   5.3076172e-01
   6.7821700e-01   4.5458984e-01
   6.7830100e-01   3.1250000e-01
   6.7838500e-01   1.2548828e-01
   6.7846900e-01   3.4179688e-02
   6.7855300e-01  -5.8105469e-02
   6.7863700e-01  -1.0986328e-01
   6.7872100e-01  -1.5917969e-01
   6.7880500e-01  -1.5136719e-01
   6.7888900e-01  -1.6552734e-01
   6.7897300e-01  -1.5185547e-01
   6.7905700e-01  -1.3037109e-01
   6.7914100e-01  -1.2402344e-01
   6.7922500e-01  -1.6259766e-01
   6.7930900e-01  -1.4062500e-01
   6.7939300e-01  -1.1230469e-01
   6.7947700e-01  -6.3476562e-02
   6.7956100e-01  -8.4472656e-02
   6.7964500e-01  -1.3183594e-02
   6.7972900e-01  -2.4414062e-03
   6.7981300e-01   5.3710938e-03
   6.7989700e-01  -1.9531250e-03
   6.7998100e-01   3.7597656e-02
   6.8006500e-01   6.7871094e-02
   6.8014900e-01   9.4726562e-02
   6.8023300e-01   1.2646484e-01
   6.8031700e-01   1.0693359e-01
   6.8040100e-01   1.8408203e-01
   6.8048500e-01   1.8359375e-01
   6.8056900e-01   2.0703125e-01
   6.8065300e-01   1.9287109e-01
   6.8073700e-01   2.0507812e-01
   6.8082100e-01   1.7382812e-01
   6.8090500e-01   1.8701172e-01
   6.8098900e-01   1.8457031e-01
   6.8107300e-01   1.4257812e-01
   6.8115700e-01   1.8115234e-01
   6.8124100e-01   2.0361328e-01
   6.8132500e-01   2.0312500e-01
   6.8140900e-01   2.4414062e-01
   6.8149300e-01   2.0507812e-01
   6.8157700e-01   1.9335938e-01
   6.8166100e-01   1.8847656e-01
   6.8174500e-01   2.1875000e-01
   6.8182900e-01   2.1630859e-01
   6.8191300e-01   1.9677734e-01
   6.8199700e-01   1.5673828e-01
   6.8208100e-01   1.4501953e-01
   6.8216500e-01   1.8554688e-01
   6.8224900e-01   1.9091797e-01
   6.8233300e-01   2.1044922e-01
   6.8241700e-01   2.1289062e-01
   6.8250100e-01   2.0507812e-01
   6.8258500e-01   2.5292969e-01
   6.8266900e-01   2.3974609e-01
   6.8275300e-01   2.0117188e-01
   6.8283700e-01   2.0849609e-01
   6.8292100e-01   1.8066406e-01
   6.8300500e-01   1.7968750e-01
   6.8308900e-01   2.2802734e-01
   6.8317300e-01   1.9580078e-01
   6.8325700e-01   1.9433594e-01
   6.8334100e-01   2.1386719e-01
   6.8342500e-01   2.2216797e-01
   6.8350900e-01   2.0507812e-01
   6.8359300e-01   1.8847656e-01
   6.8367700e-01   2.1191406e-01
   6.8376100e-01   2.0019531e-01
   6.8384500e-01   1.8896484e-01
   6.8392900e-01   1.7822266e-01
   6.8401300e-01   1.7285156e-01
   6.8409700e-01   1.6503906e-01
   6.8418100e-01   1.6064453e-01
   6.8426500e-01   1.7968750e-01
   6.8434900e-01   2.0996094e-01
   6.8443300e-01   1.8505859e-01
   6.8451700e-01   2.0214844e-01
   6.8460100e-01   1.9287109e-01
   6.8468500e-01   1.8359375e-01
   6.8476900e-01   1.9238281e-01
   6.8485300e-01   2.1386719e-01
   6.8493700e-01   1.8261719e-01
   6.8502100e-01   1.7480469e-01
   6.8510500e-01   1.7724609e-01
   6.8518900e-01   1.4843750e-01
   6.8527300e-01   1.2890625e-01
   6.8535700e-01   1.6259766e-01
   6.8544100e-01   1.5673828e-01
   6.8552500e-01   1.5332031e-01
   6.8560900e-01   1.2646484e-01
   6.8569300e-01   1.5576172e-01
   6.8577700e-01   1.5820312e-01
   6.8586100e-01   1.3085938e-01
   6.8594500e-01   1.1132812e-01
   6.8602900e-01   1.2500000e-01
   6.8611300e-01   1.1621094e-01
   6.8619700e-01   9.0332031e-02
   6.8628100e-01   1.0205078e-01
   6.8636500e-01   9.7656250e-02
   6.8644900e-01   1.1767578e-01
   6.8653300e-01   1.6406250e-01
   6.8661700e-01   1.5722656e-01
   6.8670100e-01   1.8945312e-01
   6.8678500e-01   1.3720703e-01
   6.8686900e-01   1.6503906e-01
   6.8695300e-01   1.6015625e-01
   6.8703700e-01   1.7431641e-01
   6.8712100e-01   1.6650391e-01
   6.8720500e-01   1.8261719e-01
   6.8728900e-01   1.9580078e-01
   6.8737300e-01   1.7089844e-01
   6.8745700e-01   1.7968750e-01
   6.8754100e-01   1.6845703e-01
   6.8762500e-01   1.8701172e-01
   6.8770900e-01   1.7626953e-01
   6.8779300e-01   1.6259766e-01
   6.8787700e-01   2.0312500e-01
   6.8796100e-01   1.8945312e-01
   6.8804500e-01   1.7529297e-01
   6.8812900e-01   1.9628906e-01
   6.8821300e-01   1.7431641e-01
   6.8829700e-01   1.4746094e-01
   6.8838100e-01   1.5673828e-01
   6.8846500e-01   1.1767578e-01
   6.8854900e-01   1.3769531e-01
   6.8863300e-01   1.5673828e-01
   6.8871700e-01   1.5429688e-01
   6.8880100e-01   1.4355469e-01
   6.8888500e-01   1.4599609e-01
   6.8896900e-01   1.5136719e-01
   6.8905300e-01   1.6357422e-01
   6.8913700e-01   1.4990234e-01
   6.8922100e-01   1.3476562e-01
   6.8930500e-01   1.2158203e-01
   6.8938900e-01   1.2402344e-01
   6.8947300e-01   1.7041016e-01
   6.8955700e-01   1.4990234e-01
   6.8964100e-01   1.6162109e-01
   6.8972500e-01   2.0556641e-01
   6.8980900e-01   1.8603516e-01
   6.8989300e-01   1.8066406e-01
   6.8997700e-01   9.1308594e-02
   6.9006100e-01   1.0351562e-01
   6.9014500e-01   6.7382812e-02
   6.9022900e-01   3.2714844e-02
   6.9031300e-01   3.3203125e-02
   6.9039700e-01   6.2011719e-02
   6.9048100e-01   6.3964844e-02
   6.9056500e-01   8.6425781e-02
   6.9064900e-01   9.2773438e-02
   6.9073300e-01   1.1621094e-01
   6.9081700e-01   1.1132812e-01
   6.9090100e-01   1.6308594e-01
   6.9098500e-01   1.4746094e-01
   6.9106900e-01   1.5234375e-01
   6.9115300e-01   1.5332031e-01
   6.9123700e-01   1.4160156e-01
   6.9132100e-01   1.4208984e-01
   6.9140500e-01   1.4355469e-01
   6.9148900e-01   1.4306641e-01
   6.9157300e-01   1.6601562e-01
   6.9165700e-01   1.7480469e-01
   6.9174100e-01   1.6503906e-01
   6.9182500e-01   1.8652344e-01
   6.9190900e-01   1.5917969e-01
   6.9199300e-01   1.8750000e-01
   6.9207700e-01   1.6308594e-01
   6.9216100e-01   1.4697266e-01
   6.9224500e-01   1.3867188e-01
   6.9232900e-01   1.4404297e-01
   6.9241300e-01   1.5283203e-01
   6.9249700e-01   1.4892578e-01
   6.9258100e-01   1.7724609e-01
   6.9266500e-01   1.5869141e-01
   6.9274900e-01   1.6210938e-01
   6.9283300e-01   1.4501953e-01
   6.9291700e-01   1.4208984e-01
   6.9300100e-01   1.6210938e-01
   6.9308500e-01   1.7724609e-01
   6.9316900e-01   1.6699219e-01
   6.9325300e-01   1.7138672e-01
   6.9333700e-01   1.5527344e-01
   6.9342100e-01   1.9580078e-01
   6.9350500e-01   1.7187500e-01
   6.9358900e-01   1.8847656e-01
   6.9367300e-01   1.8261719e-01
   6.9375700e-01   1.2646484e-01
   6.9384100e-01   1.4306641e-01
   6.9392500e-01   1.6357422e-01
   6.9400900e-01   1.8457031e-01
   6.9409300e-01   1.8652344e-01
   6.9417700e-01   1.9189453e-01
   6.9426100e-01   2.1386719e-01
   6.9434500e-01   1.8994141e-01
   6.9442900e-01   1.8945312e-01
   6.9451300e-01   2.2363281e-01
   6.9459700e-01   1.6113281e-01
   6.9468100e-01   1.6064453e-01
   6.9476500e-01   1.9189453e-01
   6.9484900e-01   1.8701172e-01
   6.9493300e-01   2.0019531e-01
   6.9501700e-01   1.7285156e-01
   6.9510100e-01   1.5917969e-01
   6.9518500e-01   1.4843750e-01
   6.9526900e-01   1.5576172e-01
   6.9535300e-01   1.6894531e-01
   6.9543700e-01   1.7480469e-01
   6.9552100e-01   1.8701172e-01
   6.9560500e-01   1.5185547e-01
   6.9568900e-01   1.6064453e-01
   6.9577300e-01   1.4550781e-01
   6.9585700e-01   9.2773438e-02
   6.9594100e-01   1.1035156e-01
   6.9602500e-01   1.4599609e-01
   6.9610900e-01   1.1962891e-01
   6.9619300e-01   1.3671875e-01
   6.9627700e-01   1.1962891e-01
   6.9636100e-01   1.5820312e-01
   6.9644500e-01   1.5283203e-01
   6.9652900e-01   1.5771484e-01
   6.9661300e-01   1.4648438e-01
   6.9669700e-01   1.5527344e-01
   6.9678100e-01   1.7187500e-01
   6.9686500e-01   1.6162109e-01
   6.9694900e-01   1.6259766e-01
   6.9703300e-01   1.8066406e-01
   6.9711700e-01   1.6503906e-01
   6.9720100e-01   1.7236328e-01
   6.9728500e-01   1.4111328e-01
   6.9736900e-01   1.4550781e-01
   6.9745300e-01   1.7480469e-01
   6.9753700e-01   1.4208984e-01
   6.9762100e-01   1.3916016e-01
   6.9770500e-01   1.7871094e-01
   6.9778900e-01   1.4501953e-01
   6.9787300e-01   1.6113281e-01
   6.9795700e-01   1.6064453e-01
   6.9804100e-01   1.7578125e-01
   6.9812500e-01   1.9091797e-01
   6.9820900e-01   1.9335938e-01
   6.9829300e-01   2.3193359e-01
   6.9837700e-01   2.2705078e-01
   6.9846100e-01   2.0214844e-01
   6.9854500e-01   2.2656250e-01
   6.9862900e-01   1.9238281e-01
   6.9871300e-01   1.7822266e-01
   6.9879700e-01   1.6357422e-01
   6.9888100e-01   1.7382812e-01
   6.9896500e-01   2.2656250e-01
   6.9904900e-01   2.1435547e-01
   6.9913300e-01   1.8115234e-01
   6.9921700e-01   1.5136719e-01
   6.9930100e-01   1.3623047e-01
   6.9938500e-01   1.3330078e-01
   6.9946900e-01   1.5039062e-01
   6.9955300e-01   1.3037109e-01
   6.9963700e-01   1.8945312e-01
   6.9972100e-01   2.2753906e-01
   6.9980500e-01   2.3828125e-01
   6.9988900e-01   2.0800781e-01
   6.9997300e-01   2.0556641e-01
   7.0005700e-01   1.8847656e-01
   7.0014100e-01   1.6699219e-01
   7.0022500e-01   1.9921875e-01
   7.0030900e-01   2.2656250e-01
   7.0039300e-01   4.1015625e-02
   7.0047700e-01  -8.4960938e-02
   7.0056100e-01  -2.4414062e-03
   7.0064500e-01   8.8867188e-02
   7.0072900e-01   1.9140625e-01
   7.0081300e-01   2.0947266e-01
   7.0089700e-01   2.4365234e-01
   7.0098100e-01   2.4853516e-01
   7.0106500e-01   2.3046875e-01
   7.0114900e-01   2.2119141e-01
   7.0123300e-01   1.9970703e-01
   7.0131700e-01   1.1718750e-01
   7.0140100e-01   1.4208984e-01
   7.0148500e-01   1.6552734e-01
   7.0156900e-01   1.5869141e-01
   7.0165300e-01   1.8261719e-01
   7.0173700e-01   1.8701172e-01
   7.0182100e-01   1.7236328e-01
   7.0190500e-01   1.7919922e-01
   7.0198900e-01   1.8603516e-01
   7.0207300e-01   1.2158203e-01
   7.0215700e-01   1.5966797e-01
   7.0224100e-01   1.5136719e-01
   7.0232500e-01   1.6699219e-01
   7.0240900e-01   1.6113281e-01
   7.0249300e-01   1.6650391e-01
   7.0257700e-01   1.4892578e-01
   7.0266100e-01   1.4746094e-01
   7.0274500e-01   1.5478516e-01
   7.0282900e-01   1.4160156e-01
   7.0291300e-01   1.4648438e-01
   7.0299700e-01   1.8603516e-01
   7.0308100e-01   1.9482422e-01
   7.0316500e-01   2.2607422e-01
   7.0324900e-01   2.3876953e-01
   7.0333300e-01   2.5732422e-01
   7.0341700e-01   2.6025391e-01
   7.0350100e-01   2.7978516e-01
   7.0358500e-01   2.5244141e-01
   7.0366900e-01   2.1728516e-01
   7.0375300e-01   2.1875000e-01
   7.0383700e-01   2.2363281e-01
   7.0392100e-01   1.9189453e-01
   7.0400500e-01   1.9628906e-01
   7.0408900e-01   1.6552734e-01
   7.0417300e-01   1.6992188e-01
   7.0425700e-01   1.4501953e-01
   7.0434100e-01   1.4062500e-01
   7.0442500e-01   9.7167969e-02
   7.0450900e-01   6.6406250e-02
   7.0459300e-01   9.3261719e-02
   7.0467700e-01   1.5185547e-01
   7.0476100e-01   1.5869141e-01
   7.0484500e-01   2.1582031e-01
   7.0492900e-01   2.2363281e-01
   7.0501300e-01   2.2656250e-01
   7.0509700e-01   2.4023438e-01
   7.0518100e-01   2.6562500e-01
   7.0526500e-01   2.4023438e-01
   7.0534900e-01   2.1875000e-01
   7.0543300e-01   1.8798828e-01
   7.0551700e-01   1.9628906e-01
   7.0560100e-01   1.4746094e-01
   7.0568500e-01   1.0546875e-01
   7.0576900e-01   8.3984375e-02
   7.0585300e-01   8.3007812e-02
   7.0593700e-01   1.1718750e-01
   7.0602100e-01   1.3476562e-01
   7.0610500e-01   1.4843750e-01
   7.0618900e-01   1.4550781e-01
   7.0627300e-01   1.4746094e-01
   7.0635700e-01   1.2353516e-01
   7.0644100e-01   1.5039062e-01
   7.0652500e-01   1.7089844e-01
   7.0660900e-01   1.8359375e-01
   7.0669300e-01   1.5722656e-01
   7.0677700e-01   1.4453125e-01
   7.0686100e-01   1.6259766e-01
   7.0694500e-01   1.5283203e-01
   7.0702900e-01   1.5576172e-01
   7.0711300e-01   1.8457031e-01
   7.0719700e-01   1.8554688e-01
   7.0728100e-01   2.2314453e-01
   7.0736500e-01   2.1044922e-01
   7.0744900e-01   1.9384766e-01
   7.0753300e-01   1.4160156e-01
   7.0761700e-01   1.5234375e-01
   7.0770100e-01   1.4746094e-01
   7.0778500e-01   1.6064453e-01
   7.0786900e-01   1.2890625e-01
   7.0795300e-01   1.5722656e-01
   7.0803700e-01   1.3476562e-01
   7.0812100e-01   1.5380859e-01
   7.0820500e-01   1.5283203e-01
   7.0828900e-01   1.6552734e-01
   7.0837300e-01   1.5478516e-01
   7.0845700e-01   1.7773438e-01
   7.0854100e-01   1.7187500e-01
   7.0862500e-01   1.9482422e-01
   7.0870900e-01   1.9824219e-01
   7.0879300e-01   1.7675781e-01
   7.0887700e-01   1.6894531e-01
   7.0896100e-01   1.4794922e-01
   7.0904500e-01   1.7089844e-01
   7.0912900e-01   1.7529297e-01
   7.0921300e-01   1.8798828e-01
   7.0929700e-01   1.7724609e-01
   7.0938100e-01   1.7773438e-01
   7.0946500e-01   1.8603516e-01
   7.0954900e-01   2.0410156e-01
   7.0963300e-01   1.9091797e-01
   7.0971700e-01   2.0068359e-01
   7.0980100e-01   1.7529297e-01
   7.0988500e-01   1.8847656e-01
   7.0996900e-01   1.9775391e-01
   7.1005300e-01   2.4414062e-01
   7.1013700e-01   2.2314453e-01
   7.1022100e-01   2.4121094e-01
   7.1030500e-01   1.9482422e-01
   7.1038900e-01   2.5537109e-01
   7.1047300e-01   3.1738281e-01
   7.1055700e-01   1.5283203e-01
   7.1064100e-01   1.3671875e-01
   7.1072500e-01   1.6992188e-01
   7.1080900e-01   2.0703125e-01
   7.1089300e-01   1.9921875e-01
   7.1097700e-01   1.6601562e-01
   7.1106100e-01   1.2939453e-01
   7.1114500e-01   1.0302734e-01
   7.1122900e-01   1.4648438e-01
   7.1131300e-01   1.1914062e-01
   7.1139700e-01   1.2451172e-01
   7.1148100e-01   9.2773438e-02
   7.1156500e-01   8.2519531e-02
   7.1164900e-01   9.2285156e-02
   7.1173300e-01   8.3984375e-02
   7.1181700e-01   6.9335938e-02
   7.1190100e-01   1.3281250e-01
   7.1198500e-01   1.7822266e-01
   7.1206900e-01   1.4550781e-01
   7.1215300e-01   1.3525391e-01
   7.1223700e-01   8.8867188e-02
   7.1232100e-01   1.2451172e-01
   7.1240500e-01   1.0791016e-01
   7.1248900e-01   1.1767578e-01
   7.1257300e-01   1.6259766e-01
   7.1265700e-01   1.6748047e-01
   7.1274100e-01   2.1582031e-01
   7.1282500e-01   2.2851562e-01
   7.1290900e-01   2.2607422e-01
   7.1299300e-01   2.1044922e-01
   7.1307700e-01   2.2460938e-01
   7.1316100e-01   2.0996094e-01
   7.1324500e-01   2.0556641e-01
   7.1332900e-01   2.0703125e-01
   7.1341300e-01   1.6845703e-01
   7.1349700e-01   1.5917969e-01
   7.1358100e-01   1.5673828e-01
   7.1366500e-01   1.2402344e-01
   7.1374900e-01   1.4501953e-01
   7.1383300e-01   1.7187500e-01
   7.1391700e-01   2.0654297e-01
   7.1400100e-01   1.8457031e-01
   7.1408500e-01   1.9042969e-01
   7.1416900e-01   1.9775391e-01
   7.1425300e-01   1.9628906e-01
   7.1433700e-01   1.8750000e-01
   7.1442100e-01   1.5478516e-01
   7.1450500e-01   1.7236328e-01
   7.1458900e-01   1.5625000e-01
   7.1467300e-01   1.3330078e-01
   7.1475700e-01   1.3281250e-01
   7.1484100e-01   1.6064453e-01
   7.1492500e-01   1.5039062e-01
   7.1500900e-01   1.5771484e-01
   7.1509300e-01   1.4941406e-01
   7.1517700e-01   1.2548828e-01
   7.1526100e-01   1.1865234e-01
   7.1534500e-01   1.2207031e-01
   7.1542900e-01   1.2207031e-01
   7.1551300e-01   1.1474609e-01
   7.1559700e-01   1.3476562e-01
   7.1568100e-01   1.6992188e-01
   7.1576500e-01   1.6259766e-01
   7.1584900e-01   1.8603516e-01
   7.1593300e-01   1.7675781e-01
   7.1601700e-01   1.9628906e-01
   7.1610100e-01   1.7431641e-01
   7.1618500e-01   1.5771484e-01
   7.1626900e-01   1.3623047e-01
   7.1635300e-01   1.2792969e-01
   7.1643700e-01   1.0351562e-01
   7.1652100e-01   1.0449219e-01
   7.1660500e-01   9.1796875e-02
   7.1668900e-01   9.2773438e-02
   7.1677300e-01   7.3242188e-02
   7.1685700e-01   1.0498047e-01
   7.1694100e-01   1.8701172e-01
   7.1702500e-01   1.8798828e-01
   7.1710900e-01   2.3193359e-01
   7.1719300e-01   2.7148438e-01
   7.1727700e-01   2.3681641e-01
   7.1736100e-01   2.2167969e-01
   7.1744500e-01   2.3486328e-01
   7.1752900e-01   2.1191406e-01
   7.1761300e-01   2.3437500e-01
   7.1769700e-01   1.9531250e-01
   7.1778100e-01   2.0800781e-01
   7.1786500e-01   2.0654297e-01
   7.1794900e-01   2.4414062e-01
   7.1803300e-01   1.9824219e-01
   7.1811700e-01   1.9921875e-01
   7.1820100e-01   1.7724609e-01
   7.1828500e-01   1.6552734e-01
   7.1836900e-01   1.6503906e-01
   7.1845300e-01   1.6748047e-01
   7.1853700e-01   1.5380859e-01
   7.1862100e-01   1.5429688e-01
   7.1870500e-01   1.5039062e-01
   7.1878900e-01   1.3427734e-01
   7.1887300e-01   1.7529297e-01
   7.1895700e-01   1.7138672e-01
   7.1904100e-01   1.5869141e-01
   7.1912500e-01   1.6552734e-01
   7.1920900e-01   1.0156250e-01
   7.1929300e-01   8.9843750e-02
   7.1937700e-01   1.1572266e-01
   7.1946100e-01   8.9843750e-02
   7.1954500e-01   1.0400391e-01
   7.1962900e-01   1.1035156e-01
   7.1971300e-01   9.6679688e-02
   7.1979700e-01   1.5039062e-01
   7.1988100e-01   1.7822266e-01
   7.1996500e-01   1.8066406e-01
   7.2004900e-01   2.6953125e-01
   7.2013300e-01   2.3632812e-01
   7.2021700e-01   1.7138672e-01
   7.2030100e-01   1.4160156e-01
   7.2038500e-01   1.2988281e-01
   7.2046900e-01   1.6699219e-01
   7.2055300e-01   1.6503906e-01
   7.2063700e-01   1.4306641e-01
   7.2072100e-01   1.1132812e-01
   7.2080500e-01   1.4843750e-01
   7.2088900e-01   1.6796875e-01
   7.2097300e-01   1.2695312e-01
   7.2105700e-01   1.4013672e-01
   7.2114100e-01   1.6845703e-01
   7.2122500e-01   1.6113281e-01
   7.2130900e-01   1.6357422e-01
   7.2139300e-01   1.5722656e-01
   7.2147700e-01   1.4599609e-01
   7.2156100e-01   1.5429688e-01
   7.2164500e-01   1.6357422e-01
   7.2172900e-01   1.7822266e-01
   7.2181300e-01   1.4746094e-01
   7.2189700e-01   1.9677734e-01
   7.2198100e-01   1.8066406e-01
   7.2206500e-01   1.5722656e-01
   7.2214900e-01   1.5576172e-01
   7.2223300e-01   1.8212891e-01
   7.2231700e-01   1.1083984e-01
   7.2240100e-01   1.0595703e-01
   7.2248500e-01   8.4960938e-02
   7.2256900e-01   6.3476562e-02
   7.2265300e-01   9.8632812e-02
   7.2273700e-01   1.0742188e-01
   7.2282100e-01   1.4501953e-01
   7.2290500e-01   1.2158203e-01
   7.2298900e-01   1.3134766e-01
   7.2307300e-01   1.4697266e-01
   7.2315700e-01   1.4062500e-01
   7.2324100e-01   1.2841797e-01
   7.2332500e-01   1.2207031e-01
   7.2340900e-01   1.4355469e-01
   7.2349300e-01   1.4892578e-01
   7.2357700e-01   1.3574219e-01
   7.2366100e-01   1.5478516e-01
   7.2374500e-01   1.3964844e-01
   7.2382900e-01   1.2548828e-01
   7.2391300e-01   1.4306641e-01
   7.2399700e-01   1.2207031e-01
   7.2408100e-01   1.2353516e-01
   7.2416500e-01   1.1230469e-01
   7.2424900e-01   1.3769531e-01
   7.2433300e-01   1.4111328e-01
   7.2441700e-01   1.3671875e-01
   7.2450100e-01   1.6601562e-01
   7.2458500e-01   1.5722656e-01
   7.2466900e-01   1.7968750e-01
   7.2475300e-01   1.9482422e-01
   7.2483700e-01   1.9824219e-01
   7.2492100e-01   1.8066406e-01
   7.2500500e-01   1.9140625e-01
   7.2508900e-01   2.0361328e-01
   7.2517300e-01   1.4208984e-01
   7.2525700e-01   1.3525391e-01
   7.2534100e-01   1.2792969e-01
   7.2542500e-01   1.5722656e-01
   7.2550900e-01   1.5722656e-01
   7.2559300e-01   1.2353516e-01
   7.2567700e-01   1.3769531e-01
   7.2576100e-01   1.3037109e-01
   7.2584500e-01   1.4501953e-01
   7.2592900e-01   1.6064453e-01
   7.2601300e-01   1.6406250e-01
   7.2609700e-01   1.8505859e-01
   7.2618100e-01   1.7187500e-01
   7.2626500e-01   1.7919922e-01
   7.2634900e-01   1.3671875e-01
   7.2643300e-01   1.2011719e-01
   7.2651700e-01   1.1816406e-01
   7.2660100e-01   1.2744141e-01
   7.2668500e-01   1.2158203e-01
   7.2676900e-01   8.8378906e-02
   7.2685300e-01   5.2734375e-02
   7.2693700e-01   5.1757812e-02
   7.2702100e-01   5.9570312e-02
   7.2710500e-01   3.5156250e-02
   7.2718900e-01   4.5410156e-02
   7.2727300e-01  -9.2773438e-03
   7.2735700e-01   8.3007812e-03
   7.2744100e-01   6.8359375e-03
   7.2752500e-01   6.2011719e-02
   7.2760900e-01   1.1962891e-01
   7.2769300e-01   1.3476562e-01
   7.2777700e-01   1.5087891e-01
   7.2786100e-01   1.8652344e-01
   7.2794500e-01   1.9531250e-01
   7.2802900e-01   1.7919922e-01
   7.2811300e-01   1.8310547e-01
   7.2819700e-01   2.1435547e-01
   7.2828100e-01   2.2998047e-01
   7.2836500e-01   2.2949219e-01
   7.2844900e-01   2.1191406e-01
   7.2853300e-01   1.9287109e-01
   7.2861700e-01   1.6992188e-01
   7.2870100e-01   1.4111328e-01
   7.2878500e-01   1.3085938e-01
   7.2886900e-01   1.3964844e-01
   7.2895300e-01   1.6552734e-01
   7.2903700e-01   2.0361328e-01
   7.2912100e-01   2.0751953e-01
   7.2920500e-01   1.9531250e-01
   7.2928900e-01   1.8652344e-01
   7.2937300e-01   1.5380859e-01
   7.2945700e-01   1.7529297e-01
   7.2954100e-01   1.5771484e-01
   7.2962500e-01   1.2255859e-01
   7.2970900e-01   1.8359375e-01
   7.2979300e-01   1.6259766e-01
   7.2987700e-01   1.6992188e-01
   7.2996100e-01   1.3378906e-01
   7.3004500e-01   1.5185547e-01
   7.3012900e-01   1.4990234e-01
   7.3021300e-01   1.7236328e-01
   7.3029700e-01   1.7773438e-01
   7.3038100e-01   1.3867188e-01
   7.3046500e-01   9.9121094e-02
   7.3054900e-01   8.2519531e-02
   7.3063300e-01   1.0546875e-01
   7.3071700e-01   9.9121094e-02
   7.3080100e-01   3.6621094e-02
   7.3088500e-01   2.6367188e-02
   7.3096900e-01   4.7363281e-02
   7.3105300e-01   1.3525391e-01
   7.3113700e-01   1.2695312e-01
   7.3122100e-01   1.6992188e-01
   7.3130500e-01   1.7871094e-01
   7.3138900e-01   1.7480469e-01
   7.3147300e-01   1.7529297e-01
   7.3155700e-01   2.0019531e-01
   7.3164100e-01   1.8750000e-01
   7.3172500e-01   2.0800781e-01
   7.3180900e-01   1.7871094e-01
   7.3189300e-01   1.4648438e-01
   7.3197700e-01   1.5429688e-01
   7.3206100e-01   1.1572266e-01
   7.3214500e-01   1.3378906e-01
   7.3222900e-01   1.2402344e-01
   7.3231300e-01   7.8125000e-02
   7.3239700e-01   6.9824219e-02
   7.3248100e-01   9.8144531e-02
   7.3256500e-01   9.7656250e-02
   7.3264900e-01   1.2792969e-01
   7.3273300e-01   1.4990234e-01
   7.3281700e-01   1.1425781e-01
   7.3290100e-01   9.3261719e-02
   7.3298500e-01   6.1035156e-02
   7.3306900e-01   6.5429688e-02
   7.3315300e-01   9.0332031e-02
   7.3323700e-01   1.0156250e-01
   7.3332100e-01   1.0156250e-01
   7.3340500e-01   1.1376953e-01
   7.3348900e-01   1.0107422e-01
   7.3357300e-01   1.3916016e-01
   7.3365700e-01   1.0839844e-01
   7.3374100e-01   1.2402344e-01
   7.3382500e-01   1.1425781e-01
   7.3390900e-01   1.3574219e-01
   7.3399300e-01   1.4306641e-01
   7.3407700e-01   1.1816406e-01
   7.3416100e-01   1.4306641e-01
   7.3424500e-01   9.2773438e-02
   7.3432900e-01   9.1308594e-02
   7.3441300e-01   9.7656250e-02
   7.3449700e-01   8.0078125e-02
   7.3458100e-01   7.7148438e-02
   7.3466500e-01   2.2949219e-02
   7.3474900e-01   7.8125000e-03
   7.3483300e-01  -1.9531250e-03
   7.3491700e-01   3.9062500e-02
   7.3500100e-01   2.7343750e-02
   7.3508500e-01   2.1484375e-02
   7.3516900e-01   2.5390625e-02
   7.3525300e-01   7.3242188e-02
   7.3533700e-01   1.1523438e-01
   7.3542100e-01   1.1230469e-01
   7.3550500e-01   1.2939453e-01
   7.3558900e-01   1.1230469e-01
   7.3567300e-01   1.1523438e-01
   7.3575700e-01   1.2255859e-01
   7.3584100e-01   1.2304688e-01
   7.3592500e-01   1.3574219e-01
   7.3600900e-01   1.2451172e-01
   7.3609300e-01   1.5966797e-01
   7.3617700e-01   1.6748047e-01
   7.3626100e-01   1.5722656e-01
   7.3634500e-01   2.2070312e-01
   7.3642900e-01   1.9091797e-01
   7.3651300e-01   1.8652344e-01
   7.3659700e-01   1.5820312e-01
   7.3668100e-01   1.8212891e-01
   7.3676500e-01   1.8017578e-01
   7.3684900e-01   1.8945312e-01
   7.3693300e-01   1.9091797e-01
   7.3701700e-01   1.8408203e-01
   7.3710100e-01   2.0556641e-01
   7.3718500e-01   2.1875000e-01
   7.3726900e-01   1.6601562e-01
   7.3735300e-01   1.9628906e-01
   7.3743700e-01   1.7822266e-01
   7.3752100e-01   1.7529297e-01
   7.3760500e-01   1.5283203e-01
   7.3768900e-01   1.6406250e-01
   7.3777300e-01   1.3867188e-01
   7.3785700e-01   1.3232422e-01
   7.3794100e-01   1.1718750e-01
   7.3802500e-01   7.2265625e-02
   7.3810900e-01   8.7402344e-02
   7.3819300e-01   1.1621094e-01
   7.3827700e-01   1.0986328e-01
   7.3836100e-01   1.3818359e-01
   7.3844500e-01   1.2255859e-01
   7.3852900e-01   1.5185547e-01
   7.3861300e-01   1.3525391e-01
   7.3869700e-01   1.3134766e-01
   7.3878100e-01   1.8310547e-01
   7.3886500e-01   1.6015625e-01
   7.3894900e-01   1.6650391e-01
   7.3903300e-01   1.3134766e-01
   7.3911700e-01   1.4208984e-01
   7.3920100e-01   9.3750000e-02
   7.3928500e-01   1.3378906e-01
   7.3936900e-01   1.1962891e-01
   7.3945300e-01   1.0253906e-01
   7.3953700e-01   9.8144531e-02
   7.3962100e-01   9.7167969e-02
   7.3970500e-01   9.0332031e-02
   7.3978900e-01   8.8378906e-02
   7.3987300e-01   9.9121094e-02
   7.3995700e-01   9.7167969e-02
   7.4004100e-01   1.1474609e-01
   7.4012500e-01   1.2500000e-01
   7.4020900e-01   1.6601562e-01
   7.4029300e-01   1.8017578e-01
   7.4037700e-01   1.3330078e-01
   7.4046100e-01   1.5429688e-01
   7.4054500e-01   1.4453125e-01
   7.4062900e-01   1.6699219e-01
   7.4071300e-01   1.8457031e-01
   7.4079700e-01   1.8701172e-01
   7.4088100e-01   1.4941406e-01
   7.4096500e-01   8.2031250e-02
   7.4104900e-01   8.8867188e-02
   7.4113300e-01   1.2646484e-01
   7.4121700e-01   1.3281250e-01
   7.4130100e-01   1.4306641e-01
   7.4138500e-01   1.1816406e-01
   7.4146900e-01   1.2695312e-01
   7.4155300e-01   1.3525391e-01
   7.4163700e-01   1.4160156e-01
   7.4172100e-01   1.7187500e-01
   7.4180500e-01   1.6015625e-01
   7.4188900e-01   1.2451172e-01
   7.4197300e-01   2.2460938e-02
   7.4205700e-01  -5.1757812e-02
   7.4214100e-01   1.1718750e-02
   7.4222500e-01   7.2265625e-02
   7.4230900e-01   1.6259766e-01
   7.4239300e-01   2.0068359e-01
   7.4247700e-01   3.2080078e-01
   7.4256100e-01   4.1357422e-01
   7.4264500e-01   5.7910156e-01
   7.4272900e-01   6.8457031e-01
   7.4281300e-01   7.6904297e-01
   7.4289700e-01   7.4609375e-01
   7.4298100e-01   7.1337891e-01
   7.4306500e-01   5.8740234e-01
   7.4314900e-01   4.0625000e-01
   7.4323300e-01   2.5341797e-01
   7.4331700e-01   1.1816406e-01
   7.4340100e-01   2.3437500e-02
   7.4348500e-01  -4.6386719e-02
   7.4356900e-01  -1.2451172e-01
   7.4365300e-01  -1.4160156e-01
   7.4373700e-01  -1.7968750e-01
   7.4382100e-01  -1.7431641e-01
   7.4390500e-01  -2.1923828e-01
   7.4398900e-01  -2.1142578e-01
   7.4407300e-01  -1.8554688e-01
   7.4415700e-01  -2.0898438e-01
   7.4424100e-01  -1.3134766e-01
   7.4432500e-01  -1.2109375e-01
   7.4440900e-01  -8.4960938e-02
   7.4449300e-01  -1.0742188e-01
   7.4457700e-01  -7.0800781e-02
   7.4466100e-01  -4.6875000e-02
   7.4474500e-01  -1.9531250e-02
   7.4482900e-01   1.7089844e-02
   7.4491300e-01   2.7343750e-02
   7.4499700e-01   5.8593750e-03
   7.4508100e-01   2.3925781e-02
   7.4516500e-01   4.3457031e-02
   7.4524900e-01   7.5195312e-02
   7.4533300e-01   8.2031250e-02
   7.4541700e-01   1.1572266e-01
   7.4550100e-01   1.5478516e-01
   7.4558500e-01   1.7773438e-01
   7.4566900e-01   2.0312500e-01
   7.4575300e-01   2.1777344e-01
   7.4583700e-01   1.8945312e-01
   7.4592100e-01   2.1240234e-01
   7.4600500e-01   1.8750000e-01
   7.4608900e-01   2.0410156e-01
   7.4617300e-01   1.7822266e-01
   7.4625700e-01   1.8261719e-01
   7.4634100e-01   1.8554688e-01
   7.4642500e-01   2.1875000e-01
   7.4650900e-01   2.1337891e-01
   7.4659300e-01   2.9492188e-01
   7.4667700e-01   3.5595703e-01
   7.4676100e-01   2.3339844e-01
   7.4684500e-01   2.2265625e-01
   7.4692900e-01   2.5927734e-01
   7.4701300e-01   2.6611328e-01
   7.4709700e-01   2.8417969e-01
   7.4718100e-01   2.4707031e-01
   7.4726500e-01   2.1972656e-01
   7.4734900e-01   2.4804688e-01
   7.4743300e-01   2.6562500e-01
   7.4751700e-01   2.8955078e-01
   7.4760100e-01   2.5634766e-01
   7.4768500e-01   2.2314453e-01
   7.4776900e-01   1.8457031e-01
   7.4785300e-01   2.1289062e-01
   7.4793700e-01   2.0263672e-01
   7.4802100e-01   2.0605469e-01
   7.4810500e-01   2.0068359e-01
   7.4818900e-01   1.9287109e-01
   7.4827300e-01   2.0556641e-01
   7.4835700e-01   1.8750000e-01
   7.4844100e-01   1.5625000e-01
   7.4852500e-01   1.5478516e-01
   7.4860900e-01   1.2988281e-01
   7.4869300e-01   1.5283203e-01
   7.4877700e-01   1.4501953e-01
   7.4886100e-01   1.4306641e-01
   7.4894500e-01   1.6406250e-01
   7.4902900e-01   1.6308594e-01
   7.4911300e-01   1.5576172e-01
   7.4919700e-01   1.7822266e-01
   7.4928100e-01   2.0703125e-01
   7.4936500e-01   1.8847656e-01
   7.4944900e-01   1.1621094e-01
   7.4953300e-01   1.5234375e-01
   7.4961700e-01   1.4355469e-01
   7.4970100e-01   1.5722656e-01
   7.4978500e-01   1.6259766e-01
   7.4986900e-01   1.4892578e-01
   7.4995300e-01   1.8408203e-01
   7.5003700e-01   1.5185547e-01
   7.5012100e-01   1.8212891e-01
   7.5020500e-01   1.7089844e-01
   7.5028900e-01   1.4208984e-01
   7.5037300e-01   1.1279297e-01
   7.5045700e-01   1.3818359e-01
   7.5054100e-01   1.4062500e-01
   7.5062500e-01   1.5820312e-01
   7.5070900e-01   1.7236328e-01
   7.5079300e-01   1.5429688e-01
   7.5087700e-01   1.7529297e-01
   7.5096100e-01   1.6503906e-01
   7.5104500e-01   1.4306641e-01
   7.5112900e-01   1.0937500e-01
   7.5121300e-01   1.6943359e-01
   7.5129700e-01   1.3671875e-01
   7.5138100e-01   9.0820312e-02
   7.5146500e-01   1.0009766e-01
   7.5154900e-01   9.0332031e-02
   7.5163300e-01   9.0820312e-02
   7.5171700e-01   1.1669922e-01
   7.5180100e-01   1.2695312e-01
   7.5188500e-01   1.5527344e-01
   7.5196900e-01   1.0839844e-01
   7.5205300e-01   1.2646484e-01
   7.5213700e-01   1.4599609e-01
   7.5222100e-01   1.5673828e-01
   7.5230500e-01   1.7578125e-01
   7.5238900e-01   1.5820312e-01
   7.5247300e-01   1.5966797e-01
   7.5255700e-01   1.7480469e-01
   7.5264100e-01   1.8798828e-01
   7.5272500e-01   1.4794922e-01
   7.5280900e-01   1.3720703e-01
   7.5289300e-01   1.2792969e-01
   7.5297700e-01   1.5039062e-01
   7.5306100e-01   1.8017578e-01
   7.5314500e-01   1.7968750e-01
   7.5322900e-01   1.8408203e-01
   7.5331300e-01   1.6308594e-01
   7.5339700e-01   1.7724609e-01
   7.5348100e-01   1.8896484e-01
   7.5356500e-01   2.0214844e-01
   7.5364900e-01   1.7041016e-01
   7.5373300e-01   1.7773438e-01
   7.5381700e-01   1.4306641e-01
   7.5390100e-01   1.9238281e-01
   7.5398500e-01   1.8457031e-01
   7.5406900e-01   1.8017578e-01
   7.5415300e-01   1.6503906e-01
   7.5423700e-01   1.9921875e-01
   7.5432100e-01   1.9287109e-01
   7.5440500e-01   1.7626953e-01
   7.5448900e-01   1.8115234e-01
   7.5457300e-01   1.6162109e-01
   7.5465700e-01   1.3720703e-01
   7.5474100e-01   1.4697266e-01
   7.5482500e-01   1.8017578e-01
   7.5490900e-01   1.6210938e-01
   7.5499300e-01   1.4160156e-01
   7.5507700e-01   1.5966797e-01
   7.5516100e-01   1.5625000e-01
   7.5524500e-01   1.7480469e-01
   7.5532900e-01   1.8505859e-01
   7.5541300e-01   2.0361328e-01
   7.5549700e-01   2.2314453e-01
   7.5558100e-01   2.0507812e-01
   7.5566500e-01   1.9873047e-01
   7.5574900e-01   1.9189453e-01
   7.5583300e-01   1.8066406e-01
   7.5591700e-01   1.4990234e-01
   7.5600100e-01   1.2988281e-01
   7.5608500e-01   1.0400391e-01
   7.5616900e-01   9.3261719e-02
   7.5625300e-01   9.4726562e-02
   7.5633700e-01   1.2011719e-01
   7.5642100e-01   1.2988281e-01
   7.5650500e-01   1.0253906e-01
   7.5658900e-01   1.4404297e-01
   7.5667300e-01   1.3867188e-01
   7.5675700e-01   1.5380859e-01
   7.5684100e-01   1.1132812e-01
   7.5692500e-01   1.6699219e-01
   7.5700900e-01   1.4746094e-01
   7.5709300e-01   1.3623047e-01
   7.5717700e-01   1.4062500e-01
   7.5726100e-01   1.4843750e-01
   7.5734500e-01   1.5087891e-01
   7.5742900e-01   1.5332031e-01
   7.5751300e-01   1.1962891e-01
   7.5759700e-01   1.3183594e-01
   7.5768100e-01   1.3037109e-01
   7.5776500e-01   1.2597656e-01
   7.5784900e-01   1.2353516e-01
   7.5793300e-01   1.5380859e-01
   7.5801700e-01   1.6406250e-01
   7.5810100e-01   2.0898438e-01
   7.5818500e-01   2.0556641e-01
   7.5826900e-01   1.9970703e-01
   7.5835300e-01   2.0800781e-01
   7.5843700e-01   1.9189453e-01
   7.5852100e-01   1.7919922e-01
   7.5860500e-01   1.6210938e-01
   7.5868900e-01   1.6894531e-01
   7.5877300e-01   1.8310547e-01
   7.5885700e-01   1.8847656e-01
   7.5894100e-01   1.6699219e-01
   7.5902500e-01   1.4599609e-01
   7.5910900e-01   1.3720703e-01
   7.5919300e-01   1.0009766e-01
   7.5927700e-01   1.2402344e-01
   7.5936100e-01   1.4404297e-01
   7.5944500e-01   1.4062500e-01
   7.5952900e-01   1.4453125e-01
   7.5961300e-01   1.5380859e-01
   7.5969700e-01   1.7480469e-01
   7.5978100e-01   1.8457031e-01
   7.5986500e-01   2.0214844e-01
   7.5994900e-01   1.7578125e-01
   7.6003300e-01   1.8261719e-01
   7.6011700e-01   1.9482422e-01
   7.6020100e-01   1.7529297e-01
   7.6028500e-01   1.3330078e-01
   7.6036900e-01   1.0009766e-01
   7.6045300e-01   9.8632812e-02
   7.6053700e-01   1.2353516e-01
   7.6062100e-01   1.2744141e-01
   7.6070500e-01   1.3769531e-01
   7.6078900e-01   1.7724609e-01
   7.6087300e-01   1.8652344e-01
   7.6095700e-01   1.9433594e-01
   7.6104100e-01   1.8164062e-01
   7.6112500e-01   1.5283203e-01
   7.6120900e-01   1.5527344e-01
   7.6129300e-01   1.4746094e-01
   7.6137700e-01   1.4941406e-01
   7.6146100e-01   1.8164062e-01
   7.6154500e-01   1.5039062e-01
   7.6162900e-01   1.4550781e-01
   7.6171300e-01   1.6748047e-01
   7.6179700e-01   1.8505859e-01
   7.6188100e-01   1.4746094e-01
   7.6196500e-01   1.6210938e-01
   7.6204900e-01   1.9580078e-01
   7.6213300e-01   1.9921875e-01
   7.6221700e-01   2.2802734e-01
   7.6230100e-01   2.2949219e-01
   7.6238500e-01   2.1777344e-01
   7.6246900e-01   2.1435547e-01
   7.6255300e-01   2.1484375e-01
   7.6263700e-01   1.9531250e-01
   7.6272100e-01   1.6943359e-01
   7.6280500e-01   1.6650391e-01
   7.6288900e-01   1.4794922e-01
   7.6297300e-01   1.8554688e-01
   7.6305700e-01   2.0751953e-01
   7.6314100e-01   2.0117188e-01
   7.6322500e-01   2.3291016e-01
   7.6330900e-01   1.9189453e-01
   7.6339300e-01   9.2285156e-02
   7.6347700e-01   2.5390625e-02
   7.6356100e-01   8.3984375e-02
   7.6364500e-01   1.1572266e-01
   7.6372900e-01   1.2744141e-01
   7.6381300e-01   1.3037109e-01
   7.6389700e-01   1.3720703e-01
   7.6398100e-01   1.4013672e-01
   7.6406500e-01   1.7675781e-01
   7.6414900e-01   1.7724609e-01
   7.6423300e-01   1.6943359e-01
   7.6431700e-01   1.4355469e-01
   7.6440100e-01   1.9628906e-01
   7.6448500e-01   1.8994141e-01
   7.6456900e-01   2.1972656e-01
   7.6465300e-01   2.1826172e-01
   7.6473700e-01   2.2460938e-01
   7.6482100e-01   2.2509766e-01
   7.6490500e-01   2.2119141e-01
   7.6498900e-01   2.7050781e-01
   7.6507300e-01   2.0898438e-01
   7.6515700e-01   1.6699219e-01
   7.6524100e-01   1.1718750e-01
   7.6532500e-01   1.5039062e-01
   7.6540900e-01   1.4990234e-01
   7.6549300e-01   1.4697266e-01
   7.6557700e-01   1.4843750e-01
   7.6566100e-01   1.3525391e-01
   7.6574500e-01   1.4892578e-01
   7.6582900e-01   1.3134766e-01
   7.6591300e-01   1.8457031e-01
   7.6599700e-01   1.6796875e-01
   7.6608100e-01   1.6748047e-01
   7.6616500e-01   7.7148438e-02
   7.6624900e-01   1.2207031e-01
   7.6633300e-01   1.4453125e-01
   7.6641700e-01   9.6191406e-02
   7.6650100e-01   1.2304688e-01
   7.6658500e-01   9.7167969e-02
   7.6666900e-01   1.0449219e-01
   7.6675300e-01   9.6191406e-02
   7.6683700e-01   5.7128906e-02
   7.6692100e-01   7.6171875e-02
   7.6700500e-01   9.4726562e-02
   7.6708900e-01   1.1767578e-01
   7.6717300e-01   1.0546875e-01
   7.6725700e-01   1.0449219e-01
   7.6734100e-01   1.1132812e-01
   7.6742500e-01   1.2011719e-01
   7.6750900e-01   1.6845703e-01
   7.6759300e-01   1.7529297e-01
   7.6767700e-01   2.0068359e-01
   7.6776100e-01   2.0117188e-01
   7.6784500e-01   2.1679688e-01
   7.6792900e-01   2.0800781e-01
   7.6801300e-01   2.1630859e-01
   7.6809700e-01   2.7197266e-01
   7.6818100e-01   2.8613281e-01
   7.6826500e-01   2.7587891e-01
   7.6834900e-01   2.1386719e-01
   7.6843300e-01   2.0312500e-01
   7.6851700e-01   2.1875000e-01
   7.6860100e-01   1.9921875e-01
   7.6868500e-01   2.0800781e-01
   7.6876900e-01   1.6943359e-01
   7.6885300e-01   1.4111328e-01
   7.6893700e-01   1.4111328e-01
   7.6902100e-01   1.7187500e-01
   7.6910500e-01   1.9433594e-01
   7.6918900e-01   2.0996094e-01
   7.6927300e-01   1.8798828e-01
   7.6935700e-01   1.6357422e-01
   7.6944100e-01   1.6455078e-01
   7.6952500e-01   1.6406250e-01
   7.6960900e-01   1.5576172e-01
   7.6969300e-01   1.6699219e-01
   7.6977700e-01   1.6162109e-01
   7.6986100e-01   1.5234375e-01
   7.6994500e-01   1.6992188e-01
   7.7002900e-01   1.6308594e-01
   7.7011300e-01   1.8261719e-01
   7.7019700e-01   1.5820312e-01
   7.7028100e-01   1.2451172e-01
   7.7036500e-01   1.4892578e-01
   7.7044900e-01   1.5136719e-01
   7.7053300e-01   1.5966797e-01
   7.7061700e-01   1.7236328e-01
   7.7070100e-01   1.5673828e-01
   7.7078500e-01   1.5478516e-01
   7.7086900e-01   1.6992188e-01
   7.7095300e-01   1.7138672e-01
   7.7103700e-01   1.4160156e-01
   7.7112100e-01   1.4697266e-01
   7.7120500e-01   1.5332031e-01
   7.7128900e-01   1.6601562e-01
   7.7137300e-01   1.8164062e-01
   7.7145700e-01   1.9970703e-01
   7.7154100e-01   1.8652344e-01
   7.7162500e-01   1.7382812e-01
   7.7170900e-01   2.1484375e-01
   7.7179300e-01   2.3339844e-01
   7.7187700e-01   2.1630859e-01
   7.7196100e-01   1.7333984e-01
   7.7204500e-01   1.5820312e-01
   7.7212900e-01   1.3867188e-01
   7.7221300e-01   1.2255859e-01
   7.7229700e-01   1.2060547e-01
   7.7238100e-01   1.3378906e-01
   7.7246500e-01   1.6894531e-01
   7.7254900e-01   1.7724609e-01
   7.7263300e-01   1.8310547e-01
   7.7271700e-01   1.5820312e-01
   7.7280100e-01   1.6308594e-01
   7.7288500e-01   1.7968750e-01
   7.7296900e-01   1.8603516e-01
   7.7305300e-01   2.0410156e-01
   7.7313700e-01   2.0019531e-01
   7.7322100e-01   1.7041016e-01
   7.7330500e-01   2.0214844e-01
   7.7338900e-01   1.7285156e-01
   7.7347300e-01   1.1425781e-01
   7.7355700e-01   1.2158203e-01
   7.7364100e-01   1.2011719e-01
   7.7372500e-01   1.2841797e-01
   7.7380900e-01   1.2792969e-01
   7.7389300e-01   1.1035156e-01
   7.7397700e-01   1.2158203e-01
   7.7406100e-01   1.0595703e-01
   7.7414500e-01   1.2158203e-01
   7.7422900e-01   1.1572266e-01
   7.7431300e-01   7.4707031e-02
   7.7439700e-01   1.3476562e-01
   7.7448100e-01   2.0458984e-01
   7.7456500e-01   2.3095703e-01
   7.7464900e-01   1.8066406e-01
   7.7473300e-01   9.7167969e-02
   7.7481700e-01   3.7597656e-02
   7.7490100e-01   8.1054688e-02
   7.7498500e-01   6.2500000e-02
   7.7506900e-01   1.1718750e-01
   7.7515300e-01   1.3476562e-01
   7.7523700e-01   1.7187500e-01
   7.7532100e-01   1.6455078e-01
   7.7540500e-01   1.6796875e-01
   7.7548900e-01   1.8066406e-01
   7.7557300e-01   1.6943359e-01
   7.7565700e-01   1.6162109e-01
   7.7574100e-01   1.6162109e-01
   7.7582500e-01   1.9042969e-01
   7.7590900e-01   1.9140625e-01
   7.7599300e-01   1.9628906e-01
   7.7607700e-01   2.0751953e-01
   7.7616100e-01   1.8505859e-01
   7.7624500e-01   1.8896484e-01
   7.7632900e-01   1.7871094e-01
   7.7641300e-01   1.9677734e-01
   7.7649700e-01   1.9238281e-01
   7.7658100e-01   1.9580078e-01
   7.7666500e-01   1.5966797e-01
   7.7674900e-01   1.7675781e-01
   7.7683300e-01   1.1132812e-01
   7.7691700e-01   1.2890625e-01
   7.7700100e-01   1.1523438e-01
   7.7708500e-01   1.0107422e-01
   7.7716900e-01   1.0791016e-01
   7.7725300e-01   1.2255859e-01
   7.7733700e-01   1.0742188e-01
   7.7742100e-01   1.1669922e-01
   7.7750500e-01   9.3261719e-02
   7.7758900e-01   9.4726562e-02
   7.7767300e-01   1.2158203e-01
   7.7775700e-01   1.3964844e-01
   7.7784100e-01   1.8310547e-01
   7.7792500e-01   1.9726562e-01
   7.7800900e-01   1.7382812e-01
   7.7809300e-01   1.9775391e-01
   7.7817700e-01   2.0263672e-01
   7.7826100e-01   1.9531250e-01
   7.7834500e-01   2.0312500e-01
   7.7842900e-01   1.6210938e-01
   7.7851300e-01   1.8457031e-01
   7.7859700e-01   2.0117188e-01
   7.7868100e-01   1.8945312e-01
   7.7876500e-01   1.5185547e-01
   7.7884900e-01   1.8164062e-01
   7.7893300e-01   1.6601562e-01
   7.7901700e-01   1.4501953e-01
   7.7910100e-01   1.5332031e-01
   7.7918500e-01   1.8554688e-01
   7.7926900e-01   1.3867188e-01
   7.7935300e-01   1.7968750e-01
   7.7943700e-01   1.4501953e-01
   7.7952100e-01   1.4941406e-01
   7.7960500e-01   1.3134766e-01
   7.7968900e-01   1.3964844e-01
   7.7977300e-01   1.6699219e-01
   7.7985700e-01   1.6162109e-01
   7.7994100e-01   2.3046875e-01
   7.8002500e-01   2.0458984e-01
   7.8010900e-01   1.9726562e-01
   7.8019300e-01   2.2070312e-01
   7.8027700e-01   2.3291016e-01
   7.8036100e-01   2.0654297e-01
   7.8044500e-01   1.8798828e-01
   7.8052900e-01   1.6308594e-01
   7.8061300e-01   9.8144531e-02
   7.8069700e-01   9.8632812e-02
   7.8078100e-01   1.2304688e-01
   7.8086500e-01   1.5576172e-01
   7.8094900e-01   1.8261719e-01
   7.8103300e-01   2.0263672e-01
   7.8111700e-01   1.8750000e-01
   7.8120100e-01   1.7236328e-01
   7.8128500e-01   1.7285156e-01
   7.8136900e-01   2.2167969e-01
   7.8145300e-01   1.4111328e-01
   7.8153700e-01   7.1777344e-02
   7.8162100e-01   6.8359375e-02
   7.8170500e-01   1.0986328e-01
   7.8178900e-01   1.1962891e-01
   7.8187300e-01   1.2207031e-01
   7.8195700e-01   1.2939453e-01
   7.8204100e-01   9.9609375e-02
   7.8212500e-01   1.0791016e-01
   7.8220900e-01   1.3720703e-01
   7.8229300e-01   1.7431641e-01
   7.8237700e-01   1.9335938e-01
   7.8246100e-01   1.7626953e-01
   7.8254500e-01   1.4990234e-01
   7.8262900e-01   1.4404297e-01
   7.8271300e-01   1.4697266e-01
   7.8279700e-01   1.4990234e-01
   7.8288100e-01   1.4453125e-01
   7.8296500e-01   1.6455078e-01
   7.8304900e-01   1.4355469e-01
   7.8313300e-01   1.6552734e-01
   7.8321700e-01   1.8359375e-01
   7.8330100e-01   1.5869141e-01
   7.8338500e-01   1.7675781e-01
   7.8346900e-01   1.6796875e-01
   7.8355300e-01   1.8115234e-01
   7.8363700e-01   2.1142578e-01
   7.8372100e-01   1.8945312e-01
   7.8380500e-01   1.5234375e-01
   7.8388900e-01   2.0068359e-01
   7.8397300e-01   1.4697266e-01
   7.8405700e-01   1.5332031e-01
   7.8414100e-01   1.3525391e-01
   7.8422500e-01   1.1083984e-01
   7.8430900e-01   1.4062500e-01
   7.8439300e-01   9.7656250e-02
   7.8447700e-01   8.2031250e-02
   7.8456100e-01   1.4257812e-01
   7.8464500e-01   9.8632812e-02
   7.8472900e-01   1.1914062e-01
   7.8481300e-01   1.4257812e-01
   7.8489700e-01   1.7480469e-01
   7.8498100e-01   1.5820312e-01
   7.8506500e-01   1.7675781e-01
   7.8514900e-01   2.0703125e-01
   7.8523300e-01   1.9091797e-01
   7.8531700e-01   1.5869141e-01
   7.8540100e-01   1.4208984e-01
   7.8548500e-01   1.4062500e-01
   7.8556900e-01   1.7089844e-01
   7.8565300e-01   1.7871094e-01
   7.8573700e-01   1.8066406e-01
   7.8582100e-01   1.7871094e-01
   7.8590500e-01   1.7578125e-01
   7.8598900e-01   1.4697266e-01
   7.8607300e-01   1.5234375e-01
   7.8615700e-01   1.8164062e-01
   7.8624100e-01   1.5869141e-01
   7.8632500e-01   1.4550781e-01
   7.8640900e-01   1.8212891e-01
   7.8649300e-01   1.8017578e-01
   7.8657700e-01   1.2158203e-01
   7.8666100e-01   1.3818359e-01
   7.8674500e-01   1.7919922e-01
   7.8682900e-01   1.5625000e-01
   7.8691300e-01   1.5771484e-01
   7.8699700e-01   1.5478516e-01
   7.8708100e-01   1.2158203e-01
   7.8716500e-01   1.3281250e-01
   7.8724900e-01   1.4599609e-01
   7.8733300e-01   1.3867188e-01
   7.8741700e-01   1.3574219e-01
   7.8750100e-01   1.2548828e-01
   7.8758500e-01   8.0078125e-02
   7.8766900e-01   1.0253906e-01
   7.8775300e-01   1.3134766e-01
   7.8783700e-01   1.3720703e-01
   7.8792100e-01   1.2402344e-01
   7.8800500e-01   1.6210938e-01
   7.8808900e-01   1.6259766e-01
   7.8817300e-01   1.9189453e-01
   7.8825700e-01   2.1630859e-01
   7.8834100e-01   1.9726562e-01
   7.8842500e-01   1.6357422e-01
   7.8850900e-01   1.4501953e-01
   7.8859300e-01   1.5087891e-01
   7.8867700e-01   1.5332031e-01
   7.8876100e-01   1.7382812e-01
   7.8884500e-01   1.9189453e-01
   7.8892900e-01   2.1728516e-01
   7.8901300e-01   2.0703125e-01
   7.8909700e-01   2.3632812e-01
   7.8918100e-01   2.7832031e-01
   7.8926500e-01   1.9824219e-01
   7.8934900e-01  -4.8828125e-03
   7.8943300e-01   3.5644531e-02
   7.8951700e-01   7.1777344e-02
   7.8960100e-01   1.6503906e-01
   7.8968500e-01   2.2119141e-01
   7.8976900e-01   2.2802734e-01
   7.8985300e-01   2.2412109e-01
   7.8993700e-01   2.6562500e-01
   7.9002100e-01   2.5097656e-01
   7.9010500e-01   1.8603516e-01
   7.9018900e-01   1.5869141e-01
   7.9027300e-01   1.5332031e-01
   7.9035700e-01   1.3867188e-01
   7.9044100e-01   1.4013672e-01
   7.9052500e-01   1.5722656e-01
   7.9060900e-01   2.3339844e-01
   7.9069300e-01   2.1044922e-01
   7.9077700e-01   2.0703125e-01
   7.9086100e-01   2.0410156e-01
   7.9094500e-01   1.8212891e-01
   7.9102900e-01   1.6503906e-01
   7.9111300e-01   1.8017578e-01
   7.9119700e-01   1.8505859e-01
   7.9128100e-01   1.7480469e-01
   7.9136500e-01   1.9824219e-01
   7.9144900e-01   1.8798828e-01
   7.9153300e-01   2.0703125e-01
   7.9161700e-01   1.9189453e-01
   7.9170100e-01   2.0019531e-01
   7.9178500e-01   1.2207031e-01
   7.9186900e-01   1.2255859e-01
   7.9195300e-01   1.0693359e-01
   7.9203700e-01   8.4960938e-02
   7.9212100e-01   6.6894531e-02
   7.9220500e-01   7.0800781e-02
   7.9228900e-01   9.3750000e-02
   7.9237300e-01   1.0156250e-01
   7.9245700e-01   8.1054688e-02
   7.9254100e-01   1.6357422e-01
   7.9262500e-01   1.8212891e-01
   7.9270900e-01   1.6015625e-01
   7.9279300e-01   1.4550781e-01
   7.9287700e-01   1.5283203e-01
   7.9296100e-01   1.5625000e-01
   7.9304500e-01   1.6210938e-01
   7.9312900e-01   1.9970703e-01
   7.9321300e-01   1.9433594e-01
   7.9329700e-01   1.8164062e-01
   7.9338100e-01   2.0019531e-01
   7.9346500e-01   2.2509766e-01
   7.9354900e-01   2.2705078e-01
   7.9363300e-01   2.2900391e-01
   7.9371700e-01   2.3681641e-01
   7.9380100e-01   2.0214844e-01
   7.9388500e-01   1.9042969e-01
   7.9396900e-01   1.9970703e-01
   7.9405300e-01   2.0166016e-01
   7.9413700e-01   1.8798828e-01
   7.9422100e-01   1.9873047e-01
   7.9430500e-01   1.9921875e-01
   7.9438900e-01   1.8408203e-01
   7.9447300e-01   1.9921875e-01
   7.9455700e-01   1.9970703e-01
   7.9464100e-01   2.0263672e-01
   7.9472500e-01   2.0947266e-01
   7.9480900e-01   2.3779297e-01
   7.9489300e-01   2.4072266e-01
   7.9497700e-01   2.4414062e-01
   7.9506100e-01   2.4121094e-01
   7.9514500e-01   2.0117188e-01
   7.9522900e-01   2.2119141e-01
   7.9531300e-01   1.9140625e-01
   7.9539700e-01   1.9970703e-01
   7.9548100e-01   1.6943359e-01
   7.9556500e-01   1.7529297e-01
   7.9564900e-01   1.8164062e-01
   7.9573300e-01   1.7480469e-01
   7.9581700e-01   1.5869141e-01
   7.9590100e-01   1.6113281e-01
   7.9598500e-01   1.6845703e-01
   7.9606900e-01   1.9384766e-01
   7.9615300e-01   1.7919922e-01
   7.9623700e-01   1.5869141e-01
   7.9632100e-01   1.4404297e-01
   7.9640500e-01   1.4062500e-01
   7.9648900e-01   1.4257812e-01
   7.9657300e-01   1.0009766e-01
   7.9665700e-01   1.2792969e-01
   7.9674100e-01   1.0498047e-01
   7.9682500e-01   1.4453125e-01
   7.9690900e-01   1.3330078e-01
   7.9699300e-01   1.2255859e-01
   7.9707700e-01   1.2548828e-01
   7.9716100e-01   1.3720703e-01
   7.9724500e-01   1.6455078e-01
   7.9732900e-01   1.9628906e-01
   7.9741300e-01   1.9873047e-01
   7.9749700e-01   2.5292969e-01
   7.9758100e-01   2.3681641e-01
   7.9766500e-01   2.5585938e-01
   7.9774900e-01   2.4511719e-01
   7.9783300e-01   2.3876953e-01
   7.9791700e-01   2.5195312e-01
   7.9800100e-01   2.6953125e-01
   7.9808500e-01   2.7197266e-01
   7.9816900e-01   2.6367188e-01
   7.9825300e-01   2.1972656e-01
   7.9833700e-01   1.9628906e-01
   7.9842100e-01   1.9140625e-01
   7.9850500e-01   1.9970703e-01
   7.9858900e-01   1.6894531e-01
   7.9867300e-01   1.5039062e-01
   7.9875700e-01   1.6259766e-01
   7.9884100e-01   1.5429688e-01
   7.9892500e-01   1.7724609e-01
   7.9900900e-01   1.6455078e-01
   7.9909300e-01   1.7138672e-01
   7.9917700e-01   1.5722656e-01
   7.9926100e-01   1.9824219e-01
   7.9934500e-01   1.6064453e-01
   7.9942900e-01   1.9433594e-01
   7.9951300e-01   2.1337891e-01
   7.9959700e-01   1.7773438e-01
   7.9968100e-01   1.5820312e-01
   7.9976500e-01   1.4599609e-01
   7.9984900e-01   1.5527344e-01
   7.9993300e-01   1.6748047e-01
   8.0001700e-01   1.7626953e-01
   8.0010100e-01   1.9775391e-01
   8.0018500e-01   1.7578125e-01
   8.0026900e-01   1.9726562e-01
   8.0035300e-01   1.7675781e-01
   8.0043700e-01   1.6113281e-01
   8.0052100e-01   2.0410156e-01
   8.0060500e-01   1.6650391e-01
   8.0068900e-01   1.4306641e-01
   8.0077300e-01   1.5966797e-01
   8.0085700e-01   1.5820312e-01
   8.0094100e-01   1.6357422e-01
   8.0102500e-01   1.2451172e-01
   8.0110900e-01   1.1181641e-01
   8.0119300e-01   1.3134766e-01
   8.0127700e-01   8.4960938e-02
   8.0136100e-01   8.9355469e-02
   8.0144500e-01   1.1279297e-01
   8.0152900e-01   1.1474609e-01
   8.0161300e-01   1.4404297e-01
   8.0169700e-01   1.7919922e-01
   8.0178100e-01   1.9189453e-01
   8.0186500e-01   2.0654297e-01
   8.0194900e-01   2.0117188e-01
   8.0203300e-01   1.7675781e-01
   8.0211700e-01   1.9775391e-01
   8.0220100e-01   2.0654297e-01
   8.0228500e-01   2.5488281e-01
   8.0236900e-01   2.1093750e-01
   8.0245300e-01   1.8847656e-01
   8.0253700e-01   2.1630859e-01
   8.0262100e-01   2.2412109e-01
   8.0270500e-01   2.3974609e-01
   8.0278900e-01   2.1386719e-01
   8.0287300e-01   2.2119141e-01
   8.0295700e-01   2.2705078e-01
   8.0304100e-01   2.0312500e-01
   8.0312500e-01   1.6699219e-01
   8.0320900e-01   1.8212891e-01
   8.0329300e-01   2.2460938e-01
   8.0337700e-01   2.6171875e-01
   8.0346100e-01   2.7441406e-01
   8.0354500e-01   2.2216797e-01
   8.0362900e-01   1.5283203e-01
   8.0371300e-01   1.4111328e-01
   8.0379700e-01   1.4013672e-01
   8.0388100e-01   1.3476562e-01
   8.0396500e-01   1.7138672e-01
   8.0404900e-01   2.3144531e-01
   8.0413300e-01   2.5781250e-01
   8.0421700e-01   2.5976562e-01
   8.0430100e-01   2.4072266e-01
   8.0438500e-01   2.5488281e-01
   8.0446900e-01   2.4951172e-01
   8.0455300e-01   2.4511719e-01
   8.0463700e-01   2.1826172e-01
   8.0472100e-01   2.2949219e-01
   8.0480500e-01   2.0458984e-01
   8.0488900e-01   2.2558594e-01
   8.0497300e-01   1.8603516e-01
   8.0505700e-01   1.8701172e-01
   8.0514100e-01   2.0166016e-01
   8.0522500e-01   2.0263672e-01
   8.0530900e-01   2.2021484e-01
   8.0539300e-01   2.4365234e-01
   8.0547700e-01   2.7636719e-01
   8.0556100e-01   2.6513672e-01
   8.0564500e-01   2.1533203e-01
   8.0572900e-01   2.3388672e-01
   8.0581300e-01   2.0800781e-01
   8.0589700e-01   1.9970703e-01
   8.0598100e-01   2.2509766e-01
   8.0606500e-01   2.1191406e-01
   8.0614900e-01   2.2167969e-01
   8.0623300e-01   1.9677734e-01
   8.0631700e-01   1.3134766e-01
   8.0640100e-01   1.6503906e-01
   8.0648500e-01   1.4453125e-01
   8.0656900e-01   1.4453125e-01
   8.0665300e-01   1.8115234e-01
   8.0673700e-01   1.6455078e-01
   8.0682100e-01   1.6406250e-01
   8.0690500e-01   1.7529297e-01
   8.0698900e-01   1.5673828e-01
   8.0707300e-01   1.5820312e-01
   8.0715700e-01   1.3818359e-01
   8.0724100e-01   1.4355469e-01
   8.0732500e-01   1.2841797e-01
   8.0740900e-01   1.8115234e-01
   8.0749300e-01   1.7822266e-01
   8.0757700e-01   1.8212891e-01
   8.0766100e-01   2.1679688e-01
   8.0774500e-01   1.7333984e-01
   8.0782900e-01   2.2216797e-01
   8.0791300e-01   2.6123047e-01
   8.0799700e-01   2.3828125e-01
   8.0808100e-01   2.0800781e-01
   8.0816500e-01   2.1728516e-01
   8.0824900e-01   1.9921875e-01
   8.0833300e-01   2.0507812e-01
   8.0841700e-01   1.7041016e-01
   8.0850100e-01   1.6406250e-01
   8.0858500e-01   2.0263672e-01
   8.0866900e-01   1.7333984e-01
   8.0875300e-01   2.0800781e-01
   8.0883700e-01   2.0605469e-01
   8.0892100e-01   2.1435547e-01
   8.0900500e-01   2.0654297e-01
   8.0908900e-01   2.1289062e-01
   8.0917300e-01   1.6357422e-01
   8.0925700e-01   1.8457031e-01
   8.0934100e-01   1.4697266e-01
   8.0942500e-01   1.4062500e-01
   8.0950900e-01   1.2402344e-01
   8.0959300e-01   1.3476562e-01
   8.0967700e-01   1.2548828e-01
   8.0976100e-01   1.3916016e-01
   8.0984500e-01   1.5429688e-01
   8.0992900e-01   1.9140625e-01
   8.1001300e-01   1.9970703e-01
   8.1009700e-01   2.0263672e-01
   8.1018100e-01   1.9628906e-01
   8.1026500e-01   2.1435547e-01
   8.1034900e-01   2.2851562e-01
   8.1043300e-01   2.3388672e-01
   8.1051700e-01   2.5244141e-01
   8.1060100e-01   2.5781250e-01
   8.1068500e-01   2.1875000e-01
   8.1076900e-01   2.1044922e-01
   8.1085300e-01   1.8310547e-01
   8.1093700e-01   1.8994141e-01
   8.1102100e-01   1.6259766e-01
   8.1110500e-01   1.8994141e-01
   8.1118900e-01   1.9091797e-01
   8.1127300e-01   1.9580078e-01
   8.1135700e-01   2.2460938e-01
   8.1144100e-01   2.0312500e-01
   8.1152500e-01   2.1386719e-01
   8.1160900e-01   2.2265625e-01
   8.1169300e-01   1.7626953e-01
   8.1177700e-01   1.7431641e-01
   8.1186100e-01   1.7236328e-01
   8.1194500e-01   2.1484375e-01
   8.1202900e-01   1.7822266e-01
   8.1211300e-01   1.5917969e-01
   8.1219700e-01   1.6064453e-01
   8.1228100e-01   1.6992188e-01
   8.1236500e-01   1.6406250e-01
   8.1244900e-01   1.9042969e-01
   8.1253300e-01   1.9287109e-01
   8.1261700e-01   1.8652344e-01
   8.1270100e-01   1.6748047e-01
   8.1278500e-01   1.6406250e-01
   8.1286900e-01   1.7480469e-01
   8.1295300e-01   2.0947266e-01
   8.1303700e-01   2.3486328e-01
   8.1312100e-01   2.4804688e-01
   8.1320500e-01   2.3291016e-01
   8.1328900e-01   2.1289062e-01
   8.1337300e-01   2.4707031e-01
   8.1345700e-01   2.4365234e-01
   8.1354100e-01   2.2753906e-01
   8.1362500e-01   2.3242188e-01
   8.1370900e-01   1.6162109e-01
   8.1379300e-01   2.0605469e-01
   8.1387700e-01   2.1972656e-01
   8.1396100e-01   2.1484375e-01
   8.1404500e-01   2.3535156e-01
   8.1412900e-01   1.8603516e-01
   8.1421300e-01   1.6796875e-01
   8.1429700e-01   2.1191406e-01
   8.1438100e-01   2.2851562e-01
   8.1446500e-01   1.6308594e-01
   8.1454900e-01   1.9384766e-01
   8.1463300e-01   2.0703125e-01
   8.1471700e-01   1.9189453e-01
   8.1480100e-01   2.0263672e-01
   8.1488500e-01   1.9531250e-01
   8.1496900e-01   1.9091797e-01
   8.1505300e-01   2.0166016e-01
   8.1513700e-01   1.9775391e-01
   8.1522100e-01   1.7626953e-01
   8.1530500e-01   1.8554688e-01
   8.1538900e-01   1.6650391e-01
   8.1547300e-01   1.6259766e-01
   8.1555700e-01   1.4111328e-01
   8.1564100e-01   1.2646484e-01
   8.1572500e-01   1.1621094e-01
   8.1580900e-01   1.2988281e-01
   8.1589300e-01   1.7236328e-01
   8.1597700e-01   1.9677734e-01
   8.1606100e-01   2.0556641e-01
   8.1614500e-01   2.4804688e-01
   8.1622900e-01   2.5781250e-01
   8.1631300e-01   2.9833984e-01
   8.1639700e-01   2.6367188e-01
   8.1648100e-01   2.6953125e-01
   8.1656500e-01   3.0468750e-01
   8.1664900e-01   2.9150391e-01
   8.1673300e-01   2.5878906e-01
   8.1681700e-01   2.0263672e-01
   8.1690100e-01   2.3876953e-01
   8.1698500e-01   2.6220703e-01
   8.1706900e-01   2.4218750e-01
   8.1715300e-01   2.3144531e-01
   8.1723700e-01   2.1875000e-01
   8.1732100e-01   2.1923828e-01
   8.1740500e-01   2.1679688e-01
   8.1748900e-01   1.8457031e-01
   8.1757300e-01   1.8945312e-01
   8.1765700e-01   2.0996094e-01
   8.1774100e-01   1.8603516e-01
   8.1782500e-01   1.8701172e-01
   8.1790900e-01   2.1337891e-01
   8.1799300e-01   1.9287109e-01
   8.1807700e-01   1.6406250e-01
   8.1816100e-01   1.7724609e-01
   8.1824500e-01   1.6259766e-01
   8.1832900e-01   2.1826172e-01
   8.1841300e-01   2.5195312e-01
   8.1849700e-01   1.1279297e-01
   8.1858100e-01   1.4843750e-01
   8.1866500e-01   1.9873047e-01
   8.1874900e-01   2.3339844e-01
   8.1883300e-01   2.4121094e-01
   8.1891700e-01   2.3828125e-01
   8.1900100e-01   2.0361328e-01
   8.1908500e-01   1.9873047e-01
   8.1916900e-01   2.0068359e-01
   8.1925300e-01   1.7968750e-01
   8.1933700e-01   1.7822266e-01
   8.1942100e-01   1.8261719e-01
   8.1950500e-01   1.8261719e-01
   8.1958900e-01   1.9238281e-01
   8.1967300e-01   1.7529297e-01
   8.1975700e-01   1.9628906e-01
   8.1984100e-01   1.3867188e-01
   8.1992500e-01   1.2500000e-01
   8.2000900e-01   1.1572266e-01
   8.2009300e-01   1.0156250e-01
   8.2017700e-01   1.8164062e-01
   8.2026100e-01   2.1484375e-01
   8.2034500e-01   2.2802734e-01
   8.2042900e-01   2.4169922e-01
   8.2051300e-01   2.2949219e-01
   8.2059700e-01   2.4316406e-01
   8.2068100e-01   2.4902344e-01
   8.2076500e-01   2.3486328e-01
   8.2084900e-01   2.2558594e-01
   8.2093300e-01   2.0556641e-01
   8.2101700e-01   2.2021484e-01
   8.2110100e-01   2.0849609e-01
   8.2118500e-01   2.4365234e-01
   8.2126900e-01   3.0322266e-01
   8.2135300e-01   3.7060547e-01
   8.2143700e-01   4.9169922e-01
   8.2152100e-01   6.5185547e-01
   8.2160500e-01   7.9589844e-01
   8.2168900e-01   8.5351562e-01
   8.2177300e-01   8.1201172e-01
   8.2185700e-01   7.6611328e-01
   8.2194100e-01   6.2109375e-01
   8.2202500e-01   4.6972656e-01
   8.2210900e-01   3.4228516e-01
   8.2219300e-01   2.4462891e-01
   8.2227700e-01   1.3964844e-01
   8.2236100e-01   4.2480469e-02
   8.2244500e-01  -6.8359375e-03
   8.2252900e-01  -4.8828125e-02
   8.2261300e-01  -7.2265625e-02
   8.2269700e-01  -5.3710938e-02
   8.2278100e-01  -1.0644531e-01
   8.2286500e-01  -7.9101562e-02
   8.2294900e-01  -6.2011719e-02
   8.2303300e-01  -4.5410156e-02
   8.2311700e-01  -3.7597656e-02
   8.2320100e-01  -2.6855469e-02
   8.2328500e-01  -3.4667969e-02
   8.2336900e-01  -1.1865234e-01
   8.2345300e-01  -1.1376953e-01
   8.2353700e-01  -6.5917969e-02
   8.2362100e-01  -1.2207031e-02
   8.2370500e-01  -2.5878906e-02
   8.2378900e-01   2.7832031e-02
   8.2387300e-01   4.5898438e-02
   8.2395700e-01   8.5449219e-02
   8.2404100e-01   1.1181641e-01
   8.2412500e-01   1.3427734e-01
   8.2420900e-01   1.7968750e-01
   8.2429300e-01   1.7382812e-01
   8.2437700e-01   1.9335938e-01
   8.2446100e-01   2.2021484e-01
   8.2454500e-01   2.3779297e-01
   8.2462900e-01   2.4951172e-01
   8.2471300e-01   2.2314453e-01
   8.2479700e-01   2.3632812e-01
   8.2488100e-01   2.1386719e-01
   8.2496500e-01   2.4121094e-01
   8.2504900e-01   2.2558594e-01
   8.2513300e-01   2.5732422e-01
   8.2521700e-01   2.5244141e-01
   8.2530100e-01   2.3632812e-01
   8.2538500e-01   2.4951172e-01
   8.2546900e-01   2.6660156e-01
   8.2555300e-01   2.5195312e-01
   8.2563700e-01   2.7050781e-01
   8.2572100e-01   2.8222656e-01
   8.2580500e-01   2.9882812e-01
   8.2588900e-01   2.9394531e-01
   8.2597300e-01   3.1542969e-01
   8.2605700e-01   3.1103516e-01
   8.2614100e-01   3.8964844e-01
   8.2622500e-01   3.2324219e-01
   8.2630900e-01   3.1689453e-01
   8.2639300e-01   2.8857422e-01
   8.2647700e-01   2.7392578e-01
   8.2656100e-01   2.7929688e-01
   8.2664500e-01   2.8564453e-01
   8.2672900e-01   3.2958984e-01
   8.2681300e-01   2.9296875e-01
   8.2689700e-01   2.8076172e-01
   8.2698100e-01   2.6611328e-01
   8.2706500e-01   2.5683594e-01
   8.2714900e-01   2.4560547e-01
   8.2723300e-01   2.2998047e-01
   8.2731700e-01   1.9091797e-01
   8.2740100e-01   1.9531250e-01
   8.2748500e-01   1.7773438e-01
   8.2756900e-01   1.8945312e-01
   8.2765300e-01   2.3144531e-01
   8.2773700e-01   2.3681641e-01
   8.2782100e-01   2.6464844e-01
   8.2790500e-01   2.5341797e-01
   8.2798900e-01   2.1484375e-01
   8.2807300e-01   2.3535156e-01
   8.2815700e-01   2.1093750e-01
   8.2824100e-01   2.3632812e-01
   8.2832500e-01   2.0068359e-01
   8.2840900e-01   2.3144531e-01
   8.2849300e-01   2.4511719e-01
   8.2857700e-01   2.6660156e-01
   8.2866100e-01   2.8857422e-01
   8.2874500e-01   2.9003906e-01
   8.2882900e-01   2.7685547e-01
   8.2891300e-01   2.5000000e-01
   8.2899700e-01   2.7001953e-01
   8.2908100e-01   1.7773438e-01
   8.2916500e-01   1.6259766e-01
   8.2924900e-01   1.7529297e-01
   8.2933300e-01   1.8896484e-01
   8.2941700e-01   2.0751953e-01
   8.2950100e-01   2.2314453e-01
   8.2958500e-01   2.4609375e-01
   8.2966900e-01   2.2558594e-01
   8.2975300e-01   2.2167969e-01
   8.2983700e-01   2.2851562e-01
   8.2992100e-01   2.2998047e-01
   8.3000500e-01   2.0849609e-01
   8.3008900e-01   1.6796875e-01
   8.3017300e-01   1.3867188e-01
   8.3025700e-01   1.4794922e-01
   8.3034100e-01   1.4404297e-01
   8.3042500e-01   1.3867188e-01
   8.3050900e-01   1.7675781e-01
   8.3059300e-01   1.8701172e-01
   8.3067700e-01   2.0019531e-01
   8.3076100e-01   1.8164062e-01
   8.3084500e-01   2.0117188e-01
   8.3092900e-01   2.3242188e-01
   8.3101300e-01   2.3046875e-01
   8.3109700e-01   2.1191406e-01
   8.3118100e-01   2.0507812e-01
   8.3126500e-01   1.7333984e-01
   8.3134900e-01   2.0263672e-01
   8.3143300e-01   1.7724609e-01
   8.3151700e-01   1.5869141e-01
   8.3160100e-01   1.8554688e-01
   8.3168500e-01   1.8701172e-01
   8.3176900e-01   1.5576172e-01
   8.3185300e-01   1.7382812e-01
   8.3193700e-01   1.4990234e-01
   8.3202100e-01   1.5673828e-01
   8.3210500e-01   1.7871094e-01
   8.3218900e-01   1.5283203e-01
   8.3227300e-01   2.0751953e-01
   8.3235700e-01   2.0654297e-01
   8.3244100e-01   2.0898438e-01
   8.3252500e-01   1.9287109e-01
   8.3260900e-01   2.2656250e-01
   8.3269300e-01   2.4316406e-01
   8.3277700e-01   2.3437500e-01
   8.3286100e-01   2.3144531e-01
   8.3294500e-01   2.0556641e-01
   8.3302900e-01   1.5917969e-01
   8.3311300e-01   1.7285156e-01
   8.3319700e-01   1.3427734e-01
   8.3328100e-01   1.5234375e-01
   8.3336500e-01   9.4238281e-02
   8.3344900e-01   1.1572266e-01
   8.3353300e-01   1.1914062e-01
   8.3361700e-01   1.1767578e-01
   8.3370100e-01   1.2890625e-01
   8.3378500e-01   1.6992188e-01
   8.3386900e-01   1.4160156e-01
   8.3395300e-01   1.9726562e-01
   8.3403700e-01   2.2070312e-01
   8.3412100e-01   2.4267578e-01
   8.3420500e-01   2.5341797e-01
   8.3428900e-01   2.7294922e-01
   8.3437300e-01   2.8759766e-01
   8.3445700e-01   2.8808594e-01
   8.3454100e-01   2.8906250e-01
   8.3462500e-01   3.0371094e-01
   8.3470900e-01   2.8466797e-01
   8.3479300e-01   3.0957031e-01
   8.3487700e-01   2.8515625e-01
   8.3496100e-01   2.7246094e-01
   8.3504500e-01   2.2656250e-01
   8.3512900e-01   2.1679688e-01
   8.3521300e-01   2.0898438e-01
   8.3529700e-01   2.1679688e-01
   8.3538100e-01   2.1386719e-01
   8.3546500e-01   2.3486328e-01
   8.3554900e-01   2.1923828e-01
   8.3563300e-01   1.8066406e-01
   8.3571700e-01   1.7675781e-01
   8.3580100e-01   2.0507812e-01
   8.3588500e-01   2.1142578e-01
   8.3596900e-01   1.9189453e-01
   8.3605300e-01   2.0117188e-01
   8.3613700e-01   1.7333984e-01
   8.3622100e-01   2.3339844e-01
   8.3630500e-01   2.1484375e-01
   8.3638900e-01   2.3437500e-01
   8.3647300e-01   2.3339844e-01
   8.3655700e-01   2.7197266e-01
   8.3664100e-01   2.6562500e-01
   8.3672500e-01   2.1582031e-01
   8.3680900e-01   2.0947266e-01
   8.3689300e-01   1.9140625e-01
   8.3697700e-01   2.1142578e-01
   8.3706100e-01   2.2607422e-01
   8.3714500e-01   2.3828125e-01
   8.3722900e-01   2.1386719e-01
   8.3731300e-01   2.1875000e-01
   8.3739700e-01   2.0507812e-01
   8.3748100e-01   1.7431641e-01
   8.3756500e-01   1.6406250e-01
   8.3764900e-01   1.8017578e-01
   8.3773300e-01   1.4648438e-01
   8.3781700e-01   1.3476562e-01
   8.3790100e-01   1.8994141e-01
   8.3798500e-01   1.6748047e-01
   8.3806900e-01   1.8212891e-01
   8.3815300e-01   1.5136719e-01
   8.3823700e-01   1.4013672e-01
   8.3832100e-01   1.7578125e-01
   8.3840500e-01   2.1582031e-01
   8.3848900e-01   2.1728516e-01
   8.3857300e-01   2.6123047e-01
   8.3865700e-01   2.3437500e-01
   8.3874100e-01   2.3486328e-01
   8.3882500e-01   2.5585938e-01
   8.3890900e-01   2.2656250e-01
   8.3899300e-01   2.1044922e-01
   8.3907700e-01   2.0410156e-01
   8.3916100e-01   2.1875000e-01
   8.3924500e-01   1.9189453e-01
   8.3932900e-01   1.5527344e-01
   8.3941300e-01   1.4550781e-01
   8.3949700e-01   1.3623047e-01
   8.3958100e-01   1.7968750e-01
   8.3966500e-01   1.7919922e-01
   8.3974900e-01   1.9042969e-01
   8.3983300e-01   1.6308594e-01
   8.3991700e-01   1.8212891e-01
   8.4000100e-01   1.5576172e-01
   8.4008500e-01   1.8994141e-01
   8.4016900e-01   1.8603516e-01
   8.4025300e-01   2.0312500e-01
   8.4033700e-01   1.6699219e-01
   8.4042100e-01   2.2265625e-01
   8.4050500e-01   2.3486328e-01
   8.4058900e-01   2.1582031e-01
   8.4067300e-01   1.9726562e-01
   8.4075700e-01   2.3779297e-01
   8.4084100e-01   2.5195312e-01
   8.4092500e-01   2.7636719e-01
   8.4100900e-01   2.6074219e-01
   8.4109300e-01   2.4072266e-01
   8.4117700e-01   2.2656250e-01
   8.4126100e-01   2.2656250e-01
   8.4134500e-01   2.1337891e-01
   8.4142900e-01   2.3193359e-01
   8.4151300e-01   2.1093750e-01
   8.4159700e-01   1.7822266e-01
   8.4168100e-01   1.8066406e-01
   8.4176500e-01   1.7333984e-01
   8.4184900e-01   2.0800781e-01
   8.4193300e-01   1.7480469e-01
   8.4201700e-01   1.5185547e-01
   8.4210100e-01   1.5136719e-01
   8.4218500e-01   1.7382812e-01
   8.4226900e-01   1.7578125e-01
   8.4235300e-01   1.7285156e-01
   8.4243700e-01   1.8750000e-01
   8.4252100e-01   2.0458984e-01
   8.4260500e-01   2.1289062e-01
   8.4268900e-01   2.1337891e-01
   8.4277300e-01   2.4169922e-01
   8.4285700e-01   2.1435547e-01
   8.4294100e-01   2.1044922e-01
   8.4302500e-01   1.7236328e-01
   8.4310900e-01   2.0117188e-01
   8.4319300e-01   2.0410156e-01
   8.4327700e-01   2.0312500e-01
   8.4336100e-01   2.0751953e-01
   8.4344500e-01   2.2851562e-01
   8.4352900e-01   2.4902344e-01
   8.4361300e-01   2.1240234e-01
   8.4369700e-01   2.3681641e-01
   8.4378100e-01   2.0800781e-01
   8.4386500e-01   1.9677734e-01
   8.4394900e-01   2.4609375e-01
   8.4403300e-01   2.4707031e-01
   8.4411700e-01   2.0800781e-01
   8.4420100e-01   2.1093750e-01
   8.4428500e-01   1.7773438e-01
   8.4436900e-01   2.0898438e-01
   8.4445300e-01   1.9824219e-01
   8.4453700e-01   2.1240234e-01
   8.4462100e-01   2.0507812e-01
   8.4470500e-01   1.9726562e-01
   8.4478900e-01   1.9433594e-01
   8.4487300e-01   1.7871094e-01
   8.4495700e-01   1.7919922e-01
   8.4504100e-01   1.9238281e-01
   8.4512500e-01   1.5576172e-01
   8.4520900e-01   1.8164062e-01
   8.4529300e-01   1.8798828e-01
   8.4537700e-01   2.0849609e-01
   8.4546100e-01   1.8945312e-01
   8.4554500e-01   2.2167969e-01
   8.4562900e-01   2.4902344e-01
   8.4571300e-01   2.3291016e-01
   8.4579700e-01   2.1923828e-01
   8.4588100e-01   2.1484375e-01
   8.4596500e-01   2.2314453e-01
   8.4604900e-01   2.2851562e-01
   8.4613300e-01   2.0410156e-01
   8.4621700e-01   1.6796875e-01
   8.4630100e-01   1.6894531e-01
   8.4638500e-01   1.4062500e-01
   8.4646900e-01   1.5673828e-01
   8.4655300e-01   1.7041016e-01
   8.4663700e-01   1.5380859e-01
   8.4672100e-01   1.8017578e-01
   8.4680500e-01   1.2890625e-01
   8.4688900e-01   1.2988281e-01
   8.4697300e-01   1.4648438e-01
   8.4705700e-01   1.7333984e-01
   8.4714100e-01   1.3427734e-01
   8.4722500e-01   1.3671875e-01
   8.4730900e-01   1.4160156e-01
   8.4739300e-01   1.6162109e-01
   8.4747700e-01   2.0068359e-01
   8.4756100e-01   1.9287109e-01
   8.4764500e-01   2.1093750e-01
   8.4772900e-01   2.1679688e-01
   8.4781300e-01   2.0751953e-01
   8.4789700e-01   2.0068359e-01
   8.4798100e-01   2.3779297e-01
   8.4806500e-01   2.5000000e-01
   8.4814900e-01   2.5341797e-01
   8.4823300e-01   2.3437500e-01
   8.4831700e-01   1.8359375e-01
   8.4840100e-01   2.2460938e-01
   8.4848500e-01   2.1923828e-01
   8.4856900e-01   2.2998047e-01
   8.4865300e-01   2.4658203e-01
   8.4873700e-01   2.9833984e-01
   8.4882100e-01   2.8759766e-01
   8.4890500e-01   2.5781250e-01
   8.4898900e-01   2.6953125e-01
   8.4907300e-01   2.5244141e-01
   8.4915700e-01   2.1484375e-01
   8.4924100e-01   1.8652344e-01
   8.4932500e-01   1.5478516e-01
   8.4940900e-01   1.2695312e-01
   8.4949300e-01   1.3183594e-01
   8.4957700e-01   1.2060547e-01
   8.4966100e-01   1.3476562e-01
   8.4974500e-01   1.6894531e-01
   8.4982900e-01   1.8408203e-01
   8.4991300e-01   1.8945312e-01
   8.4999700e-01   1.9287109e-01
   8.5008100e-01   1.8701172e-01
   8.5016500e-01   1.7822266e-01
   8.5024900e-01   2.1923828e-01
   8.5033300e-01   2.4560547e-01
   8.5041700e-01   2.4414062e-01
   8.5050100e-01   2.3974609e-01
   8.5058500e-01   1.9726562e-01
   8.5066900e-01   2.0019531e-01
   8.5075300e-01   1.7724609e-01
   8.5083700e-01   1.9873047e-01
   8.5092100e-01   1.8408203e-01
   8.5100500e-01   1.8896484e-01
   8.5108900e-01   2.0166016e-01
   8.5117300e-01   1.5087891e-01
   8.5125700e-01   1.4257812e-01
   8.5134100e-01   1.3134766e-01
   8.5142500e-01   1.6113281e-01
   8.5150900e-01   1.7089844e-01
   8.5159300e-01   1.6308594e-01
   8.5167700e-01   1.2988281e-01
   8.5176100e-01   1.3623047e-01
   8.5184500e-01   1.7578125e-01
   8.5192900e-01   1.6503906e-01
   8.5201300e-01   1.5722656e-01
   8.5209700e-01   1.8017578e-01
   8.5218100e-01   2.0703125e-01
   8.5226500e-01   2.1044922e-01
   8.5234900e-01   2.1533203e-01
   8.5243300e-01   2.1533203e-01
   8.5251700e-01   2.1240234e-01
   8.5260100e-01   2.1875000e-01
   8.5268500e-01   2.4951172e-01
   8.5276900e-01   2.2607422e-01
   8.5285300e-01   2.2949219e-01
   8.5293700e-01   2.2167969e-01
   8.5302100e-01   2.0703125e-01
   8.5310500e-01   1.9189453e-01
   8.5318900e-01   1.6796875e-01
   8.5327300e-01   1.8115234e-01
   8.5335700e-01   2.2802734e-01
   8.5344100e-01   2.0605469e-01
   8.5352500e-01   2.3632812e-01
   8.5360900e-01   2.1679688e-01
   8.5369300e-01   1.9775391e-01
   8.5377700e-01   1.1669922e-01
   8.5386100e-01   6.4941406e-02
   8.5394500e-01   3.7597656e-02
   8.5402900e-01   5.6640625e-02
   8.5411300e-01   6.2988281e-02
   8.5419700e-01   8.6914062e-02
   8.5428100e-01   1.3574219e-01
   8.5436500e-01   1.1083984e-01
   8.5444900e-01   1.6699219e-01
   8.5453300e-01   1.9824219e-01
   8.5461700e-01   2.0117188e-01
   8.5470100e-01   2.2900391e-01
   8.5478500e-01   2.2607422e-01
   8.5486900e-01   2.7197266e-01
   8.5495300e-01   3.8427734e-01
   8.5503700e-01   2.9394531e-01
   8.5512100e-01   2.2656250e-01
   8.5520500e-01   2.3583984e-01
   8.5528900e-01   2.5244141e-01
   8.5537300e-01   2.8662109e-01
   8.5545700e-01   2.6708984e-01
   8.5554100e-01   2.5048828e-01
   8.5562500e-01   2.5585938e-01
   8.5570900e-01   2.1777344e-01
   8.5579300e-01   2.1630859e-01
   8.5587700e-01   2.4316406e-01
   8.5596100e-01   2.2705078e-01
   8.5604500e-01   2.2363281e-01
   8.5612900e-01   2.1435547e-01
   8.5621300e-01   1.7529297e-01
   8.5629700e-01   1.9335938e-01
   8.5638100e-01   2.1923828e-01
   8.5646500e-01   1.9335938e-01
   8.5654900e-01   1.8457031e-01
   8.5663300e-01   2.2119141e-01
   8.5671700e-01   1.8896484e-01
   8.5680100e-01   1.6503906e-01
   8.5688500e-01   1.5576172e-01
   8.5696900e-01   1.9775391e-01
   8.5705300e-01   2.0214844e-01
   8.5713700e-01   2.1923828e-01
   8.5722100e-01   2.0751953e-01
   8.5730500e-01   1.8066406e-01
   8.5738900e-01   1.9873047e-01
   8.5747300e-01   1.9482422e-01
   8.5755700e-01   2.2265625e-01
   8.5764100e-01   2.1582031e-01
   8.5772500e-01   2.3828125e-01
   8.5780900e-01   2.9296875e-01
   8.5789300e-01   2.8173828e-01
   8.5797700e-01   1.8359375e-01
   8.5806100e-01   1.7431641e-01
   8.5814500e-01   1.9140625e-01
   8.5822900e-01   1.9140625e-01
   8.5831300e-01   1.6162109e-01
   8.5839700e-01   1.5039062e-01
   8.5848100e-01   1.5722656e-01
   8.5856500e-01   1.5869141e-01
   8.5864900e-01   1.4404297e-01
   8.5873300e-01   1.6992188e-01
   8.5881700e-01   1.2695312e-01
   8.5890100e-01   1.2304688e-01
   8.5898500e-01   1.3574219e-01
   8.5906900e-01   1.0449219e-01
   8.5915300e-01   1.4160156e-01
   8.5923700e-01   1.4599609e-01
   8.5932100e-01   1.6113281e-01
   8.5940500e-01   1.5478516e-01
   8.5948900e-01   1.2841797e-01
   8.5957300e-01   1.6357422e-01
   8.5965700e-01   1.5576172e-01
   8.5974100e-01   2.0166016e-01
   8.5982500e-01   2.1630859e-01
   8.5990900e-01   1.8603516e-01
   8.5999300e-01   2.0898438e-01
   8.6007700e-01   2.0654297e-01
   8.6016100e-01   2.2021484e-01
   8.6024500e-01   2.1386719e-01
   8.6032900e-01   1.4648438e-01
   8.6041300e-01   1.3378906e-01
   8.6049700e-01   1.3574219e-01
   8.6058100e-01   1.5332031e-01
   8.6066500e-01   1.4404297e-01
   8.6074900e-01   1.1523438e-01
   8.6083300e-01   1.2158203e-01
   8.6091700e-01   1.6503906e-01
   8.6100100e-01   1.8310547e-01
   8.6108500e-01   2.2265625e-01
   8.6116900e-01   2.6757812e-01
   8.6125300e-01   2.8955078e-01
   8.6133700e-01   2.8710938e-01
   8.6142100e-01   2.4853516e-01
   8.6150500e-01   2.0117188e-01
   8.6158900e-01   2.2656250e-01
   8.6167300e-01   2.4951172e-01
   8.6175700e-01   2.6660156e-01
   8.6184100e-01   2.5146484e-01
   8.6192500e-01   2.8466797e-01
   8.6200900e-01   3.1689453e-01
   8.6209300e-01   3.1347656e-01
   8.6217700e-01   2.5292969e-01
   8.6226100e-01   2.8320312e-01
   8.6234500e-01   2.6025391e-01
   8.6242900e-01   2.1777344e-01
   8.6251300e-01   2.3681641e-01
   8.6259700e-01   2.2167969e-01
   8.6268100e-01   2.4609375e-01
   8.6276500e-01   2.1484375e-01
   8.6284900e-01   2.4316406e-01
   8.6293300e-01   2.2509766e-01
   8.6301700e-01   2.1826172e-01
   8.6310100e-01   2.3046875e-01
   8.6318500e-01   2.3388672e-01
   8.6326900e-01   2.4707031e-01
   8.6335300e-01   2.3437500e-01
   8.6343700e-01   2.4951172e-01
   8.6352100e-01   2.3632812e-01
   8.6360500e-01   2.2607422e-01
   8.6368900e-01   2.3046875e-01
   8.6377300e-01   1.7675781e-01
   8.6385700e-01   2.2070312e-01
   8.6394100e-01   1.8945312e-01
   8.6402500e-01   2.1386719e-01
   8.6410900e-01   2.1142578e-01
   8.6419300e-01   2.2314453e-01
   8.6427700e-01   2.0214844e-01
   8.6436100e-01   2.3535156e-01
   8.6444500e-01   2.1337891e-01
   8.6452900e-01   1.8701172e-01
   8.6461300e-01   2.4072266e-01
   8.6469700e-01   2.3535156e-01
   8.6478100e-01   2.0410156e-01
   8.6486500e-01   2.5048828e-01
   8.6494900e-01   2.3828125e-01
   8.6503300e-01   1.8603516e-01
   8.6511700e-01   1.8847656e-01
   8.6520100e-01   1.5966797e-01
   8.6528500e-01   1.7041016e-01
   8.6536900e-01   1.7773438e-01
   8.6545300e-01   1.8115234e-01
   8.6553700e-01   1.7724609e-01
   8.6562100e-01   1.4306641e-01
   8.6570500e-01   1.7285156e-01
   8.6578900e-01   1.9140625e-01
   8.6587300e-01   1.9335938e-01
   8.6595700e-01   1.7773438e-01
   8.6604100e-01   2.0361328e-01
   8.6612500e-01   2.3583984e-01
   8.6620900e-01   2.6171875e-01
   8.6629300e-01   2.8662109e-01
   8.6637700e-01   2.8955078e-01
   8.6646100e-01   2.6562500e-01
   8.6654500e-01   2.1875000e-01
   8.6662900e-01   1.9580078e-01
   8.6671300e-01   1.9287109e-01
   8.6679700e-01   1.9628906e-01
   8.6688100e-01   1.4550781e-01
   8.6696500e-01   1.5478516e-01
   8.6704900e-01   1.1132812e-01
   8.6713300e-01   1.4355469e-01
   8.6721700e-01   1.1181641e-01
   8.6730100e-01   1.6113281e-01
   8.6738500e-01   1.9042969e-01
   8.6746900e-01   2.1630859e-01
   8.6755300e-01   2.4169922e-01
   8.6763700e-01   2.5341797e-01
   8.6772100e-01   2.6953125e-01
   8.6780500e-01   2.6953125e-01
   8.6788900e-01   3.0664062e-01
   8.6797300e-01   2.7636719e-01
   8.6805700e-01   2.7148438e-01
   8.6814100e-01   2.7197266e-01
   8.6822500e-01   2.3876953e-01
   8.6830900e-01   2.1435547e-01
   8.6839300e-01   1.8798828e-01
   8.6847700e-01   1.9433594e-01
   8.6856100e-01   1.8701172e-01
   8.6864500e-01   2.0019531e-01
   8.6872900e-01   1.6699219e-01
   8.6881300e-01   1.5087891e-01
   8.6889700e-01   1.4306641e-01
   8.6898100e-01   1.6357422e-01
   8.6906500e-01   1.7333984e-01
   8.6914900e-01   1.6601562e-01
   8.6923300e-01   1.8652344e-01
   8.6931700e-01   1.5722656e-01
   8.6940100e-01   1.8994141e-01
   8.6948500e-01   2.2119141e-01
   8.6956900e-01   2.6269531e-01
   8.6965300e-01   2.7392578e-01
   8.6973700e-01   2.7832031e-01
   8.6982100e-01   2.6318359e-01
   8.6990500e-01   2.6123047e-01
   8.6998900e-01   2.4804688e-01
   8.7007300e-01   2.7929688e-01
   8.7015700e-01   2.5781250e-01
   8.7024100e-01   2.4511719e-01
   8.7032500e-01   2.1240234e-01
   8.7040900e-01   2.1289062e-01
   8.7049300e-01   1.7724609e-01
   8.7057700e-01   1.9091797e-01
   8.7066100e-01   1.9335938e-01
   8.7074500e-01   1.7480469e-01
   8.7082900e-01   1.6894531e-01
   8.7091300e-01   1.7919922e-01
   8.7099700e-01   1.8212891e-01
   8.7108100e-01   1.9824219e-01
   8.7116500e-01   2.3437500e-01
   8.7124900e-01   2.2460938e-01
   8.7133300e-01   2.0849609e-01
   8.7141700e-01   2.2900391e-01
   8.7150100e-01   2.3242188e-01
   8.7158500e-01   2.1679688e-01
   8.7166900e-01   2.0996094e-01
   8.7175300e-01   1.8945312e-01
   8.7183700e-01   1.5380859e-01
   8.7192100e-01   1.8457031e-01
   8.7200500e-01   2.2460938e-01
   8.7208900e-01   2.2607422e-01
   8.7217300e-01   1.7724609e-01
   8.7225700e-01   2.3632812e-01
   8.7234100e-01   2.6318359e-01
   8.7242500e-01   2.4218750e-01
   8.7250900e-01   2.6025391e-01
   8.7259300e-01   2.1923828e-01
   8.7267700e-01   2.4218750e-01
   8.7276100e-01   2.5097656e-01
   8.7284500e-01   2.3535156e-01
   8.7292900e-01   2.1679688e-01
   8.7301300e-01   2.1972656e-01
   8.7309700e-01   2.0556641e-01
   8.7318100e-01   1.9531250e-01
   8.7326500e-01   2.2656250e-01
   8.7334900e-01   2.3730469e-01
   8.7343300e-01   2.0996094e-01
   8.7351700e-01   1.5820312e-01
   8.7360100e-01   1.4062500e-01
   8.7368500e-01   1.9140625e-01
   8.7376900e-01   1.9189453e-01
   8.7385300e-01   2.0166016e-01
   8.7393700e-01   1.9921875e-01
   8.7402100e-01   2.5390625e-01
   8.7410500e-01   2.2705078e-01
   8.7418900e-01   2.1875000e-01
   8.7427300e-01   2.4414062e-01
   8.7435700e-01   2.0898438e-01
   8.7444100e-01   2.2509766e-01
   8.7452500e-01   2.6074219e-01
   8.7460900e-01   3.2714844e-01
   8.7469300e-01   3.1787109e-01
   8.7477700e-01   2.8369141e-01
   8.7486100e-01   2.3730469e-01
   8.7494500e-01   2.4609375e-01
   8.7502900e-01   2.4462891e-01
   8.7511300e-01   2.2363281e-01
   8.7519700e-01   2.4121094e-01
   8.7528100e-01   2.1728516e-01
   8.7536500e-01   2.2705078e-01
   8.7544900e-01   1.9433594e-01
   8.7553300e-01   1.9042969e-01
   8.7561700e-01   1.7236328e-01
   8.7570100e-01   1.9726562e-01
   8.7578500e-01   1.8457031e-01
   8.7586900e-01   1.7480469e-01
   8.7595300e-01   2.0947266e-01
   8.7603700e-01   2.1337891e-01
   8.7612100e-01   2.1582031e-01
   8.7620500e-01   2.0849609e-01
   8.7628900e-01   1.9482422e-01
   8.7637300e-01   2.3291016e-01
   8.7645700e-01   2.5878906e-01
   8.7654100e-01   2.6171875e-01
   8.7662500e-01   2.9492188e-01
   8.7670900e-01   2.3535156e-01
   8.7679300e-01   5.6152344e-02
   8.7687700e-01   8.0078125e-02
   8.7696100e-01   1.5820312e-01
   8.7704500e-01   2.4609375e-01
   8.7712900e-01   3.1298828e-01
   8.7721300e-01   3.6425781e-01
   8.7729700e-01   3.6035156e-01
   8.7738100e-01   2.4658203e-01
   8.7746500e-01   1.4746094e-01
   8.7754900e-01   1.8359375e-01
   8.7763300e-01   2.1191406e-01
   8.7771700e-01   1.8652344e-01
   8.7780100e-01   1.8896484e-01
   8.7788500e-01   1.6552734e-01
   8.7796900e-01   1.9970703e-01
   8.7805300e-01   2.2753906e-01
   8.7813700e-01   1.6894531e-01
   8.7822100e-01   1.8457031e-01
   8.7830500e-01   1.7480469e-01
   8.7838900e-01   1.9433594e-01
   8.7847300e-01   2.0214844e-01
   8.7855700e-01   2.3144531e-01
   8.7864100e-01   1.9042969e-01
   8.7872500e-01   2.0849609e-01
   8.7880900e-01   2.4462891e-01
   8.7889300e-01   2.6367188e-01
   8.7897700e-01   2.3828125e-01
   8.7906100e-01   1.9775391e-01
   8.7914500e-01   2.2607422e-01
   8.7922900e-01   2.3242188e-01
   8.7931300e-01   2.1533203e-01
   8.7939700e-01   2.0654297e-01
   8.7948100e-01   2.2998047e-01
   8.7956500e-01   2.3242188e-01
   8.7964900e-01   2.2070312e-01
   8.7973300e-01   2.1435547e-01
   8.7981700e-01   2.1533203e-01
   8.7990100e-01   2.1875000e-01
   8.7998500e-01   2.3535156e-01
   8.8006900e-01   2.3437500e-01
   8.8015300e-01   1.9335938e-01
   8.8023700e-01   1.3525391e-01
   8.8032100e-01   1.7919922e-01
   8.8040500e-01   1.8652344e-01
   8.8048900e-01   1.8310547e-01
   8.8057300e-01   2.1679688e-01
   8.8065700e-01   2.0507812e-01
   8.8074100e-01   2.0410156e-01
   8.8082500e-01   2.5000000e-01
   8.8090900e-01   2.7929688e-01
   8.8099300e-01   3.1445312e-01
   8.8107700e-01   3.2373047e-01
   8.8116100e-01   3.1933594e-01
   8.8124500e-01   3.0664062e-01
   8.8132900e-01   2.9150391e-01
   8.8141300e-01   2.8906250e-01
   8.8149700e-01   2.3535156e-01
   8.8158100e-01   2.4853516e-01
   8.8166500e-01   2.3974609e-01
   8.8174900e-01   2.2509766e-01
   8.8183300e-01   2.1728516e-01
   8.8191700e-01   1.9921875e-01
   8.8200100e-01   2.1728516e-01
   8.8208500e-01   1.9775391e-01
   8.8216900e-01   1.3281250e-01
   8.8225300e-01   1.6796875e-01
   8.8233700e-01   2.0996094e-01
   8.8242100e-01   2.2753906e-01
   8.8250500e-01   2.3388672e-01
   8.8258900e-01   2.2656250e-01
   8.8267300e-01   2.4707031e-01
   8.8275700e-01   2.6123047e-01
   8.8284100e-01   2.4023438e-01
   8.8292500e-01   2.6318359e-01
   8.8300900e-01   2.4951172e-01
   8.8309300e-01   2.2705078e-01
   8.8317700e-01   2.2412109e-01
   8.8326100e-01   2.3046875e-01
   8.8334500e-01   2.2070312e-01
   8.8342900e-01   2.2998047e-01
   8.8351300e-01   2.3291016e-01
   8.8359700e-01   2.6074219e-01
   8.8368100e-01   2.7929688e-01
   8.8376500e-01   2.6904297e-01
   8.8384900e-01   2.4951172e-01
   8.8393300e-01   2.7343750e-01
   8.8401700e-01   2.5195312e-01
   8.8410100e-01   2.4902344e-01
   8.8418500e-01   2.3974609e-01
   8.8426900e-01   2.0947266e-01
   8.8435300e-01   2.2412109e-01
   8.8443700e-01   2.2558594e-01
   8.8452100e-01   2.0751953e-01
   8.8460500e-01   1.8652344e-01
   8.8468900e-01   2.2363281e-01
   8.8477300e-01   2.2265625e-01
   8.8485700e-01   2.0703125e-01
   8.8494100e-01   2.5195312e-01
   8.8502500e-01   2.1875000e-01
   8.8510900e-01   2.0996094e-01
   8.8519300e-01   2.0410156e-01
   8.8527700e-01   2.3486328e-01
   8.8536100e-01   2.4267578e-01
   8.8544500e-01   2.4462891e-01
   8.8552900e-01   2.4218750e-01
   8.8561300e-01   2.4267578e-01
   8.8569700e-01   2.2216797e-01
   8.8578100e-01   2.2119141e-01
   8.8586500e-01   2.1777344e-01
   8.8594900e-01   1.9873047e-01
   8.8603300e-01   1.9433594e-01
   8.8611700e-01   1.5722656e-01
   8.8620100e-01   1.8164062e-01
   8.8628500e-01   1.3916016e-01
   8.8636900e-01   1.7236328e-01
   8.8645300e-01   2.1728516e-01
   8.8653700e-01   2.3925781e-01
   8.8662100e-01   2.0996094e-01
   8.8670500e-01   1.4648438e-01
   8.8678900e-01   1.5966797e-01
   8.8687300e-01   1.7968750e-01
   8.8695700e-01   2.3095703e-01
   8.8704100e-01   2.1386719e-01
   8.8712500e-01   2.3291016e-01
   8.8720900e-01   2.4316406e-01
   8.8729300e-01   2.2070312e-01
   8.8737700e-01   2.4951172e-01
   8.8746100e-01   2.4023438e-01
   8.8754500e-01   2.3242188e-01
   8.8762900e-01   2.4072266e-01
   8.8771300e-01   1.9140625e-01
   8.8779700e-01   1.8212891e-01
   8.8788100e-01   1.5917969e-01
   8.8796500e-01   1.5966797e-01
   8.8804900e-01   1.7285156e-01
   8.8813300e-01   2.0263672e-01
   8.8821700e-01   2.1630859e-01
   8.8830100e-01   2.4902344e-01
   8.8838500e-01   2.5048828e-01
   8.8846900e-01   2.6269531e-01
   8.8855300e-01   2.8173828e-01
   8.8863700e-01   2.4902344e-01
   8.8872100e-01   2.9931641e-01
   8.8880500e-01   2.5390625e-01
   8.8888900e-01   2.8369141e-01
   8.8897300e-01   3.7841797e-01
   8.8905700e-01   3.0859375e-01
   8.8914100e-01   2.5927734e-01
   8.8922500e-01   2.9882812e-01
   8.8930900e-01   2.9199219e-01
   8.8939300e-01   2.9541016e-01
   8.8947700e-01   2.6757812e-01
   8.8956100e-01   2.5195312e-01
   8.8964500e-01   2.3242188e-01
   8.8972900e-01   2.8613281e-01
   8.8981300e-01   2.5341797e-01
   8.8989700e-01   2.3291016e-01
   8.8998100e-01   2.2802734e-01
   8.9006500e-01   2.4951172e-01
   8.9014900e-01   2.3828125e-01
   8.9023300e-01   2.5097656e-01
   8.9031700e-01   2.5537109e-01
   8.9040100e-01   2.5244141e-01
   8.9048500e-01   2.5878906e-01
   8.9056900e-01   2.2070312e-01
   8.9065300e-01   2.0800781e-01
   8.9073700e-01   2.1923828e-01
   8.9082100e-01   1.8505859e-01
   8.9090500e-01   1.6601562e-01
   8.9098900e-01   1.7871094e-01
   8.9107300e-01   1.8408203e-01
   8.9115700e-01   1.7285156e-01
   8.9124100e-01   2.0410156e-01
   8.9132500e-01   2.4609375e-01
   8.9140900e-01   2.3437500e-01
   8.9149300e-01   2.2363281e-01
   8.9157700e-01   2.5683594e-01
   8.9166100e-01   2.4511719e-01
   8.9174500e-01   2.3193359e-01
   8.9182900e-01   2.6562500e-01
   8.9191300e-01   2.5244141e-01
   8.9199700e-01   2.4755859e-01
   8.9208100e-01   2.2851562e-01
   8.9216500e-01   2.4023438e-01
   8.9224900e-01   2.1875000e-01
   8.9233300e-01   2.2070312e-01
   8.9241700e-01   2.0654297e-01
   8.9250100e-01   1.9042969e-01
   8.9258500e-01   2.1582031e-01
   8.9266900e-01   2.1289062e-01
   8.9275300e-01   1.9042969e-01
   8.9283700e-01   1.4990234e-01
   8.9292100e-01   1.3720703e-01
   8.9300500e-01   1.4306641e-01
   8.9308900e-01   1.5576172e-01
   8.9317300e-01   1.9238281e-01
   8.9325700e-01   1.9189453e-01
   8.9334100e-01   2.4169922e-01
   8.9342500e-01   2.3095703e-01
   8.9350900e-01   2.1484375e-01
   8.9359300e-01   2.5292969e-01
   8.9367700e-01   2.3193359e-01
   8.9376100e-01   2.6513672e-01
   8.9384500e-01   2.5488281e-01
   8.9392900e-01   2.1826172e-01
   8.9401300e-01   1.8603516e-01
   8.9409700e-01   2.1337891e-01
   8.9418100e-01   2.0898438e-01
   8.9426500e-01   1.9628906e-01
   8.9434900e-01   2.0214844e-01
   8.9443300e-01   2.0361328e-01
   8.9451700e-01   1.9873047e-01
   8.9460100e-01   2.1093750e-01
   8.9468500e-01   1.9482422e-01
   8.9476900e-01   2.1386719e-01
   8.9485300e-01   2.0751953e-01
   8.9493700e-01   2.1875000e-01
   8.9502100e-01   2.0703125e-01
   8.9510500e-01   2.1777344e-01
   8.9518900e-01   2.4511719e-01
   8.9527300e-01   2.3388672e-01
   8.9535700e-01   1.6455078e-01
   8.9544100e-01   1.3378906e-01
   8.9552500e-01   1.5380859e-01
   8.9560900e-01   1.6552734e-01
   8.9569300e-01   1.9140625e-01
   8.9577700e-01   1.9189453e-01
   8.9586100e-01   2.3876953e-01
   8.9594500e-01   2.5634766e-01
   8.9602900e-01   2.1337891e-01
   8.9611300e-01   2.2412109e-01
   8.9619700e-01   2.5732422e-01
   8.9628100e-01   2.6171875e-01
   8.9636500e-01   2.7685547e-01
   8.9644900e-01   2.9248047e-01
   8.9653300e-01   2.9833984e-01
   8.9661700e-01   2.9492188e-01
   8.9670100e-01   2.8466797e-01
   8.9678500e-01   2.5585938e-01
   8.9686900e-01   2.5292969e-01
   8.9695300e-01   2.4853516e-01
   8.9703700e-01   2.2949219e-01
   8.9712100e-01   1.9677734e-01
   8.9720500e-01   1.7187500e-01
   8.9728900e-01   1.8798828e-01
   8.9737300e-01   1.8261719e-01
   8.9745700e-01   1.8652344e-01
   8.9754100e-01   2.1923828e-01
   8.9762500e-01   2.2070312e-01
   8.9770900e-01   1.8505859e-01
   8.9779300e-01   1.9433594e-01
   8.9787700e-01   1.6064453e-01
   8.9796100e-01   1.4941406e-01
   8.9804500e-01   1.8017578e-01
   8.9812900e-01   2.0312500e-01
   8.9821300e-01   1.8554688e-01
   8.9829700e-01   2.2460938e-01
   8.9838100e-01   2.2216797e-01
   8.9846500e-01   2.0849609e-01
   8.9854900e-01   2.2460938e-01
   8.9863300e-01   2.2705078e-01
   8.9871700e-01   2.3144531e-01
   8.9880100e-01   2.6269531e-01
   8.9888500e-01   2.5634766e-01
   8.9896900e-01   2.7539062e-01
   8.9905300e-01   2.7050781e-01
   8.9913700e-01   2.2509766e-01
   8.9922100e-01   2.2509766e-01
   8.9930500e-01   2.1484375e-01
   8.9938900e-01   2.4267578e-01
   8.9947300e-01   2.3632812e-01
   8.9955700e-01   2.2851562e-01
   8.9964100e-01   2.6855469e-01
   8.9972500e-01   2.2753906e-01
   8.9980900e-01   2.2900391e-01
   8.9989300e-01   2.1484375e-01
   8.9997700e-01   2.9931641e-01
   9.0006100e-01   4.4580078e-01
   9.0014500e-01   5.7226562e-01
   9.0022900e-01   6.3525391e-01
   9.0031300e-01   7.3046875e-01
   9.0039700e-01   7.3486328e-01
   9.0048100e-01   6.9775391e-01
   9.0056500e-01   6.3964844e-01
   9.0064900e-01   4.7851562e-01
   9.0073300e-01   3.0224609e-01
   9.0081700e-01   1.5527344e-01
   9.0090100e-01   5.7617188e-02
   9.0098500e-01  -3.7109375e-02
   9.0106900e-01  -6.3476562e-02
   9.0115300e-01  -9.2285156e-02
   9.0123700e-01  -1.0742188e-01
   9.0132100e-01  -1.2548828e-01
   9.0140500e-01  -1.2597656e-01
   9.0148900e-01  -8.8867188e-02
   9.0157300e-01  -9.4726562e-02
   9.0165700e-01  -9.9121094e-02
   9.0174100e-01  -9.3261719e-02
   9.0182500e-01  -8.2519531e-02
   9.0190900e-01  -5.4687500e-02
   9.0199300e-01  -6.4453125e-02
   9.0207700e-01  -3.2226562e-02
   9.0216100e-01  -2.0507812e-02
   9.0224500e-01   1.6601562e-02
   9.0232900e-01   3.9550781e-02
   9.0241300e-01   3.3691406e-02
   9.0249700e-01   8.8378906e-02
   9.0258100e-01   8.3984375e-02
   9.0266500e-01   1.0742188e-01
   9.0274900e-01   1.3671875e-01
   9.0283300e-01   1.4794922e-01
   9.0291700e-01   1.8457031e-01
   9.0300100e-01   2.3828125e-01
   9.0308500e-01   2.2412109e-01
   9.0316900e-01   2.2070312e-01
   9.0325300e-01   2.2656250e-01
   9.0333700e-01   2.4560547e-01
   9.0342100e-01   2.4267578e-01
   9.0350500e-01   2.5830078e-01
   9.0358900e-01   2.3681641e-01
   9.0367300e-01   2.4316406e-01
   9.0375700e-01   2.5683594e-01
   9.0384100e-01   2.2851562e-01
   9.0392500e-01   2.2851562e-01
   9.0400900e-01   2.4365234e-01
   9.0409300e-01   2.3974609e-01
   9.0417700e-01   2.5390625e-01
   9.0426100e-01   2.4365234e-01
   9.0434500e-01   2.5976562e-01
   9.0442900e-01   2.4804688e-01
   9.0451300e-01   2.1484375e-01
   9.0459700e-01   2.5195312e-01
   9.0468100e-01   2.3095703e-01
   9.0476500e-01   2.8515625e-01
   9.0484900e-01   2.5048828e-01
   9.0493300e-01   2.8320312e-01
   9.0501700e-01   2.7392578e-01
   9.0510100e-01   3.0175781e-01
   9.0518500e-01   2.9833984e-01
   9.0526900e-01   2.6660156e-01
   9.0535300e-01   2.7587891e-01
   9.0543700e-01   2.7343750e-01
   9.0552100e-01   2.6269531e-01
   9.0560500e-01   2.6269531e-01
   9.0568900e-01   2.5878906e-01
   9.0577300e-01   2.6367188e-01
   9.0585700e-01   2.7441406e-01
   9.0594100e-01   2.5439453e-01
   9.0602500e-01   2.6074219e-01
   9.0610900e-01   2.6806641e-01
   9.0619300e-01   2.4707031e-01
   9.0627700e-01   2.2363281e-01
   9.0636100e-01   1.9775391e-01
   9.0644500e-01   2.0898438e-01
   9.0652900e-01   2.1777344e-01
   9.0661300e-01   2.0361328e-01
   9.0669700e-01   2.0996094e-01
   9.0678100e-01   1.6699219e-01
   9.0686500e-01   1.9726562e-01
   9.0694900e-01   1.8115234e-01
   9.0703300e-01   1.9287109e-01
   9.0711700e-01   2.0166016e-01
   9.0720100e-01   2.5195312e-01
   9.0728500e-01   2.5195312e-01
   9.0736900e-01   2.0605469e-01
   9.0745300e-01   1.6894531e-01
   9.0753700e-01   1.7431641e-01
   9.0762100e-01   1.4648438e-01
   9.0770500e-01   1.6308594e-01
   9.0778900e-01   1.7431641e-01
   9.0787300e-01   1.7919922e-01
   9.0795700e-01   2.0214844e-01
   9.0804100e-01   2.0654297e-01
   9.0812500e-01   2.0410156e-01
   9.0820900e-01   1.9970703e-01
   9.0829300e-01   2.0849609e-01
   9.0837700e-01   1.9677734e-01
   9.0846100e-01   2.3632812e-01
   9.0854500e-01   2.3632812e-01
   9.0862900e-01   2.4414062e-01
   9.0871300e-01   1.8701172e-01
   9.0879700e-01   7.8125000e-02
   9.0888100e-01   7.6171875e-02
   9.0896500e-01   1.0058594e-01
   9.0904900e-01   1.0644531e-01
   9.0913300e-01   1.2597656e-01
   9.0921700e-01   1.0693359e-01
   9.0930100e-01   1.2890625e-01
   9.0938500e-01   1.3476562e-01
   9.0946900e-01   1.5673828e-01
   9.0955300e-01   1.7675781e-01
   9.0963700e-01   1.4843750e-01
   9.0972100e-01   1.3525391e-01
   9.0980500e-01   1.2841797e-01
   9.0988900e-01   1.7773438e-01
   9.0997300e-01   1.8164062e-01
   9.1005700e-01   1.5478516e-01
   9.1014100e-01   1.6064453e-01
   9.1022500e-01   1.9775391e-01
   9.1030900e-01   1.7968750e-01
   9.1039300e-01   1.8652344e-01
   9.1047700e-01   1.7968750e-01
   9.1056100e-01   1.5136719e-01
   9.1064500e-01   1.2304688e-01
   9.1072900e-01   1.0742188e-01
   9.1081300e-01   8.6425781e-02
   9.1089700e-01   1.1523438e-01
   9.1098100e-01   1.4843750e-01
   9.1106500e-01   1.3623047e-01
   9.1114900e-01   1.1572266e-01
   9.1123300e-01   1.3183594e-01
   9.1131700e-01   1.0400391e-01
   9.1140100e-01   1.7285156e-01
   9.1148500e-01   2.1826172e-01
   9.1156900e-01   2.0214844e-01
   9.1165300e-01   2.2412109e-01
   9.1173700e-01   2.2998047e-01
   9.1182100e-01   2.4511719e-01
   9.1190500e-01   2.2070312e-01
   9.1198900e-01   2.3437500e-01
   9.1207300e-01   2.1289062e-01
   9.1215700e-01   1.5283203e-01
   9.1224100e-01   1.2500000e-01
   9.1232500e-01   1.3623047e-01
   9.1240900e-01   1.7871094e-01
   9.1249300e-01   1.6796875e-01
   9.1257700e-01   1.8945312e-01
   9.1266100e-01   1.9189453e-01
   9.1274500e-01   2.1582031e-01
   9.1282900e-01   2.0068359e-01
   9.1291300e-01   2.3828125e-01
   9.1299700e-01   2.4072266e-01
   9.1308100e-01   2.7197266e-01
   9.1316500e-01   2.9931641e-01
   9.1324900e-01   3.4814453e-01
   9.1333300e-01   3.0957031e-01
   9.1341700e-01   2.3974609e-01
   9.1350100e-01   1.5527344e-01
   9.1358500e-01   1.3232422e-01
   9.1366900e-01   1.4257812e-01
   9.1375300e-01   1.7822266e-01
   9.1383700e-01   1.8457031e-01
   9.1392100e-01   1.7431641e-01
   9.1400500e-01   1.5576172e-01
   9.1408900e-01   1.5771484e-01
   9.1417300e-01   1.4843750e-01
   9.1425700e-01   1.7236328e-01
   9.1434100e-01   1.7626953e-01
   9.1442500e-01   2.3095703e-01
   9.1450900e-01   2.3046875e-01
   9.1459300e-01   2.1142578e-01
   9.1467700e-01   2.3095703e-01
   9.1476100e-01   2.2314453e-01
   9.1484500e-01   2.0458984e-01
   9.1492900e-01   2.0849609e-01
   9.1501300e-01   1.9628906e-01
   9.1509700e-01   2.0166016e-01
   9.1518100e-01   2.1630859e-01
   9.1526500e-01   2.3535156e-01
   9.1534900e-01   2.1191406e-01
   9.1543300e-01   2.3242188e-01
   9.1551700e-01   1.6162109e-01
   9.1560100e-01   1.9824219e-01
   9.1568500e-01   1.9433594e-01
   9.1576900e-01   1.9970703e-01
   9.1585300e-01   1.6748047e-01
   9.1593700e-01   1.5380859e-01
   9.1602100e-01   1.4599609e-01
   9.1610500e-01   1.1083984e-01
   9.1618900e-01   1.1718750e-01
   9.1627300e-01   1.1962891e-01
   9.1635700e-01   1.5380859e-01
   9.1644100e-01   1.2988281e-01
   9.1652500e-01   1.0449219e-01
   9.1660900e-01   1.0791016e-01
   9.1669300e-01   1.2353516e-01
   9.1677700e-01   1.6699219e-01
   9.1686100e-01   1.8945312e-01
   9.1694500e-01   2.2314453e-01
   9.1702900e-01   1.9335938e-01
   9.1711300e-01   2.1923828e-01
   9.1719700e-01   2.1484375e-01
   9.1728100e-01   2.0996094e-01
   9.1736500e-01   2.2265625e-01
   9.1744900e-01   1.8505859e-01
   9.1753300e-01   1.5283203e-01
   9.1761700e-01   1.3818359e-01
   9.1770100e-01   1.9677734e-01
   9.1778500e-01   1.9482422e-01
   9.1786900e-01   1.5283203e-01
   9.1795300e-01   1.6308594e-01
   9.1803700e-01   1.8310547e-01
   9.1812100e-01   2.1630859e-01
   9.1820500e-01   2.0996094e-01
   9.1828900e-01   2.3437500e-01
   9.1837300e-01   2.2656250e-01
   9.1845700e-01   2.4462891e-01
   9.1854100e-01   2.2070312e-01
   9.1862500e-01   1.3183594e-01
   9.1870900e-01   8.0078125e-02
   9.1879300e-01   1.1572266e-01
   9.1887700e-01   1.8212891e-01
   9.1896100e-01   2.4462891e-01
   9.1904500e-01   2.5390625e-01
   9.1912900e-01   2.5585938e-01
   9.1921300e-01   2.3535156e-01
   9.1929700e-01   2.0996094e-01
   9.1938100e-01   2.2070312e-01
   9.1946500e-01   1.8408203e-01
   9.1954900e-01   2.0166016e-01
   9.1963300e-01   2.3339844e-01
   9.1971700e-01   2.2412109e-01
   9.1980100e-01   2.2314453e-01
   9.1988500e-01   2.0507812e-01
   9.1996900e-01   1.8701172e-01
   9.2005300e-01   1.9482422e-01
   9.2013700e-01   1.9384766e-01
   9.2022100e-01   1.5917969e-01
   9.2030500e-01   1.3183594e-01
   9.2038900e-01   1.2207031e-01
   9.2047300e-01   1.1865234e-01
   9.2055700e-01   1.4355469e-01
   9.2064100e-01   1.1962891e-01
   9.2072500e-01   1.3720703e-01
   9.2080900e-01   1.4208984e-01
   9.2089300e-01   1.7187500e-01
   9.2097700e-01   2.0263672e-01
   9.2106100e-01   2.0898438e-01
   9.2114500e-01   2.5878906e-01
   9.2122900e-01   2.4560547e-01
   9.2131300e-01   2.6806641e-01
   9.2139700e-01   2.8808594e-01
   9.2148100e-01   2.8027344e-01
   9.2156500e-01   2.7099609e-01
   9.2164900e-01   2.9541016e-01
   9.2173300e-01   2.5439453e-01
   9.2181700e-01   2.1679688e-01
   9.2190100e-01   2.3144531e-01
   9.2198500e-01   2.4023438e-01
   9.2206900e-01   2.5585938e-01
   9.2215300e-01   2.3535156e-01
   9.2223700e-01   2.2167969e-01
   9.2232100e-01   2.3144531e-01
   9.2240500e-01   2.2021484e-01
   9.2248900e-01   2.2509766e-01
   9.2257300e-01   2.2558594e-01
   9.2265700e-01   1.8603516e-01
   9.2274100e-01   1.7626953e-01
   9.2282500e-01   1.7236328e-01
   9.2290900e-01   1.8310547e-01
   9.2299300e-01   1.8945312e-01
   9.2307700e-01   2.3486328e-01
   9.2316100e-01   2.1289062e-01
   9.2324500e-01   1.8066406e-01
   9.2332900e-01   1.8408203e-01
   9.2341300e-01   1.7187500e-01
   9.2349700e-01   2.0068359e-01
   9.2358100e-01   2.4218750e-01
   9.2366500e-01   2.4853516e-01
   9.2374900e-01   2.2998047e-01
   9.2383300e-01   2.1826172e-01
   9.2391700e-01   2.3779297e-01
   9.2400100e-01   1.7822266e-01
   9.2408500e-01   1.3818359e-01
   9.2416900e-01   1.3818359e-01
   9.2425300e-01   1.1718750e-01
   9.2433700e-01   1.2402344e-01
   9.2442100e-01   9.7656250e-02
   9.2450500e-01   1.2792969e-01
   9.2458900e-01   1.3085938e-01
   9.2467300e-01   1.5673828e-01
   9.2475700e-01   1.4404297e-01
   9.2484100e-01   1.4697266e-01
   9.2492500e-01   1.6015625e-01
   9.2500900e-01   1.9335938e-01
   9.2509300e-01   1.9726562e-01
   9.2517700e-01   1.8408203e-01
   9.2526100e-01   2.1484375e-01
   9.2534500e-01   2.1777344e-01
   9.2542900e-01   2.0214844e-01
   9.2551300e-01   2.2119141e-01
   9.2559700e-01   2.4902344e-01
   9.2568100e-01   2.4316406e-01
   9.2576500e-01   2.4218750e-01
   9.2584900e-01   2.4169922e-01
   9.2593300e-01   2.2851562e-01
   9.2601700e-01   2.1582031e-01
   9.2610100e-01   2.0458984e-01
   9.2618500e-01   2.1728516e-01
   9.2626900e-01   1.8798828e-01
   9.2635300e-01   1.8017578e-01
   9.2643700e-01   1.0937500e-01
   9.2652100e-01   2.2460938e-02
   9.2660500e-01   1.9042969e-02
   9.2668900e-01   4.1992188e-02
   9.2677300e-01   5.1269531e-02
   9.2685700e-01   6.2988281e-02
   9.2694100e-01   6.1035156e-02
   9.2702500e-01   1.0791016e-01
   9.2710900e-01   1.5771484e-01
   9.2719300e-01   2.1728516e-01
   9.2727700e-01   2.0458984e-01
   9.2736100e-01   2.1142578e-01
   9.2744500e-01   2.0996094e-01
   9.2752900e-01   2.2753906e-01
   9.2761300e-01   2.3046875e-01
   9.2769700e-01   2.7050781e-01
   9.2778100e-01   2.8808594e-01
   9.2786500e-01   3.3789062e-01
   9.2794900e-01   4.2089844e-01
   9.2803300e-01   3.3593750e-01
   9.2811700e-01   3.1347656e-01
   9.2820100e-01   3.4765625e-01
   9.2828500e-01   3.3691406e-01
   9.2836900e-01   3.6035156e-01
   9.2845300e-01   2.9150391e-01
   9.2853700e-01   2.8515625e-01
   9.2862100e-01   2.6416016e-01
   9.2870500e-01   2.6904297e-01
   9.2878900e-01   2.1582031e-01
   9.2887300e-01   1.7871094e-01
   9.2895700e-01   1.0205078e-01
   9.2904100e-01   8.8867188e-02
   9.2912500e-01   3.6132812e-02
   9.2920900e-01   4.3457031e-02
   9.2929300e-01   5.4687500e-02
   9.2937700e-01   1.1572266e-01
   9.2946100e-01   1.3623047e-01
   9.2954500e-01   9.3261719e-02
   9.2962900e-01   1.1572266e-01
   9.2971300e-01   1.5332031e-01
   9.2979700e-01   1.2011719e-01
   9.2988100e-01   1.3916016e-01
   9.2996500e-01   1.1425781e-01
   9.3004900e-01   1.6552734e-01
   9.3013300e-01   1.9335938e-01
   9.3021700e-01   2.0214844e-01
   9.3030100e-01   2.2753906e-01
   9.3038500e-01   2.4511719e-01
   9.3046900e-01   2.8076172e-01
   9.3055300e-01   2.9736328e-01
   9.3063700e-01   2.4316406e-01
   9.3072100e-01   2.5683594e-01
   9.3080500e-01   2.0751953e-01
   9.3088900e-01   2.0410156e-01
   9.3097300e-01   1.5087891e-01
   9.3105700e-01   1.4111328e-01
   9.3114100e-01   1.7578125e-01
   9.3122500e-01   1.6503906e-01
   9.3130900e-01   1.5722656e-01
   9.3139300e-01   1.1718750e-01
   9.3147700e-01   1.1279297e-01
   9.3156100e-01   1.3183594e-01
   9.3164500e-01   1.1865234e-01
   9.3172900e-01   1.2451172e-01
   9.3181300e-01   1.2646484e-01
   9.3189700e-01   1.6503906e-01
   9.3198100e-01   1.8408203e-01
   9.3206500e-01   2.0703125e-01
   9.3214900e-01   2.2412109e-01
   9.3223300e-01   2.1240234e-01
   9.3231700e-01   1.5625000e-01
   9.3240100e-01   1.8310547e-01
   9.3248500e-01   1.8994141e-01
   9.3256900e-01   2.0703125e-01
   9.3265300e-01   2.0800781e-01
   9.3273700e-01   2.3925781e-01
   9.3282100e-01   2.7246094e-01
   9.3290500e-01   2.5292969e-01
   9.3298900e-01   2.4218750e-01
   9.3307300e-01   2.1191406e-01
   9.3315700e-01   2.1777344e-01
   9.3324100e-01   2.5097656e-01
   9.3332500e-01   2.2070312e-01
   9.3340900e-01   2.1826172e-01
   9.3349300e-01   1.7871094e-01
   9.3357700e-01   1.8408203e-01
   9.3366100e-01   2.0458984e-01
   9.3374500e-01   2.0654297e-01
   9.3382900e-01   2.1386719e-01
   9.3391300e-01   1.8652344e-01
   9.3399700e-01   1.8310547e-01
   9.3408100e-01   1.9335938e-01
   9.3416500e-01   1.7529297e-01
   9.3424900e-01   1.7285156e-01
   9.3433300e-01   1.9238281e-01
   9.3441700e-01   2.0898438e-01
   9.3450100e-01   1.6992188e-01
   9.3458500e-01   1.9042969e-01
   9.3466900e-01   2.1093750e-01
   9.3475300e-01   2.0605469e-01
   9.3483700e-01   1.8603516e-01
   9.3492100e-01   1.9335938e-01
   9.3500500e-01   1.5869141e-01
   9.3508900e-01   1.0400391e-01
   9.3517300e-01   1.0644531e-01
   9.3525700e-01   8.7402344e-02
   9.3534100e-01   1.2255859e-01
   9.3542500e-01   1.0888672e-01
   9.3550900e-01   1.5283203e-01
   9.3559300e-01   1.6455078e-01
   9.3567700e-01   1.8896484e-01
   9.3576100e-01   1.7578125e-01
   9.3584500e-01   1.9531250e-01
   9.3592900e-01   1.6796875e-01
   9.3601300e-01   1.6308594e-01
   9.3609700e-01   1.5234375e-01
   9.3618100e-01   1.4990234e-01
   9.3626500e-01   2.0898438e-01
   9.3634900e-01   2.1923828e-01
   9.3643300e-01   2.4755859e-01
   9.3651700e-01   2.5585938e-01
   9.3660100e-01   2.5537109e-01
   9.3668500e-01   2.6171875e-01
   9.3676900e-01   2.3535156e-01
   9.3685300e-01   1.6894531e-01
   9.3693700e-01   1.4990234e-01
   9.3702100e-01   1.6552734e-01
   9.3710500e-01   1.7138672e-01
   9.3718900e-01   2.0800781e-01
   9.3727300e-01   2.0703125e-01
   9.3735700e-01   2.3144531e-01
   9.3744100e-01   2.2753906e-01
   9.3752500e-01   2.0117188e-01
   9.3760900e-01   1.4453125e-01
   9.3769300e-01   1.0449219e-01
   9.3777700e-01   1.2548828e-01
   9.3786100e-01   1.1767578e-01
   9.3794500e-01   1.2988281e-01
   9.3802900e-01   1.6259766e-01
   9.3811300e-01   1.3574219e-01
   9.3819700e-01   1.5234375e-01
   9.3828100e-01   1.5283203e-01
   9.3836500e-01   1.6796875e-01
   9.3844900e-01   1.8212891e-01
   9.3853300e-01   1.5380859e-01
   9.3861700e-01   1.4062500e-01
   9.3870100e-01   1.7333984e-01
   9.3878500e-01   2.0166016e-01
   9.3886900e-01   2.1337891e-01
   9.3895300e-01   2.2998047e-01
   9.3903700e-01   2.3730469e-01
   9.3912100e-01   2.1142578e-01
   9.3920500e-01   2.1533203e-01
   9.3928900e-01   1.4892578e-01
   9.3937300e-01   1.3378906e-01
   9.3945700e-01   9.6191406e-02
   9.3954100e-01   8.9355469e-02
   9.3962500e-01   7.5683594e-02
   9.3970900e-01   9.4238281e-02
   9.3979300e-01   1.0693359e-01
   9.3987700e-01   1.0498047e-01
   9.3996100e-01   1.2451172e-01
   9.4004500e-01   1.4941406e-01
   9.4012900e-01   1.6992188e-01
   9.4021300e-01   2.0068359e-01
   9.4029700e-01   1.8701172e-01
   9.4038100e-01   2.2656250e-01
   9.4046500e-01   2.1289062e-01
   9.4054900e-01   2.2998047e-01
   9.4063300e-01   2.0214844e-01
   9.4071700e-01   1.9531250e-01
   9.4080100e-01   2.3535156e-01
   9.4088500e-01   2.6513672e-01
   9.4096900e-01   2.0605469e-01
   9.4105300e-01   1.9775391e-01
   9.4113700e-01   1.9677734e-01
   9.4122100e-01   1.8798828e-01
   9.4130500e-01   1.4990234e-01
   9.4138900e-01   1.3867188e-01
   9.4147300e-01   1.7480469e-01
   9.4155700e-01   1.6357422e-01
   9.4164100e-01   1.3330078e-01
   9.4172500e-01   1.4550781e-01
   9.4180900e-01   1.8652344e-01
   9.4189300e-01   2.4560547e-01
   9.4197700e-01   2.4609375e-01
   9.4206100e-01   2.2314453e-01
   9.4214500e-01   2.1728516e-01
   9.4222900e-01   2.2607422e-01
   9.4231300e-01   2.0996094e-01
   9.4239700e-01   2.2021484e-01
   9.4248100e-01   2.5878906e-01
   9.4256500e-01   2.4121094e-01
   9.4264900e-01   4.2968750e-02
   9.4273300e-01  -4.8828125e-04
   9.4281700e-01   7.7148438e-02
   9.4290100e-01   2.7001953e-01
   9.4298500e-01   4.1699219e-01
   9.4306900e-01   5.9472656e-01
   9.4315300e-01   7.2900391e-01
   9.4323700e-01   7.9296875e-01
   9.4332100e-01   8.1591797e-01
   9.4340500e-01   7.6318359e-01
   9.4348900e-01   6.1083984e-01
   9.4357300e-01   4.8046875e-01
   9.4365700e-01   3.1689453e-01
   9.4374100e-01   1.6699219e-01
   9.4382500e-01   4.0039062e-02
   9.4390900e-01  -1.7578125e-02
   9.4399300e-01  -9.2773438e-02
   9.4407700e-01  -1.2890625e-01
   9.4416100e-01  -1.4208984e-01
   9.4424500e-01  -1.5234375e-01
   9.4432900e-01  -1.3378906e-01
   9.4441300e-01  -1.6992188e-01
   9.4449700e-01  -2.0068359e-01
   9.4458100e-01  -1.4599609e-01
   9.4466500e-01  -1.3232422e-01
   9.4474900e-01  -1.1230469e-01
   9.4483300e-01  -1.1230469e-01
   9.4491700e-01  -7.9589844e-02
   9.4500100e-01  -1.2207031e-02
   9.4508500e-01  -3.2226562e-02
   9.4516900e-01   3.5644531e-02
   9.4525300e-01   1.8554688e-02
   9.4533700e-01   7.3242188e-02
   9.4542100e-01   1.0839844e-01
   9.4550500e-01   1.0986328e-01
   9.4558900e-01   1.5380859e-01
   9.4567300e-01   1.5429688e-01
   9.4575700e-01   2.0361328e-01
   9.4584100e-01   1.6748047e-01
   9.4592500e-01   2.0458984e-01
   9.4600900e-01   1.8896484e-01
   9.4609300e-01   2.0556641e-01
   9.4617700e-01   2.1044922e-01
   9.4626100e-01   2.4218750e-01
   9.4634500e-01   2.0605469e-01
   9.4642900e-01   1.9238281e-01
   9.4651300e-01   2.3974609e-01
   9.4659700e-01   2.5976562e-01
   9.4668100e-01   2.6025391e-01
   9.4676500e-01   2.7832031e-01
   9.4684900e-01   2.5976562e-01
   9.4693300e-01   2.9052734e-01
   9.4701700e-01   2.5878906e-01
   9.4710100e-01   2.4951172e-01
   9.4718500e-01   2.7587891e-01
   9.4726900e-01   2.5732422e-01
   9.4735300e-01   2.5195312e-01
   9.4743700e-01   2.6513672e-01
   9.4752100e-01   2.5048828e-01
   9.4760500e-01   2.5097656e-01
   9.4768900e-01   2.2900391e-01
   9.4777300e-01   2.1533203e-01
   9.4785700e-01   2.2656250e-01
   9.4794100e-01   2.4658203e-01
   9.4802500e-01   2.4023438e-01
   9.4810900e-01   2.3388672e-01
   9.4819300e-01   2.7636719e-01
   9.4827700e-01   2.4707031e-01
   9.4836100e-01   2.9150391e-01
   9.4844500e-01   3.1884766e-01
   9.4852900e-01   2.7539062e-01
   9.4861300e-01   1.6894531e-01
   9.4869700e-01   1.4648438e-01
   9.4878100e-01   1.3964844e-01
   9.4886500e-01   1.5478516e-01
   9.4894900e-01   2.1679688e-01
   9.4903300e-01   2.4951172e-01
   9.4911700e-01   2.5976562e-01
   9.4920100e-01   2.8515625e-01
   9.4928500e-01   2.8515625e-01
   9.4936900e-01   2.7050781e-01
   9.4945300e-01   2.6562500e-01
   9.4953700e-01   3.1591797e-01
   9.4962100e-01   2.8027344e-01
   9.4970500e-01   2.6269531e-01
   9.4978900e-01   2.5537109e-01
   9.4987300e-01   1.9970703e-01
   9.4995700e-01   1.9091797e-01
   9.5004100e-01   1.8115234e-01
   9.5012500e-01   1.8359375e-01
   9.5020900e-01   1.5722656e-01
   9.5029300e-01   1.6601562e-01
   9.5037700e-01   1.8164062e-01
   9.5046100e-01   1.7529297e-01
   9.5054500e-01   2.0361328e-01
   9.5062900e-01   1.8750000e-01
   9.5071300e-01   1.8457031e-01
   9.5079700e-01   1.5966797e-01
   9.5088100e-01   1.6210938e-01
   9.5096500e-01   1.6894531e-01
   9.5104900e-01   1.6210938e-01
   9.5113300e-01   1.6503906e-01
   9.5121700e-01   1.1962891e-01
   9.5130100e-01   1.3916016e-01
   9.5138500e-01   1.3037109e-01
   9.5146900e-01   1.7480469e-01
   9.5155300e-01   1.3281250e-01
   9.5163700e-01   1.3964844e-01
   9.5172100e-01   1.1865234e-01
   9.5180500e-01   8.4472656e-02
   9.5188900e-01   1.2207031e-01
   9.5197300e-01   1.4404297e-01
   9.5205700e-01   1.7822266e-01
   9.5214100e-01   1.8652344e-01
   9.5222500e-01   2.0312500e-01
   9.5230900e-01   1.6259766e-01
   9.5239300e-01   1.9824219e-01
   9.5247700e-01   2.0166016e-01
   9.5256100e-01   2.0166016e-01
   9.5264500e-01   1.7773438e-01
   9.5272900e-01   1.8994141e-01
   9.5281300e-01   1.7382812e-01
   9.5289700e-01   1.8408203e-01
   9.5298100e-01   2.0507812e-01
   9.5306500e-01   2.2265625e-01
   9.5314900e-01   2.6757812e-01
   9.5323300e-01   2.4316406e-01
   9.5331700e-01   1.8212891e-01
   9.5340100e-01   2.2167969e-01
   9.5348500e-01   1.8017578e-01
   9.5356900e-01   1.8945312e-01
   9.5365300e-01   1.8750000e-01
   9.5373700e-01   1.8505859e-01
   9.5382100e-01   1.7822266e-01
   9.5390500e-01   1.6308594e-01
   9.5398900e-01   1.4599609e-01
   9.5407300e-01   1.6357422e-01
   9.5415700e-01   1.9335938e-01
   9.5424100e-01   2.1484375e-01
   9.5432500e-01   2.1728516e-01
   9.5440900e-01   2.4072266e-01
   9.5449300e-01   2.2607422e-01
   9.5457700e-01   2.2900391e-01
   9.5466100e-01   2.3535156e-01
   9.5474500e-01   2.0312500e-01
   9.5482900e-01   2.0947266e-01
   9.5491300e-01   1.9433594e-01
   9.5499700e-01   2.1923828e-01
   9.5508100e-01   2.3535156e-01
   9.5516500e-01   1.8261719e-01
   9.5524900e-01   1.8896484e-01
   9.5533300e-01   1.7919922e-01
   9.5541700e-01   2.1093750e-01
   9.5550100e-01   1.9677734e-01
   9.5558500e-01   2.1923828e-01
   9.5566900e-01   2.8271484e-01
   9.5575300e-01   2.5244141e-01
   9.5583700e-01   2.1679688e-01
   9.5592100e-01   1.8701172e-01
   9.5600500e-01   1.7285156e-01
   9.5608900e-01   1.5087891e-01
   9.5617300e-01   1.7285156e-01
   9.5625700e-01   1.9726562e-01
   9.5634100e-01   1.5478516e-01
   9.5642500e-01   1.5039062e-01
   9.5650900e-01   1.5625000e-01
   9.5659300e-01   1.9482422e-01
   9.5667700e-01   2.2900391e-01
   9.5676100e-01   2.4707031e-01
   9.5684500e-01   2.5488281e-01
   9.5692900e-01   2.5390625e-01
   9.5701300e-01   1.8457031e-01
   9.5709700e-01   1.2402344e-01
   9.5718100e-01   1.3232422e-01
   9.5726500e-01   1.8164062e-01
   9.5734900e-01   1.5136719e-01
   9.5743300e-01   1.4062500e-01
   9.5751700e-01   1.4111328e-01
   9.5760100e-01   1.6748047e-01
   9.5768500e-01   2.1875000e-01
   9.5776900e-01   2.3437500e-01
   9.5785300e-01   2.2412109e-01
   9.5793700e-01   2.4462891e-01
   9.5802100e-01   2.7978516e-01
   9.5810500e-01   2.8808594e-01
   9.5818900e-01   3.1835938e-01
   9.5827300e-01   3.4472656e-01
   9.5835700e-01   2.9785156e-01
   9.5844100e-01   2.8857422e-01
   9.5852500e-01   3.0712891e-01
   9.5860900e-01   2.7734375e-01
   9.5869300e-01   2.8222656e-01
   9.5877700e-01   2.8271484e-01
   9.5886100e-01   2.2705078e-01
   9.5894500e-01   2.4462891e-01
   9.5902900e-01   1.9091797e-01
   9.5911300e-01   1.8554688e-01
   9.5919700e-01   1.7480469e-01
   9.5928100e-01   1.8408203e-01
   9.5936500e-01   1.7822266e-01
   9.5944900e-01   1.5380859e-01
   9.5953300e-01   1.8066406e-01
   9.5961700e-01   2.0751953e-01
   9.5970100e-01   2.1923828e-01
   9.5978500e-01   2.2021484e-01
   9.5986900e-01   2.2558594e-01
   9.5995300e-01   2.3095703e-01
   9.6003700e-01   2.6220703e-01
   9.6012100e-01   2.5341797e-01
   9.6020500e-01   2.6757812e-01
   9.6028900e-01   2.2705078e-01
   9.6037300e-01   2.8369141e-01
   9.6045700e-01   2.7099609e-01
   9.6054100e-01   2.5634766e-01
   9.6062500e-01   2.9687500e-01
   9.6070900e-01   2.8857422e-01
   9.6079300e-01   2.7099609e-01
   9.6087700e-01   2.5048828e-01
   9.6096100e-01   2.3974609e-01
   9.6104500e-01   1.6113281e-01
   9.6112900e-01   1.3281250e-01
   9.6121300e-01   1.0107422e-01
   9.6129700e-01   1.2646484e-01
   9.6138100e-01   1.6992188e-01
   9.6146500e-01   1.9726562e-01
   9.6154900e-01   2.1484375e-01
   9.6163300e-01   2.2265625e-01
   9.6171700e-01   2.5878906e-01
   9.6180100e-01   2.3974609e-01
   9.6188500e-01   1.8994141e-01
   9.6196900e-01   1.8896484e-01
   9.6205300e-01   2.2265625e-01
   9.6213700e-01   1.9433594e-01
   9.6222100e-01   1.7236328e-01
   9.6230500e-01   1.8750000e-01
   9.6238900e-01   2.2460938e-01
   9.6247300e-01   2.7099609e-01
   9.6255700e-01   3.2812500e-01
   9.6264100e-01   3.5937500e-01
   9.6272500e-01   3.3300781e-01
   9.6280900e-01   2.8906250e-01
   9.6289300e-01   2.7001953e-01
   9.6297700e-01   2.4902344e-01
   9.6306100e-01   2.1679688e-01
   9.6314500e-01   1.9287109e-01
   9.6322900e-01   1.8310547e-01
   9.6331300e-01   1.8017578e-01
   9.6339700e-01   1.9531250e-01
   9.6348100e-01   1.8408203e-01
   9.6356500e-01   1.7333984e-01
   9.6364900e-01   2.2949219e-01
   9.6373300e-01   2.1289062e-01
   9.6381700e-01   1.8164062e-01
   9.6390100e-01   1.9433594e-01
   9.6398500e-01   1.7773438e-01
   9.6406900e-01   1.9873047e-01
   9.6415300e-01   2.2314453e-01
   9.6423700e-01   2.2949219e-01
   9.6432100e-01   2.1679688e-01
   9.6440500e-01   2.3535156e-01
   9.6448900e-01   2.2558594e-01
   9.6457300e-01   2.2558594e-01
   9.6465700e-01   1.8701172e-01
   9.6474100e-01   2.4658203e-01
   9.6482500e-01   3.2861328e-01
   9.6490900e-01   3.1201172e-01
   9.6499300e-01   2.0605469e-01
   9.6507700e-01   2.4707031e-01
   9.6516100e-01   2.6562500e-01
   9.6524500e-01   2.5292969e-01
   9.6532900e-01   2.5683594e-01
   9.6541300e-01   2.5927734e-01
   9.6549700e-01   2.0263672e-01
   9.6558100e-01   2.1435547e-01
   9.6566500e-01   2.1386719e-01
   9.6574900e-01   2.2167969e-01
   9.6583300e-01   1.8750000e-01
   9.6591700e-01   1.9970703e-01
   9.6600100e-01   1.7871094e-01
   9.6608500e-01   1.9335938e-01
   9.6616900e-01   2.1337891e-01
   9.6625300e-01   2.0312500e-01
   9.6633700e-01   2.0166016e-01
   9.6642100e-01   1.9287109e-01
   9.6650500e-01   2.4658203e-01
   9.6658900e-01   2.1484375e-01
   9.6667300e-01   2.3291016e-01
   9.6675700e-01   2.3046875e-01
   9.6684100e-01   2.3486328e-01
   9.6692500e-01   2.0263672e-01
   9.6700900e-01   1.9873047e-01
   9.6709300e-01   1.9824219e-01
   9.6717700e-01   2.0312500e-01
   9.6726100e-01   2.1142578e-01
   9.6734500e-01   2.2753906e-01
   9.6742900e-01   2.5195312e-01
   9.6751300e-01   2.6513672e-01
   9.6759700e-01   2.5195312e-01
   9.6768100e-01   2.1777344e-01
   9.6776500e-01   2.0068359e-01
   9.6784900e-01   1.6894531e-01
   9.6793300e-01   1.7919922e-01
   9.6801700e-01   1.6552734e-01
   9.6810100e-01   1.8017578e-01
   9.6818500e-01   2.0166016e-01
   9.6826900e-01   2.4218750e-01
   9.6835300e-01   2.6464844e-01
   9.6843700e-01   2.7636719e-01
   9.6852100e-01   2.5781250e-01
   9.6860500e-01   2.5878906e-01
   9.6868900e-01   2.5000000e-01
   9.6877300e-01   2.3974609e-01
   9.6885700e-01   2.4658203e-01
   9.6894100e-01   2.4462891e-01
   9.6902500e-01   1.9384766e-01
   9.6910900e-01   2.0312500e-01
   9.6919300e-01   1.8408203e-01
   9.6927700e-01   2.2460938e-01
   9.6936100e-01   2.5000000e-01
   9.6944500e-01   2.3828125e-01
   9.6952900e-01   2.5195312e-01
   9.6961300e-01   2.5048828e-01
   9.6969700e-01   2.1240234e-01
   9.6978100e-01   2.0361328e-01
   9.6986500e-01   2.3876953e-01
   9.6994900e-01   2.1777344e-01
   9.7003300e-01   2.1386719e-01
   9.7011700e-01   2.3144531e-01
   9.7020100e-01   2.1679688e-01
   9.7028500e-01   2.0214844e-01
   9.7036900e-01   2.0507812e-01
   9.7045300e-01   2.0019531e-01
   9.7053700e-01   2.2167969e-01
   9.7062100e-01   2.2167969e-01
   9.7070500e-01   1.9189453e-01
   9.7078900e-01   1.8701172e-01
   9.7087300e-01   1.6650391e-01
   9.7095700e-01   1.6064453e-01
   9.7104100e-01   1.6308594e-01
   9.7112500e-01   2.0117188e-01
   9.7120900e-01   1.9189453e-01
   9.7129300e-01   1.7675781e-01
   9.7137700e-01   1.6943359e-01
   9.7146100e-01   1.6699219e-01
   9.7154500e-01   1.6308594e-01
   9.7162900e-01   1.7041016e-01
   9.7171300e-01   1.4062500e-01
   9.7179700e-01   1.5136719e-01
   9.7188100e-01   1.7089844e-01
   9.7196500e-01   1.4746094e-01
   9.7204900e-01   1.5576172e-01
   9.7213300e-01   1.8261719e-01
   9.7221700e-01   2.1240234e-01
   9.7230100e-01   2.3779297e-01
   9.7238500e-01   2.6904297e-01
   9.7246900e-01   2.5830078e-01
   9.7255300e-01   2.7343750e-01
   9.7263700e-01   2.6025391e-01
   9.7272100e-01   2.6806641e-01
   9.7280500e-01   2.5390625e-01
   9.7288900e-01   2.4023438e-01
   9.7297300e-01   2.2167969e-01
   9.7305700e-01   1.6308594e-01
   9.7314100e-01   1.7285156e-01
   9.7322500e-01   1.6308594e-01
   9.7330900e-01   1.4306641e-01
   9.7339300e-01   1.7041016e-01
   9.7347700e-01   1.7773438e-01
   9.7356100e-01   2.0019531e-01
   9.7364500e-01   1.6748047e-01
   9.7372900e-01   1.9873047e-01
   9.7381300e-01   2.0800781e-01
   9.7389700e-01   2.4121094e-01
   9.7398100e-01   2.6269531e-01
   9.7406500e-01   2.4755859e-01
   9.7414900e-01   2.4414062e-01
   9.7423300e-01   1.8310547e-01
   9.7431700e-01   1.5820312e-01
   9.7440100e-01   1.7187500e-01
   9.7448500e-01   1.8750000e-01
   9.7456900e-01   2.0019531e-01
   9.7465300e-01   2.2314453e-01
   9.7473700e-01   1.9238281e-01
   9.7482100e-01   2.2265625e-01
   9.7490500e-01   1.7919922e-01
   9.7498900e-01   1.3867188e-01
   9.7507300e-01   1.4257812e-01
   9.7515700e-01   1.4160156e-01
   9.7524100e-01   1.4160156e-01
   9.7532500e-01   1.7285156e-01
   9.7540900e-01   1.8603516e-01
   9.7549300e-01   2.0507812e-01
   9.7557700e-01   1.8017578e-01
   9.7566100e-01   2.0019531e-01
   9.7574500e-01   2.1191406e-01
   9.7582900e-01   2.4121094e-01
   9.7591300e-01   2.1484375e-01
   9.7599700e-01   2.0751953e-01
   9.7608100e-01   2.0507812e-01
   9.7616500e-01   1.9775391e-01
   9.7624900e-01   2.0507812e-01
   9.7633300e-01   2.0117188e-01
   9.7641700e-01   2.3144531e-01
   9.7650100e-01   1.8505859e-01
   9.7658500e-01   1.6601562e-01
   9.7666900e-01   1.9091797e-01
   9.7675300e-01   1.9287109e-01
   9.7683700e-01   1.8652344e-01
   9.7692100e-01   1.6503906e-01
   9.7700500e-01   1.8994141e-01
   9.7708900e-01   1.7968750e-01
   9.7717300e-01   1.7822266e-01
   9.7725700e-01   1.6699219e-01
   9.7734100e-01   1.7431641e-01
   9.7742500e-01   1.6748047e-01
   9.7750900e-01   1.6259766e-01
   9.7759300e-01   1.2988281e-01
   9.7767700e-01   1.5771484e-01
   9.7776100e-01   1.3232422e-01
   9.7784500e-01   1.2695312e-01
   9.7792900e-01   1.3623047e-01
   9.7801300e-01   1.4941406e-01
   9.7809700e-01   1.4404297e-01
   9.7818100e-01   1.5380859e-01
   9.7826500e-01   1.3574219e-01
   9.7834900e-01   1.7285156e-01
   9.7843300e-01   1.7041016e-01
   9.7851700e-01   1.8701172e-01
   9.7860100e-01   1.6845703e-01
   9.7868500e-01   1.5087891e-01
   9.7876900e-01   1.1962891e-01
   9.7885300e-01   1.1718750e-01
   9.7893700e-01   1.0400391e-01
   9.7902100e-01   1.3623047e-01
   9.7910500e-01   1.3330078e-01
   9.7918900e-01   1.5234375e-01
   9.7927300e-01   1.7626953e-01
   9.7935700e-01   2.0703125e-01
   9.7944100e-01   1.9921875e-01
   9.7952500e-01   2.1728516e-01
   9.7960900e-01   2.0703125e-01
   9.7969300e-01   1.2695312e-01
   9.7977700e-01   1.3037109e-01
   9.7986100e-01   7.0312500e-02
   9.7994500e-01   5.6640625e-02
   9.8002900e-01   8.6914062e-02
   9.8011300e-01   8.1542969e-02
   9.8019700e-01   1.0351562e-01
   9.8028100e-01   6.8359375e-02
   9.8036500e-01   5.8593750e-02
   9.8044900e-01   6.5429688e-02
   9.8053300e-01   2.0507812e-02
   9.8061700e-01   3.6621094e-02
   9.8070100e-01   3.8085938e-02
   9.8078500e-01   8.9843750e-02
   9.8086900e-01   1.1425781e-01
   9.8095300e-01   1.5039062e-01
   9.8103700e-01   1.9335938e-01
   9.8112100e-01   2.0751953e-01
   9.8120500e-01   2.1679688e-01
   9.8128900e-01   2.1533203e-01
   9.8137300e-01   1.5576172e-01
   9.8145700e-01   8.4960938e-02
   9.8154100e-01   1.4062500e-01
   9.8162500e-01   1.4404297e-01
   9.8170900e-01   1.5185547e-01
   9.8179300e-01   1.9335938e-01
   9.8187700e-01   1.8017578e-01
   9.8196100e-01   2.1093750e-01
   9.8204500e-01   1.9921875e-01
   9.8212900e-01   1.5332031e-01
   9.8221300e-01   1.4501953e-01
   9.8229700e-01   1.5234375e-01
   9.8238100e-01   1.2597656e-01
   9.8246500e-01   1.9384766e-01
   9.8254900e-01   1.9140625e-01
   9.8263300e-01   1.7626953e-01
   9.8271700e-01   2.0312500e-01
   9.8280100e-01   1.7968750e-01
   9.8288500e-01   1.6308594e-01
   9.8296900e-01   1.5722656e-01
   9.8305300e-01   1.5136719e-01
   9.8313700e-01   1.4697266e-01
   9.8322100e-01   1.2939453e-01
   9.8330500e-01   1.5917969e-01
   9.8338900e-01   1.3085938e-01
   9.8347300e-01   1.2939453e-01
   9.8355700e-01   1.4257812e-01
   9.8364100e-01   1.3769531e-01
   9.8372500e-01   1.1572266e-01
   9.8380900e-01   1.0888672e-01
   9.8389300e-01   1.1523438e-01
   9.8397700e-01   1.4453125e-01
   9.8406100e-01   2.0312500e-01
   9.8414500e-01   2.8662109e-01
   9.8422900e-01   2.5683594e-01
   9.8431300e-01   2.4755859e-01
   9.8439700e-01   2.2900391e-01
   9.8448100e-01   2.5781250e-01
   9.8456500e-01   2.5732422e-01
   9.8464900e-01   2.3486328e-01
   9.8473300e-01   2.2900391e-01
   9.8481700e-01   2.2509766e-01
   9.8490100e-01   2.4951172e-01
   9.8498500e-01   2.6367188e-01
   9.8506900e-01   2.4707031e-01
   9.8515300e-01   2.4902344e-01
   9.8523700e-01   2.0458984e-01
   9.8532100e-01   1.9189453e-01
   9.8540500e-01   1.5185547e-01
   9.8548900e-01   1.4208984e-01
   9.8557300e-01   1.3134766e-01
   9.8565700e-01   1.3623047e-01
   9.8574100e-01   1.3769531e-01
   9.8582500e-01   1.4013672e-01
   9.8590900e-01   9.8632812e-02
   9.8599300e-01   1.6601562e-01
   9.8607700e-01   1.4306641e-01
   9.8616100e-01   1.5673828e-01
   9.8624500e-01   1.7529297e-01
   9.8632900e-01   1.1718750e-01
   9.8641300e-01   1.6308594e-01
   9.8649700e-01   1.9482422e-01
   9.8658100e-01   2.2167969e-01
   9.8666500e-01   2.2070312e-01
   9.8674900e-01   2.7001953e-01
   9.8683300e-01   2.1679688e-01
   9.8691700e-01   2.1191406e-01
   9.8700100e-01   1.8847656e-01
   9.8708500e-01   1.9531250e-01
   9.8716900e-01   1.9384766e-01
   9.8725300e-01   1.5917969e-01
   9.8733700e-01   1.5771484e-01
   9.8742100e-01   1.4550781e-01
   9.8750500e-01   1.5625000e-01
   9.8758900e-01   1.3964844e-01
   9.8767300e-01   1.1083984e-01
   9.8775700e-01   1.3085938e-01
   9.8784100e-01   1.7187500e-01
   9.8792500e-01   1.7236328e-01
   9.8800900e-01   1.9531250e-01
   9.8809300e-01   1.7675781e-01
   9.8817700e-01   1.6406250e-01
   9.8826100e-01   1.4648438e-01
   9.8834500e-01   1.5136719e-01
   9.8842900e-01   1.6210938e-01
   9.8851300e-01   1.7382812e-01
   9.8859700e-01   1.5722656e-01
   9.8868100e-01   1.8554688e-01
   9.8876500e-01   1.7675781e-01
   9.8884900e-01   2.2705078e-01
   9.8893300e-01   2.1972656e-01
   9.8901700e-01   1.7675781e-01
   9.8910100e-01   1.5869141e-01
   9.8918500e-01   1.7675781e-01
   9.8926900e-01   2.3925781e-01
   9.8935300e-01   3.5058594e-01
   9.8943700e-01   4.6289062e-01
   9.8952100e-01   6.3134766e-01
   9.8960500e-01   7.0068359e-01
   9.8968900e-01   7.4121094e-01
   9.8977300e-01   6.6503906e-01
   9.8985700e-01   5.8593750e-01
   9.8994100e-01   4.5312500e-01
   9.9002500e-01   2.9052734e-01
   9.9010900e-01   1.4941406e-01
   9.9019300e-01   6.2500000e-02
   9.9027700e-01  -2.9785156e-02
   9.9036100e-01  -8.8867188e-02
   9.9044500e-01  -1.2890625e-01
   9.9052900e-01  -1.5136719e-01
   9.9061300e-01  -1.3769531e-01
   9.9069700e-01  -1.1132812e-01
   9.9078100e-01  -7.9101562e-02
   9.9086500e-01  -6.3964844e-02
   9.9094900e-01  -8.5449219e-02
   9.9103300e-01  -1.2548828e-01
   9.9111700e-01  -8.6914062e-02
   9.9120100e-01  -3.6621094e-02
   9.9128500e-01  -1.2695312e-02
   9.9136900e-01   2.7832031e-02
   9.9145300e-01   3.9550781e-02
   9.9153700e-01   7.1777344e-02
   9.9162100e-01   9.7167969e-02
   9.9170500e-01   8.3984375e-02
   9.9178900e-01   8.6425781e-02
   9.9187300e-01   7.2265625e-02
   9.9195700e-01   1.2646484e-01
   9.9204100e-01   1.3232422e-01
   9.9212500e-01   1.3916016e-01
   9.9220900e-01   1.6748047e-01
   9.9229300e-01   1.5576172e-01
   9.9237700e-01   2.2070312e-01
   9.9246100e-01   2.4609375e-01
   9.9254500e-01   2.7343750e-01
   9.9262900e-01   2.4414062e-01
   9.9271300e-01   2.5927734e-01
   9.9279700e-01   2.2070312e-01
   9.9288100e-01   2.3144531e-01
   9.9296500e-01   2.6611328e-01
   9.9304900e-01   3.1835938e-01
   9.9313300e-01   3.1054688e-01
   9.9321700e-01   2.8808594e-01
   9.9330100e-01   3.0517578e-01
   9.9338500e-01   3.1835938e-01
   9.9346900e-01   3.8281250e-01
   9.9355300e-01   3.8232422e-01
   9.9363700e-01   2.0312500e-01
   9.9372100e-01   8.7890625e-02
   9.9380500e-01   1.7724609e-01
   9.9388900e-01   2.7148438e-01
   9.9397300e-01   3.0029297e-01
   9.9405700e-01   3.3935547e-01
   9.9414100e-01   3.1835938e-01
   9.9422500e-01   3.1054688e-01
   9.9430900e-01   2.7490234e-01
   9.9439300e-01   2.8710938e-01
   9.9447700e-01   2.6513672e-01
   9.9456100e-01   2.6123047e-01
   9.9464500e-01   2.6855469e-01
   9.9472900e-01   2.9785156e-01
   9.9481300e-01   2.8417969e-01
   9.9489700e-01   2.9687500e-01
   9.9498100e-01   2.8320312e-01
   9.9506500e-01   2.3437500e-01
   9.9514900e-01   2.3046875e-01
   9.9523300e-01   2.5439453e-01
   9.9531700e-01   2.7294922e-01
   9.9540100e-01   2.8955078e-01
   9.9548500e-01   3.2226562e-01
   9.9556900e-01   2.9394531e-01
   9.9565300e-01   2.7197266e-01
   9.9573700e-01   2.6367188e-01
   9.9582100e-01   2.5732422e-01
   9.9590500e-01   2.4267578e-01
   9.9598900e-01   2.4902344e-01
   9.9607300e-01   2.1289062e-01
   9.9615700e-01   2.0605469e-01
   9.9624100e-01   2.2070312e-01
   9.9632500e-01   2.4902344e-01
   9.9640900e-01   2.5195312e-01
   9.9649300e-01   2.7099609e-01
   9.9657700e-01   2.2216797e-01
   9.9666100e-01   2.1777344e-01
   9.9674500e-01   2.2509766e-01
   9.9682900e-01   1.9433594e-01
   9.9691300e-01   1.9824219e-01
   9.9699700e-01   1.5771484e-01
   9.9708100e-01   1.7187500e-01
   9.9716500e-01   2.1044922e-01
   9.9724900e-01   1.8408203e-01
   9.9733300e-01   2.1191406e-01
   9.9741700e-01   1.6552734e-01
   9.9750100e-01   2.1972656e-01
   9.9758500e-01   1.8847656e-01
   9.9766900e-01   1.8505859e-01
   9.9775300e-01   2.0947266e-01
   9.9783700e-01   2.2265625e-01
   9.9792100e-01   2.0703125e-01
   9.9800500e-01   1.7382812e-01
   9.9808900e-01   1.8359375e-01
   9.9817300e-01   1.7285156e-01
   9.9825700e-01   1.8408203e-01
   9.9834100e-01   2.2070312e-01
   9.9842500e-01   2.0361328e-01
   9.9850900e-01   1.9335938e-01
   9.9859300e-01   2.3095703e-01
   9.9867700e-01   2.1240234e-01
   9.9876100e-01   2.2363281e-01
   9.9884500e-01   2.5976562e-01
   9.9892900e-01   2.5097656e-01
   9.9901300e-01   2.1142578e-01
   9.9909700e-01   1.6748047e-01
   9.9918100e-01   1.6015625e-01
   9.9926500e-01   1.4013672e-01
   9.9934900e-01   1.4990234e-01
   9.9943300e-01   1.5039062e-01
   9.9951700e-01   1.5966797e-01
   9.9960100e-01   1.4355469e-01
   9.9968500e-01   1.7285156e-01
   9.9976900e-01   2.0507812e-01
   9.9985300e-01   1.7968750e-01
   9.9993700e-01   1.9433594e-01
   1.0000210e+00   2.0947266e-01
   1.0001050e+00   2.2460938e-01
   1.0001890e+00   2.2753906e-01
   1.0002730e+00   2.5000000e-01
   1.0003570e+00   2.2802734e-01
   1.0004410e+00   2.2753906e-01
   1.0005250e+00   2.2509766e-01
   1.0006090e+00   1.9677734e-01
   1.0006930e+00   2.1289062e-01
   1.0007770e+00   2.6269531e-01
   1.0008610e+00   2.5781250e-01
   1.0009450e+00   2.3486328e-01
   1.0010290e+00   1.9433594e-01
   1.0011130e+00   1.9091797e-01
   1.0011970e+00   1.8945312e-01
   1.0012810e+00   1.4306641e-01
   1.0013650e+00   1.8945312e-01
   1.0014490e+00   2.0507812e-01
   1.0015330e+00   2.2363281e-01
   1.0016170e+00   2.0507812e-01
   1.0017010e+00   2.1044922e-01
   1.0017850e+00   2.0166016e-01
   1.0018690e+00   2.3583984e-01
   1.0019530e+00   1.9775391e-01
   1.0020370e+00   1.9335938e-01
   1.0021210e+00   1.8066406e-01
   1.0022050e+00   1.8505859e-01
   1.0022890e+00   1.8701172e-01
   1.0023730e+00   1.9726562e-01
   1.0024570e+00   2.1972656e-01
   1.0025410e+00   2.5390625e-01
   1.0026250e+00   2.4853516e-01
   1.0027090e+00   2.1826172e-01
   1.0027930e+00   2.3779297e-01
   1.0028770e+00   2.3388672e-01
   1.0029610e+00   3.1445312e-01
   1.0030450e+00   3.4716797e-01
   1.0031290e+00   2.0898438e-01
   1.0032130e+00   1.6992188e-01
   1.0032970e+00   2.2167969e-01
   1.0033810e+00   1.9726562e-01
   1.0034650e+00   2.1826172e-01
   1.0035490e+00   2.6220703e-01
   1.0036330e+00   2.2363281e-01
   1.0037170e+00   1.8505859e-01
   1.0038010e+00   1.6552734e-01
   1.0038850e+00   1.3671875e-01
   1.0039690e+00   1.3085938e-01
   1.0040530e+00   1.2060547e-01
   1.0041370e+00   1.3037109e-01
   1.0042210e+00   1.1328125e-01
   1.0043050e+00   1.4355469e-01
   1.0043890e+00   1.5039062e-01
   1.0044730e+00   1.9042969e-01
   1.0045570e+00   1.9824219e-01
   1.0046410e+00   2.4658203e-01
   1.0047250e+00   2.3779297e-01
   1.0048090e+00   2.4267578e-01
   1.0048930e+00   2.2851562e-01
   1.0049770e+00   2.1337891e-01
   1.0050610e+00   1.9921875e-01
   1.0051450e+00   1.9726562e-01
   1.0052290e+00   1.6894531e-01
   1.0053130e+00   2.1826172e-01
   1.0053970e+00   2.4023438e-01
   1.0054810e+00   2.3925781e-01
   1.0055650e+00   2.5634766e-01
   1.0056490e+00   2.5927734e-01
   1.0057330e+00   2.5195312e-01
   1.0058170e+00   2.2509766e-01
   1.0059010e+00   2.7539062e-01
   1.0059850e+00   2.8320312e-01
   1.0060690e+00   2.7539062e-01
   1.0061530e+00   2.4169922e-01
   1.0062370e+00   1.9775391e-01
   1.0063210e+00   1.6650391e-01
   1.0064050e+00   1.7236328e-01
   1.0064890e+00   1.7431641e-01
   1.0065730e+00   1.9140625e-01
   1.0066570e+00   2.1875000e-01
   1.0067410e+00   2.1044922e-01
   1.0068250e+00   2.3144531e-01
   1.0069090e+00   2.2119141e-01
   1.0069930e+00   1.8457031e-01
   1.0070770e+00   2.0166016e-01
   1.0071610e+00   1.9287109e-01
   1.0072450e+00   2.0410156e-01
   1.0073290e+00   1.7871094e-01
   1.0074130e+00   1.6894531e-01
   1.0074970e+00   1.6992188e-01
   1.0075810e+00   1.9726562e-01
   1.0076650e+00   1.6845703e-01
   1.0077490e+00   2.0312500e-01
   1.0078330e+00   2.0605469e-01
   1.0079170e+00   2.0898438e-01
   1.0080010e+00   1.9238281e-01
   1.0080850e+00   1.9628906e-01
   1.0081690e+00   2.2851562e-01
   1.0082530e+00   2.2656250e-01
   1.0083370e+00   1.9726562e-01
   1.0084210e+00   1.7529297e-01
   1.0085050e+00   1.8554688e-01
   1.0085890e+00   1.7333984e-01
   1.0086730e+00   2.0996094e-01
   1.0087570e+00   2.0361328e-01
   1.0088410e+00   1.8798828e-01
   1.0089250e+00   1.7529297e-01
   1.0090090e+00   1.8750000e-01
   1.0090930e+00   1.5869141e-01
   1.0091770e+00   1.7871094e-01
   1.0092610e+00   1.8750000e-01
   1.0093450e+00   1.8066406e-01
   1.0094290e+00   1.9140625e-01
   1.0095130e+00   2.3437500e-01
   1.0095970e+00   2.1533203e-01
   1.0096810e+00   1.8457031e-01
   1.0097650e+00   2.1142578e-01
   1.0098490e+00   1.9970703e-01
   1.0099330e+00   2.3242188e-01
   1.0100170e+00   2.4169922e-01
   1.0101010e+00   1.6992188e-01
   1.0101850e+00   5.6152344e-02
   1.0102690e+00  -7.3242188e-03
   1.0103530e+00   6.2500000e-02
   1.0104370e+00   5.2246094e-02
   1.0105210e+00   7.4218750e-02
   1.0106050e+00   1.4746094e-01
   1.0106890e+00   1.7333984e-01
   1.0107730e+00   2.0800781e-01
   1.0108570e+00   2.5195312e-01
   1.0109410e+00   2.6318359e-01
   1.0110250e+00   2.8027344e-01
   1.0111090e+00   2.9687500e-01
   1.0111930e+00   2.8125000e-01
   1.0112770e+00   2.7148438e-01
   1.0113610e+00   2.7587891e-01
   1.0114450e+00   2.5634766e-01
   1.0115290e+00   2.8320312e-01
   1.0116130e+00   2.5439453e-01
   1.0116970e+00   2.4316406e-01
   1.0117810e+00   1.7382812e-01
   1.0118650e+00   1.9628906e-01
   1.0119490e+00   2.0214844e-01
   1.0120330e+00   1.9873047e-01
   1.0121170e+00   2.4023438e-01
   1.0122010e+00   2.1484375e-01
   1.0122850e+00   2.2021484e-01
   1.0123690e+00   2.2851562e-01
   1.0124530e+00   2.0458984e-01
   1.0125370e+00   1.9482422e-01
   1.0126210e+00   2.2753906e-01
   1.0127050e+00   1.7822266e-01
   1.0127890e+00   1.6503906e-01
   1.0128730e+00   1.9921875e-01
   1.0129570e+00   1.8457031e-01
   1.0130410e+00   1.7675781e-01
   1.0131250e+00   1.8945312e-01
   1.0132090e+00   1.8603516e-01
   1.0132930e+00   2.0312500e-01
   1.0133770e+00   1.7089844e-01
   1.0134610e+00   1.6552734e-01
   1.0135450e+00   1.5869141e-01
   1.0136290e+00   1.6113281e-01
   1.0137130e+00   1.8261719e-01
   1.0137970e+00   1.5771484e-01
   1.0138810e+00   1.6552734e-01
   1.0139650e+00   1.7968750e-01
   1.0140490e+00   1.9824219e-01
   1.0141330e+00   2.0263672e-01
   1.0142170e+00   2.2753906e-01
   1.0143010e+00   2.3681641e-01
   1.0143850e+00   2.1875000e-01
   1.0144690e+00   2.1289062e-01
   1.0145530e+00   2.1875000e-01
   1.0146370e+00   2.0068359e-01
   1.0147210e+00   1.8994141e-01
   1.0148050e+00   2.2705078e-01
   1.0148890e+00   2.0849609e-01
   1.0149730e+00   2.4511719e-01
   1.0150570e+00   2.3339844e-01
   1.0151410e+00   2.2070312e-01
   1.0152250e+00   2.3730469e-01
   1.0153090e+00   2.2802734e-01
   1.0153930e+00   2.4218750e-01
   1.0154770e+00   2.7050781e-01
   1.0155610e+00   2.8515625e-01
   1.0156450e+00   2.8027344e-01
   1.0157290e+00   2.6171875e-01
   1.0158130e+00   1.9677734e-01
   1.0158970e+00   2.1728516e-01
   1.0159810e+00   2.1972656e-01
   1.0160650e+00   2.5000000e-01
   1.0161490e+00   2.4902344e-01
   1.0162330e+00   2.3828125e-01
   1.0163170e+00   1.4550781e-01
   1.0164010e+00   1.4746094e-01
   1.0164850e+00   1.3964844e-01
   1.0165690e+00   1.2939453e-01
   1.0166530e+00   1.4941406e-01
   1.0167370e+00   1.4501953e-01
   1.0168210e+00   1.7675781e-01
   1.0169050e+00   1.8652344e-01
   1.0169890e+00   1.8554688e-01
   1.0170730e+00   1.5771484e-01
   1.0171570e+00   1.4941406e-01
   1.0172410e+00   1.6748047e-01
   1.0173250e+00   1.7871094e-01
   1.0174090e+00   1.7626953e-01
   1.0174930e+00   1.7626953e-01
   1.0175770e+00   1.9482422e-01
   1.0176610e+00   1.8847656e-01
   1.0177450e+00   1.9091797e-01
   1.0178290e+00   1.6845703e-01
   1.0179130e+00   1.6943359e-01
   1.0179970e+00   1.8701172e-01
   1.0180810e+00   1.8408203e-01
[truncated: 1,852,654 more chars]
