# Supplementary material for: Machine Learning for Automatic Prediction of the Quality of Electrophysiological Recordings
Source: PLoS One. 2013 Dec 4;8(12):e80838. doi: 10.1371/journal.pone.0080838 (PMC3851757; doi:10.1371/journal.pone.0080838)
Supplement: Toolbox S1 — Matlab toolbox and example original data files of data used in this study. The installation and use of the Matlab tools is explained in the included README file. (ZIP) [file pone.0080838.s002.zip › toolbox/data/dataSet2.dat]

1:2.8798241748e+02 2:6.7709090909e-04 3:1.9082338639e-01 4:1.4774965842e-01 5:4.9040700763e+01 6:1.2689251651e+00 7:7.2994210450e+01 8:2.1315031529e+01 9:5.9783423127e+00 10:-7.1668871887e-06 11:-1.7448502471e+00 12:1.9320000000e-03 13:4.2813775817e+01 14:-2.1205023243e+01 15:1.0014418841e+01 16:4.1748651356e+00 
1:3.8856366105e+02 2:7.1268750000e-04 3:1.0504764747e-01 4:8.2331239136e-02 5:3.6084194822e+01 6:9.8649797664e-01 7:7.4846501644e+01 8:2.2540202732e+01 9:5.5214168632e+00 10:-1.8980085666e-06 11:-9.2553128070e-01 12:1.7640000000e-03 13:5.6346968644e+01 14:-2.8769077710e+01 15:6.9483742032e+00 16:4.6053022589e+00 
1:3.3271549381e+02 2:7.1128358209e-04 3:1.3451596280e-01 4:1.1751620130e-01 5:3.0846096281e+01 6:1.3741901582e+00 7:7.9519700055e+01 8:3.3452700012e+01 9:7.3453586276e-01 10:2.7012429831e-06 11:4.5783195456e-01 12:1.7640000000e-03 13:4.7519103230e+01 14:-2.5334332952e+01 15:8.0822009933e+00 16:4.1092407935e+00 
1:3.3871088957e+02 2:7.0910429448e-04 3:1.3373702589e-01 4:1.3873310080e-01 5:3.2507388678e+01 6:1.8980192518e+00 7:9.0122257646e+01 8:5.6765260155e+01 9:-1.7247342200e+00 10:-1.0359202386e-05 11:1.4206844332e+00 12:5.0400000000e-03 13:4.8735868829e+01 14:-2.4442382400e+01 15:7.2323107847e+00 16:4.4599634921e+00 
1:3.1405014231e+02 2:7.1400000000e-04 3:1.9585984681e-01 4:1.8863180518e-01 5:2.6558275173e+01 6:1.9212458437e+00 7:1.1729465903e+02 8:7.6795518713e+01 9:-5.6269856773e+00 10:2.6665648348e-05 11:6.0877442254e-01 12:4.7880000000e-03 13:4.6317413967e+01 14:-2.3660404187e+01 15:1.1669880914e+01 16:5.2106441444e+00 
1:3.2391375373e+02 2:7.0115702479e-04 3:1.7458774878e-01 4:1.5901860368e-01 5:2.8672184872e+01 6:1.6791320086e+00 7:1.1259615599e+02 8:7.7135415330e+01 9:3.2405975537e+00 10:2.8611489562e-06 11:-2.7773805991e-01 12:2.6040000000e-03 13:4.6867325691e+01 14:-2.3558641938e+01 15:9.7310181206e+00 16:4.8709493229e+00 
1:3.8678172688e+02 2:8.5095652174e-04 3:7.1798305677e-01 4:6.9324656743e-01 5:2.5582696508e+02 6:1.1679575388e+00 7:7.1686720155e+01 8:6.9931571421e+01 9:-3.1381981810e+02 10:-7.9805297057e-04 11:3.7997430376e+00 12:1.5960000000e-03 13:5.4422323614e+01 14:-2.9697734629e+01 15:2.5836603339e+01 16:1.8755181034e+01 
1:4.0253716113e+02 2:1.0590588235e-03 3:8.7888817079e-01 4:7.1468349111e-01 5:-3.8593437454e+01 6:1.2108534486e+01 7:9.2544867768e+01 8:7.6575774973e+01 9:-1.3065058033e+02 10:-3.0834672298e-04 11:1.4018166999e+01 12:1.6800000000e-03 13:4.9940044976e+01 14:-3.0857257558e+01 15:2.9328787537e+01 16:1.8479981340e+01 
1:3.5838227838e+02 2:9.9349090909e-04 3:6.2423693001e-01 4:5.6560142105e-01 5:1.1973365566e+02 6:1.5224933097e+00 7:8.3428851118e+01 8:7.7235430197e+01 9:-4.1253681533e+01 10:-4.4729151480e-05 11:6.4393005202e+00 12:1.0080000000e-03 13:4.5737436206e+01 14:-2.9185159649e+01 15:2.2130370288e+01 16:1.6212123135e+01 
1:3.6508642768e+02 2:1.0048101266e-03 3:5.9726606369e-01 4:5.2590618972e-01 5:6.1438729088e+01 6:1.0654794682e+00 7:8.3698897645e+01 8:7.5621440456e+01 9:-3.3935722612e+01 10:-1.5143767777e-04 11:1.1961051022e+01 12:1.4280000000e-03 13:4.8304054449e+01 14:-3.0828605028e+01 15:2.2821477085e+01 16:1.8515319050e+01 
1:8.0382547856e+02 2:1.4976585366e-03 3:8.6685806465e-01 4:7.1683559846e-01 5:2.9973998538e+02 6:1.0489414754e+00 7:8.6880298777e+01 8:1.0154458235e+02 9:-1.4124475666e+03 10:-1.3284034994e-03 11:-9.3018077134e+00 12:1.4280000000e-03 13:7.9935459206e+01 14:-3.5231911212e+01 15:5.7605768378e+01 16:2.3766733709e+01 
1:1.1420718245e+03 2:4.5058959538e-04 3:5.2981301441e-02 4:8.9835324926e-02 5:2.0120146603e+02 6:5.0041194628e-01 7:1.3115845738e+02 8:5.9941930569e+01 9:-1.2397836703e+01 10:2.8298566813e-06 11:-6.5718073986e-01 12:2.8560000000e-03 13:1.6362887421e+02 14:-1.1030234189e+02 15:8.0053127306e+00 16:6.7266494695e+00 
1:9.6969226860e+02 2:4.7412834225e-04 3:6.9219043651e-02 4:8.6882626568e-02 5:1.8590480031e+02 6:5.3324601534e-01 7:1.2936953033e+02 8:5.3181933874e+01 9:-2.5091076923e+01 10:5.5922516976e-06 11:5.8065201294e-01 12:3.0240000000e-03 13:1.3684696985e+02 14:-9.7704619038e+01 15:9.6483823796e+00 16:7.0619076293e+00 
1:7.7849182974e+02 2:4.9232085561e-04 3:7.4162893659e-02 4:7.4319263705e-02 5:1.2431065656e+02 6:7.6772431384e-01 7:1.3078448935e+02 8:5.2234765013e+01 9:-1.5118147724e+01 10:3.4905890142e-06 11:3.2211974863e-01 12:3.1080000000e-03 13:1.0814269576e+02 14:-8.1363025353e+01 15:8.0499926504e+00 16:7.1015286478e+00 
1:6.4213700648e+02 2:5.2274015748e-04 3:9.8409221477e-02 4:7.3747335451e-02 5:8.0837812264e+01 6:1.1725195300e+00 7:1.3998794369e+02 8:5.6974887147e+01 9:-2.3372606414e+01 10:-1.8870854034e-06 11:-9.1419553710e-01 12:3.3600000000e-03 13:8.6814765081e+01 14:-6.8896988782e+01 15:8.0123451214e+00 16:7.6469430827e+00 
1:2.4322575267e+02 2:5.6194936709e-04 3:1.5808571737e-01 4:1.1412272778e-01 5:6.2159253743e+01 6:1.0082416855e+00 7:1.3382489884e+02 8:5.9013358794e+01 9:-4.1335541227e+00 10:-4.7100897814e-07 11:2.7540757599e-01 12:3.1080000000e-03 13:3.2986336746e+01 14:-2.6962998305e+01 15:6.4550991115e+00 16:5.6492706949e+00 
1:3.7209294749e+02 2:5.6881337047e-04 3:1.1656746961e-01 4:9.1444186706e-02 5:1.2007299712e+02 6:6.2655815501e-01 7:1.3714734552e+02 8:5.9885811126e+01 9:-5.6340799087e+00 10:-1.4966661699e-07 11:-9.9738685020e-01 12:3.0240000000e-03 13:4.8957470717e+01 14:-4.1072704352e+01 15:6.0730908155e+00 16:6.4385440973e+00 
1:3.4604102498e+02 2:5.6657879656e-04 3:1.2426032230e-01 4:9.6129578538e-02 5:1.2895385421e+02 6:5.3351812925e-01 7:1.3414759136e+02 8:5.8413244389e+01 9:-5.9735277250e+00 10:2.2373317687e-08 11:-1.2009907405e+00 12:2.8560000000e-03 13:4.6282736888e+01 14:-3.7903410111e+01 15:6.6322688902e+00 16:6.5243884637e+00 
1:3.2909492739e+02 2:5.7124926686e-04 3:1.2993922936e-01 4:1.0411175926e-01 5:6.1502268082e+01 6:1.0740296921e+00 7:1.3530505363e+02 8:5.9766914528e+01 9:2.9472505861e-01 10:4.1143765411e-06 11:-1.2288672361e-01 12:3.3600000000e-03 13:4.3535570007e+01 14:-3.5685976885e+01 15:6.3695863574e+00 16:6.1843584294e+00 
1:6.6779520497e+02 2:5.1782800983e-04 3:8.1804206973e-02 4:7.4645820779e-02 5:-3.1581215628e+01 6:3.1894222215e+00 7:1.3595726450e+02 8:5.9258425719e+01 9:2.6260553238e+00 10:1.5091710305e-06 11:-1.2264509229e+00 12:3.3600000000e-03 13:9.0864502656e+01 14:-7.1172209317e+01 15:7.1718060774e+00 16:6.8095309298e+00 
1:4.7942527951e+02 2:5.5146875000e-04 3:1.0074644140e-01 4:8.7495375893e-02 5:3.3309089927e+01 6:2.5372867073e+00 7:1.3896312086e+02 8:5.9533743283e+01 9:-2.2110258019e-01 10:1.3047476862e-06 11:2.7210042004e-01 12:3.6120000000e-03 13:6.3752783588e+01 14:-5.2506856526e+01 15:6.5114724343e+00 16:6.7966626268e+00 
1:5.1697755779e+02 2:5.5275989446e-04 3:9.7351798570e-02 4:8.4290444316e-02 5:4.5968787177e+01 6:2.6444208240e+00 7:1.4039171792e+02 8:5.8198551417e+01 9:-1.7138874008e+00 10:3.5126692265e-07 11:-6.7860045698e-01 12:3.2760000000e-03 13:6.8638727849e+01 14:-5.5090416205e+01 15:6.5618089218e+00 16:6.6757540592e+00 
1:7.7849182974e+02 2:4.9232085561e-04 3:7.4162893659e-02 4:7.4319263705e-02 5:1.2431065656e+02 6:7.6772431384e-01 7:1.3078448935e+02 8:5.2234765013e+01 9:-1.5118147724e+01 10:3.4905890142e-06 11:3.2211974863e-01 12:3.1080000000e-03 13:1.0814269576e+02 14:-8.1363025353e+01 15:8.0499926504e+00 16:7.1015286478e+00 
1:4.5061153205e+02 2:5.6367828418e-04 3:1.0841341953e-01 4:8.6979097584e-02 5:3.6032725015e+01 6:3.0694401343e+00 7:1.3535480678e+02 8:5.5324654451e+01 9:-2.3125876231e+00 10:-1.2004692647e-06 11:-6.7942797572e-02 12:2.7720000000e-03 13:5.9961362257e+01 14:-4.8087579653e+01 15:6.4797525138e+00 16:6.1339584674e+00 
1:4.7000438372e+02 2:5.5986000000e-04 3:9.9298396358e-02 4:8.6006506439e-02 5:7.7267954066e+01 6:1.0494538496e+00 7:1.4209960152e+02 8:5.9137937493e+01 9:-4.2475641526e+00 10:3.6704205391e-06 11:-1.8051290367e+00 12:3.4440000000e-03 13:6.2388648314e+01 14:-4.9766391031e+01 15:6.5841266659e+00 16:6.4707898156e+00 
1:2.4322575267e+02 2:5.6194936709e-04 3:1.5808571737e-01 4:1.1412272778e-01 5:6.2159253743e+01 6:1.0082416855e+00 7:1.3382489884e+02 8:5.9013358794e+01 9:-4.1335541227e+00 10:-4.7100897814e-07 11:2.7540757599e-01 12:3.1080000000e-03 13:3.2986336746e+01 14:-2.6962998305e+01 15:6.4550991115e+00 16:5.6492706949e+00 
1:2.0609015037e+02 2:5.6778609626e-04 3:1.5925766568e-01 4:1.4479605152e-01 5:3.4325967454e+00 6:2.4427366299e+01 7:1.4166328471e+02 8:6.6838123770e+01 9:-4.9039171048e-01 10:-3.1897164080e-06 11:-1.0863621040e+00 12:2.7720000000e-03 13:2.7973278890e+01 14:-2.3909759654e+01 15:5.8475853515e+00 16:5.2359987810e+00 
1:2.0560691476e+02 2:5.6642660550e-04 3:1.5220368880e-01 4:1.3341170018e-01 5:-5.5917538951e+01 6:1.0980233487e+00 7:1.4394601710e+02 8:6.7770291912e+01 9:9.2640272954e-01 10:-1.0771564832e-06 11:3.6648297756e-01 12:1.3440000000e-03 13:2.7908404025e+01 14:-2.3993055814e+01 15:5.2779448465e+00 16:4.9400445079e+00 
1:2.0340255102e+02 2:5.7856684492e-04 3:1.6161295278e-01 4:1.4698676619e-01 5:1.9307427198e+00 6:3.1454043444e+01 7:1.4210380206e+02 8:6.6019824307e+01 9:2.7999263486e+00 10:1.4027627070e-06 11:-8.8020723323e-01 12:2.6880000000e-03 13:2.7262160327e+01 14:-2.3371561528e+01 15:5.3947308493e+00 16:4.0886158640e+00 
1:3.0624668529e+02 2:5.7404388715e-04 3:1.5156735132e-01 4:1.0514769182e-01 5:-7.4837232721e+00 6:9.7327864224e+00 7:1.3910320978e+02 8:6.0984158411e+01 9:-9.7261691027e+00 10:-3.0735988167e-06 11:-4.0295914453e-01 12:3.3600000000e-03 13:4.0994465928e+01 14:-3.2996997235e+01 15:7.0654837090e+00 16:5.7754848236e+00 
1:4.9150337804e+02 2:5.4260000000e-04 3:1.0568739222e-01 4:8.6994529965e-02 5:-3.1592206156e+01 6:2.5258068822e+00 7:1.3991841402e+02 8:5.7714107076e+01 9:9.0190279273e-01 10:2.1618910015e-06 11:-1.0658286403e+00 12:3.1080000000e-03 13:6.5264613805e+01 14:-5.3906729677e+01 15:6.6252129984e+00 16:6.6265143693e+00 
1:5.8802394227e+02 2:7.5024657534e-04 3:4.1982050219e-02 4:5.4668134067e-02 5:4.2325489975e+01 6:1.2757710814e+00 7:7.5215632691e+01 8:1.9751172022e+01 9:7.1800283789e-01 10:1.8806387240e-06 11:-4.8291255502e-02 12:9.7440000000e-03 13:7.1339061682e+01 14:-4.8032170422e+01 15:3.6138446788e+00 16:4.2699925857e+00 
1:3.3488054801e+02 2:7.9572563177e-04 3:1.3547939115e-01 4:8.5969148208e-02 5:1.6346868201e+01 6:2.7553142698e+00 7:7.3212612426e+01 8:1.9225491394e+01 9:-2.0808504436e+01 10:5.1136092238e-06 11:-4.1388158213e-01 12:1.2600000000e-03 13:3.9299923233e+01 14:-3.1468483064e+01 15:6.1293102530e+00 16:4.9336185658e+00 
1:1.6842876105e+02 2:8.0132830189e-04 3:1.7348683186e-01 4:1.3375721096e-01 5:1.7221079959e+02 6:4.5340425482e-01 7:7.4492124689e+01 8:1.8736180887e+01 9:-8.7722181657e+00 10:3.4638858965e-06 11:5.6908043486e-01 12:2.5200000000e-03 13:1.9857377445e+01 14:-1.8664800251e+01 15:3.7134279647e+00 16:3.5390509672e+00 
1:2.1098425651e+02 2:6.1488000000e-04 3:1.4504377931e-01 4:1.6576410818e-01 5:3.6002880848e+01 6:1.3652134533e+00 7:9.0723824509e+01 8:3.9509480297e+01 9:2.7559168811e-01 10:7.7350262788e-06 11:-9.7459573666e-01 12:2.6040000000e-03 13:2.6992447960e+01 14:-2.8336439712e+01 15:4.2416070314e+00 16:6.0607244384e+00 
1:3.9513172104e+02 2:5.9752577320e-04 3:8.2203208616e-02 4:8.3356696998e-02 5:1.0411909907e+02 6:4.8641902193e-01 7:8.7120915589e+01 8:3.4475847177e+01 9:-1.1137368620e+01 10:2.6694573423e-06 11:-1.0141935323e+00 12:7.5600000000e-03 13:5.2251284324e+01 14:-4.1924641418e+01 15:4.6218859389e+00 16:5.9268974641e+00 
1:3.1964554581e+02 2:6.0001020408e-04 3:1.1151656755e-01 4:9.2117589892e-02 5:1.0165060040e+02 6:4.8866547654e-01 7:8.4666053152e+01 8:3.3034435177e+01 9:-6.6007861215e+00 10:2.8690453719e-06 11:-1.4169387791e+00 12:6.0480000000e-03 13:4.2000841595e+01 14:-3.5399195227e+01 15:5.0679476395e+00 16:5.9386665707e+00 
1:2.7384218176e+02 2:6.1040000000e-04 3:1.1444968361e-01 4:1.0840271029e-01 5:7.0999564592e+01 6:8.4694452249e-01 7:8.8123474962e+01 8:3.5606103909e+01 9:-6.0370691354e+00 10:-3.9614344169e-06 11:-1.0446658922e+00 12:5.2920000000e-03 13:3.5090768340e+01 14:-3.4478715129e+01 15:4.6649447724e+00 16:4.9873290207e+00 
1:2.1781308602e+02 2:6.1971428571e-04 3:1.2689645579e-01 4:1.1267783773e-01 5:6.1286769230e+01 6:8.8237991719e-01 7:8.6818802258e+01 8:3.4072650068e+01 9:-2.8713191318e+00 10:2.4482999279e-07 11:-1.3509959690e+00 12:2.7720000000e-03 13:2.7318211919e+01 14:-2.8227007991e+01 15:4.1663710212e+00 16:4.1989320625e+00 
1:2.3272270820e+02 2:6.2011764706e-04 3:1.2410999215e-01 4:1.0094397364e-01 5:6.1160454263e+01 6:9.5169808742e-01 7:8.5444011718e+01 8:3.3044142900e+01 9:-4.2542636994e+00 10:3.0412344383e-06 11:-1.1277629206e+00 12:1.3440000000e-03 13:2.9012647821e+01 14:-3.0082607252e+01 15:4.3313663521e+00 16:5.1056309065e+00 
1:1.4846005828e+03 2:8.6461111111e-04 3:7.0232701145e-02 4:5.6669646169e-02 5:3.0308037816e+01 6:4.5710853184e+00 7:2.0099635704e+02 8:7.7730681134e+01 9:-1.7131066853e+01 10:4.8949734889e-06 11:-3.0425354812e+00 12:4.1160000000e-03 13:1.7488655340e+02 14:-1.2290145041e+02 15:1.2225692898e+01 16:1.4965816882e+01 
1:1.4535326288e+03 2:8.8116000000e-04 3:8.0140319798e-02 4:5.6530775427e-02 5:2.0139820110e+01 6:6.7259600333e+00 7:2.0258034146e+02 8:7.8336107426e+01 9:-1.7185481460e+01 10:1.2406571058e-06 11:-3.9305111282e+00 12:5.0400000000e-03 13:1.6993193722e+02 14:-1.1209755556e+02 15:1.1892743069e+01 16:1.6105241550e+01 
1:1.3506200864e+03 2:8.5731958763e-04 3:6.3424266110e-02 4:6.2984001470e-02 5:4.7094223393e+01 6:2.5389616977e+00 7:2.0013053469e+02 8:7.7237832976e+01 9:-1.8308930501e+01 10:5.7943503289e-07 11:-2.4134225981e+00 12:4.2010000000e-03 13:1.6051285496e+02 14:-9.4390743119e+01 15:1.1605772451e+01 16:1.6657829288e+01 
1:1.2800250203e+03 2:8.5039603960e-04 3:6.8711450732e-02 4:7.1700170640e-02 5:2.1348676751e+01 6:5.4443567379e+00 7:1.9882858258e+02 8:7.4888690773e+01 9:-6.8920263214e+00 10:-2.3796905944e-06 11:-1.2999294279e+00 12:3.9480000000e-03 13:1.5207323241e+02 14:-8.3804395305e+01 15:1.1537572289e+01 16:1.6940321867e+01 
1:2.9456082166e+03 2:8.8183266932e-04 3:8.9405347040e-02 4:6.5650507158e-02 5:1.1897391810e+02 6:2.8545783468e+00 7:2.7382525057e+02 8:1.8517983378e+02 9:-8.1494662325e+01 10:-2.7147060273e-06 11:-1.1186077909e+01 12:4.2000000000e-03 13:3.4442963757e+02 14:-1.9464252733e+02 15:2.4527164485e+01 16:4.0752530352e+01 
1:2.5541284990e+03 2:8.6920312500e-04 3:1.0175745382e-01 4:6.2324793612e-02 5:1.5472231257e+02 6:1.9774153227e+00 7:2.6254673395e+02 8:1.7447711322e+02 9:-1.0575249401e+02 10:-2.0921751319e-06 11:-1.4662058820e+01 12:3.5280000000e-03 13:3.0167948635e+02 14:-1.6683877583e+02 15:2.9413044979e+01 16:4.1408636466e+01 
1:2.1419508873e+03 2:8.8657819905e-04 3:8.2348102099e-02 4:5.6289804149e-02 5:1.6585609251e+02 6:1.2196283403e+00 7:2.2829784067e+02 8:1.1832512964e+02 9:-6.0948292082e+01 10:-1.5937680492e-06 11:-6.9374142147e+00 12:6.2160000000e-03 13:2.4964066884e+02 14:-1.6105121108e+02 15:1.9191340745e+01 16:2.5289228992e+01 
1:1.6389391057e+03 2:8.4888888889e-04 3:7.7166837528e-02 4:5.5847463763e-02 5:1.4358991359e+02 6:1.0794019307e+00 7:2.0749059566e+02 8:8.7833194124e+01 9:-4.6709018645e+01 10:-1.9868282533e-06 11:-3.8055270073e+00 12:5.7960000000e-03 13:1.8986472246e+02 14:-1.4015852955e+02 15:1.5183368837e+01 16:1.3069088257e+01 
1:1.9129658499e+03 2:8.7268965517e-04 3:7.2768371305e-02 4:6.3623313204e-02 5:1.0333959220e+02 6:1.6900411723e+00 7:2.1649611175e+02 8:9.5612023762e+01 9:-3.0160805000e+01 10:2.8499851101e-06 11:-2.8479539748e+00 12:3.6960000000e-03 13:2.2476500311e+02 14:-1.5784610649e+02 15:1.6369795786e+01 16:1.8937859337e+01 
1:1.5503204809e+03 2:8.4455172414e-04 3:6.4578211343e-02 4:5.4388863681e-02 5:3.2866723070e+01 6:4.6046163300e+00 7:2.0419048838e+02 8:7.9177123622e+01 9:-5.7419468539e+00 10:4.6914613278e-06 11:-5.1268436277e-01 12:4.2000000000e-03 13:1.8190002093e+02 14:-1.3114301869e+02 15:1.1808454244e+01 16:1.3844155725e+01 
