# Supplementary material for: Machine Learning for Automatic Prediction of the Quality of Electrophysiological Recordings
Source: PLoS One. 2013 Dec 4;8(12):e80838. doi: 10.1371/journal.pone.0080838 (PMC3851757; doi:10.1371/journal.pone.0080838)
Supplement: Toolbox S1 — Matlab toolbox and example original data files of data used in this study. The installation and use of the Matlab tools is explained in the included README file. (ZIP) [file pone.0080838.s002.zip › toolbox/data/dataSet2.names]

data/0711081_00
data/0711081_01
data/0711081_02
data/0711081_03
data/0711081_04
data/0711081_05
data/0711081010_00
data/0711081010_01
data/0711081010_02
data/0711081010_03
data/0711081010_04
data/071108144_00
data/071108144_01
data/071108144_02
data/071108144_03
data/071108144_04
data/071108144_05
data/071108144_06
data/071108144_07
data/071108144_08
data/071108144_09
data/071108144_10
data/071108144_11
data/071108144_12
data/071108144_13
data/071108144_14
data/071108144_15
data/071108144_16
data/071108144_17
data/071108144_18
data/071108144_19
data/07110822_00
data/07110822_01
data/07110822_02
data/09110822_00
data/09110822_01
data/09110822_02
data/09110822_03
data/09110822_04
data/09110822_05
data/10110855_00
data/10110855_01
data/10110855_02
data/10110855_03
data/10110855_04
data/10110855_05
data/10110855_06
data/10110855_07
data/10110855_08
data/10110855_09
