# Supplementary material for: Machine Learning for Automatic Prediction of the Quality of Electrophysiological Recordings
Source: PLoS One. 2013 Dec 4;8(12):e80838. doi: 10.1371/journal.pone.0080838 (PMC3851757; doi:10.1371/journal.pone.0080838)
Supplement: Toolbox S1 — Matlab toolbox and example original data files of data used in this study. The installation and use of the Matlab tools is explained in the included README file. (ZIP) [file pone.0080838.s002.zip › toolbox/data/dataSet2_class]

0
1
0
0
-1
-1
-1
-1
-1
-1
-1
1
1
1
1
-1
0
0
0
1
1
0
1
0
0
-1
-1
-1
-1
0
1
1
1
0
-1
1
1
0
0
-1
1
1
1
1
1
1
1
1
1
1
