# Supplementary material for: Machine Learning for Automatic Prediction of the Quality of Electrophysiological Recordings
Source: PLoS One. 2013 Dec 4;8(12):e80838. doi: 10.1371/journal.pone.0080838 (PMC3851757; doi:10.1371/journal.pone.0080838)
Supplement: Toolbox S1 — Matlab toolbox and example original data files of data used in this study. The installation and use of the Matlab tools is explained in the included README file. (ZIP) [file pone.0080838.s002.zip › toolbox/exampleWorkflow.m]

% Example workflow for using the machine learning tools for classifying
% the quality of electrophysiological recordings

% pre-process the data recordings to generate the feature file. 
% The file "dataSet2" contains a list of filenames to include in the analysis
extractFeatures('data/dataSet2');

% load the human judgement of class labels (-1,0,1) for
% (bad,intermediate,good) that matches the list of recordings in "dataSet2"
labels= load('data/dataSet2_class');

% load the generated file "dataSet2.plain" that contains the feature values
features= load('data/dataSet2.plain');

% cross validate for all feature choice of 14 out of 16 features.
[ perf fout ]= crossValidate(labels,features,14);

% plot the resulting performances
figure;
plot(perf);

% choose a good feature choice:
mx= max(perf);
findex= find(perf == mx);
featureChoice= fout(findex(1),:);

% train the SVM with this feature choice: 
model= trainClassifier(labels,features,featureChoice);

% test the trained model (here somewhat inconsistently on the same
% training data ...)

pre= predict(labels,features,model,featureChoice);


% ------------------------------------------------------------------------------
%
% Author: Thomas Nowotny
%  
% Institute: Center for Computational Neuroscience and Robotics
% 	   University of Sussex
%            Falmer, Brighton BN1 9QJ, UK 
%  
% email to:  T.Nowotny@sussex.ac.uk
%  
% initial version: 2013-09-13
