# Supplementary material for: Machine Learning for Automatic Prediction of the Quality of Electrophysiological Recordings
Source: PLoS One. 2013 Dec 4;8(12):e80838. doi: 10.1371/journal.pone.0080838 (PMC3851757; doi:10.1371/journal.pone.0080838)
Supplement: Toolbox S1 — Matlab toolbox and example original data files of data used in this study. The installation and use of the Matlab tools is explained in the included README file. (ZIP) [file pone.0080838.s002.zip › toolbox/extractFeatures.m]

function extractFeatures(filelist)
% This function allows to batch-process an arbitrary number of recordings
% 
% input argument:
% filelist: Name of a files that copntains the file names of recordings that
%           need to be processed
%
  
nfile= fopen(filelist,'r');
nms='start';
i= 1;
while (length(nms) > 0)
  nms= fscanf(nfile,'%s.dat');
  if (length(nms) > 0) 
    fles{i}= nms;
    i= i+1;
  end
end

% open output files
outf= fopen([ filelist '.dat'], 'w');
namef= fopen([ filelist '.names'], 'w');
plainf= fopen([ filelist '.plain'], 'w');

% process files
for i=1:length(fles)
  nms= fles{i};
  nms= nms(1:end-4)  % removing .asc
  fprintf(namef,'%s\n',nms);
  idd= processFile(nms,0);
  
  for j= 1:length(idd);
    fprintf(outf, '%d:%-14.10e ', j, idd(j));
  end
  fprintf(outf, '\n');

  for j= 1:length(idd);
    fprintf(plainf, '%14.10e ', idd(j));
  end
  fprintf(plainf, '\n');
   
end


% ------------------------------------------------------------------------------
%
% Author: Thomas Nowotny
%  
% Institute: Center for Computational Neuroscience and Robotics
% 	   University of Sussex
%            Falmer, Brighton BN1 9QJ, UK 
%  
% email to:  T.Nowotny@sussex.ac.uk
%  
% initial version: 2013-09-13
