# Supplementary material for: Machine Learning for Automatic Prediction of the Quality of Electrophysiological Recordings
Source: PLoS One. 2013 Dec 4;8(12):e80838. doi: 10.1371/journal.pone.0080838 (PMC3851757; doi:10.1371/journal.pone.0080838)
Supplement: Toolbox S1 — Matlab toolbox and example original data files of data used in this study. The installation and use of the Matlab tools is explained in the included README file. (ZIP) [file pone.0080838.s002.zip › toolbox/extractSpikes.m]

function [stno st sdf V wd ht mrise mfall bsl bslstd noise noisestd slope_ht slope_wd slope_ns srd ]= ...
    extractSpikes(d, filter_tau, sdfSIG, sdfDT, interactive)
% d: electrophysiology data, col1: time, col2: membrane potential
% filter_tau: Time decay constant of exponential smoothing filter in s
% interactive: value 0 or 1 if interactive / graphical use or batch use

% srd: data with spikes removed (replaced by bsl)

% parameters  
  upno= 3;            % number of time steps for "up" detection on dV/dt 
  dwnno= 3;           % number of time steps for "down" detection on dV/dt
  cntupno= 0;         % number of tolerated violations of "up" threshold
  cntdwnno= 0;        % number of tolerated violations of "down" threshold
  spkwidth_dt= 0.003;     % maximal tolerated spike width in s
  
  ast= zeros(0);
  aV= zeros(0);
  abase= zeros(0);
  aht= zeros(0);
  amid= zeros(0);
  awd= zeros(0);
  amrise= zeros(0);
  amfall= zeros(0);

  % plot the data in interactive mode
  if (interactive == 1)
%    figure;
    %a1= axes;
    plot(d(:,1),d(:,2));
    hold on;
    plot(d(:,1),d(:,2),'.','Markersize',8);    
  end

  % basic properties needed
  dt= mean(diff(d(:,1)));             % acquisition time step
  spkwidth= ceil(spkwidth_dt/dt);   % tolerated spike width in steps
  filterConst= dt/filter_tau;
  filterLn=  ceil(2/filterConst);
  
  srd=d;
  
  % filter the data to remove high frequency noise
  a= zeros(filterLn,1);
  a(1)= 1;
  b= 0:filterLn;
  b= exp(-filterConst*b);
  b= b./sum(b);
  d2= d;
  d2(:,2)= filter(b, a, d(:,2));

  % plot the filtered data in interactive mode
  if (interactive == 1)
    %axes(a1);
    hold on;
    plot(d2(:,1),d2(:,2),'-r');
  end
  
  % calculate the numerical derivative of the smoothed Vm
  dd(:,1)= d2(1:end-1,1);
  dd(:,2)= diff(d2(:,2));

%  upth= prctile(dd(:,2),99.5)/2;
upth= prctile(dd(:,2),80)*3;
%  dwnth= prctile(dd(:,2),0.5)/2;
dwnth= prctile(dd(:,2),20)*3;
  % plot the derivative and the thresholds in interactive mode
%  if (interactive == 1)
%    figure;
%    a2= axes;
%    plot(dd(:,1),dd(:,2));
%    hold on;
%    plot(dd(:,1),dd(:,2),'.');  
%    line([ dd(1,1) dd(end,1)], [ dwnth  dwnth ]); 
%    line([ dd(1,1) dd(end,1)], [ upth upth ]); 
%  end

 
  % The main loop of spike detection using a finite state machine formulation
  stno= 0;
  st= 0;
  state= 0;
  i= spkwidth;
  j=spkwidth; 
  k=spkwidth;
  while ((i < length(dd)-2) && (j < length(dd)-1) && (k < length(dd)))
    if (state == 0) 
      i= i+1;
      if (dd(i,2) > upth) % possible rise detected
        state= 1;
        count= 1;
        ccount= 0;
        j= i;
      end        
    end
    if (state == 1)  % find out whether it rises consistently
      j=j+1;
      if (count >= upno) % if more than upno good rises
        state= 2;
        strt= i;
      else
        if (dd(j,2) > upth)
          count= count+1;
        else               % not a strong rise in between?
          ccount= ccount+1;
          if (ccount > cntupno)  % only allowed cntupno glitches
            state= 0;
          end
        end
      end
    end
    if (state == 2) % locate end of spike
      j= j+1;
      if (dd(j,2) < dwnth)
        state= 3;
        count= 1;
        ccount= 0;
        k= j;
      end
    end
    if (state == 3) % make sure it is going down a lot
      k= k+1;
      if (count >= dwnno)
        state= 4;
        stop= k;
      else
        if (dd(k,2) < dwnth)
          count= count+1;
        else
          ccount= ccount+1;
          if (ccount > cntdwnno)
            state= 2;
          end
        end
      end
      if (k - strt >= spkwidth) % give up if it takes too long
        state= 0;
      end
    end
    if (state == 4) % spike detected
      fail= 0;
      [ mx, loc ]= max(d(strt:stop,2));
      tloc= strt+loc(1)-1;
      thetime= d(tloc,1);
      ll= max(tloc-2*spkwidth, 1);
      rr= min(tloc+2*spkwidth, size(d,1));
      tbase= mean([d(ll:tloc-spkwidth,2); d(tloc+spkwidth:rr,2)]);
      tll= max(1,tloc-spkwidth);
      trr= min(length(srd), tloc+spkwidth);
      srd(tll:trr,2)= linspace(d(tll,2), ...
                                                   d(trr,2), trr-tll+1);
      tht= mx-tbase;
      tmid= tbase+tht/2;
      ll= max(tloc-spkwidth,1);
      left_under= find(d(ll:tloc,2) < tmid);
      if (length(left_under) < 1)
        fail= 1;
      else 
        left= d(ll+left_under(end)-1,1);
        rr= min(tloc+spkwidth,size(d,1));
        right_under= find(d(tloc:rr,2) < tmid);
        if (length(right_under) < 1)
          fail= 1;
        else
          right= d(tloc+right_under(1)-1,1);
          twd= right-left;
        end
      end
      if (fail == 0)
        stno= stno+1;
        ast(stno)= thetime;
        aV(stno)= mx;
        abase(stno)= tbase;
        aht(stno)= tht;
        amid(stno)= tmid;
        awd(stno)= twd;
        amrise(stno)= max(dd(strt:stop,2));
        amfall(stno)= min(dd(strt:stop,2));
      end
      i= stop;
      state= 0;
    end
  end
% inspect spikes and exclude secondary spikes or EPSPS based on the
% dispersion of spike height.

lgspk= prctile(aht,95);  % height of a large spike but exclude possible
                          % artefact spikes
okspk= find(aht >= 0.5*lgspk); % if it's not 50% of the large spike in
                              % height, it's not a good spike.

st= ast(okspk);
V= aV(okspk);
base= abase(okspk);
ht= aht(okspk);
mid= amid(okspk);
wd= awd(okspk);
mrise= amrise(okspk);
mfall= amfall(okspk);
stno= length(okspk);

  
  % systematic tendency of spike height?
  if (stno > 0)
    P = polyfit(st,ht,1);  slope_ht=P(1);
    P = polyfit(st,wd,1);  slope_wd=P(1); 
    %[ rht slope_ht bht ]= regression(st,ht);
    %[ rwd slope_wd bwd ]= regression(st,wd);
  else
    slope_ht= 0;
    slope_wd= 0;
  end
    
  % investigate the noise
  nse= d;
  nse(:,2)= d(:,2) - d2(:,2);
  
  mask= ones(length(nse),1);
  for i=1:stno
    pos= find(nse(:,1) == st(i));
    ll= max(1, pos-spkwidth);
    rr= min(pos+spkwidth,length(mask));
    mask(ll:rr)= 0;
  end
  rednse= nse(find(mask == 1),:);
  
  for i= 1:length(rednse)-2*filterLn
    pos(i)= i+filterLn;
    ns2(i)= norm(rednse(pos(i)-filterLn:pos(i)+filterLn,2),2);
  end
  P = polyfit(rednse(pos,1)',ns2,1);  slope_ns= P(1);
  %[ rens slope_ns bns]= regression(rednse(pos,1)', ns2);
  
 % keyboard;
  
  noise= mean(ns2);
  noisestd= std(ns2);
  
  % look at the baseline
  bslup= prctile(d2(:,2), 95);
  bsldn= prctile(d2(:,2),5);
  nrml= find((d2(:,2) > bsldn) & (d2(:,2) < bslup));
  bsl= mean(d(nrml,2));
  bslstd= std(d(nrml,2));
  
  
  % plot the resulting detected spikes if in interactive mode
  if (interactive == 1) 
    %axes(a1);
    hold on;
    if (stno > 0)
      plot(st, V,'or','markersize',6,'markerfacecolor','r');
      plot(st-wd/2, mid,'og','markersize',6,'markerfacecolor','g');
      plot(st+wd/2, mid,'og','markersize',6,'markerfacecolor','g');
    end
    xtk= get(gca,'xtick');
    xtk= (xtk-xtk(1))*1000;
    set(gca,'xticklabel',xtk);
    ytk= get(gca,'ytick');
    ytkl= ytk/512;
    ytkl= round(ytkl/10)*10;
    ytk= ytkl*512
    set(gca,'ytick',ytk);
    set(gca,'yticklabel',ytkl);
    set(gca,'fontsize',14);
    for i=1:stno
%      line([ st(i)-2*spkwidth_dt st(i)-spkwidth_dt ], [base(i) base(i)]);
%      line([ st(i)+spkwidth_dt st(i)+2*spkwidth_dt ], [base(i) base(i)]);
%line([ st(i)+spkwidth_dt st(i)+spkwidth_dt+2*filterLn*dt], [base(i) ...
%                    base(i)],'color', 'k');
    end
    
    %   axes(a2);
    %   hold on;
    %   if (stno > 0)
    %      plot(st, max(dd(:,2))*ones(length(st),1),'.r','markersize',6);
    %    end
  end
    %plot some noise information
  if (interactive == 1)
    %axes(a1);
    hold on;
 %   line([ d(1,1) d(end,1)], [ bsl bsl ], 'color', 'r');
 %   line([ d(1,1) d(end,1)], [ bsl+bslstd bsl+bslstd ], 'color', 'g');
 %   line([ d(1,1) d(end,1)], [ bsl-bslstd bsl-bslstd ], 'color', 'g');
 
 %plot(rednse(filterLn+1:end-filterLn,1),bsl+ns2,'m');
 %    plot(rednse(filterLn+1:end-filterLn,1),bsl-ns2,'m');    

 %    plot(d(find(mask == 1),1),d(find(mask == 1),2),'.g');
    rg= find(mask == 1);
    for i=1:length(rg)-1
      if (d(rg(i+1),1)-d(rg(i),1) < 2*dt)
        patch([ d(rg(i),1) d(rg(i+1),1) d(rg(i+1),1) d(rg(i),1)], [d(rg(i),2) ...
                           d(rg(i+1),2)  d2(rg(i+1),2) d2(rg(i),2)], ...
              'g','edgecolor','none');
      end
    end
  end

  % do something with ISI and sdf
  [t sdf]= stTosdf(st, sdfSIG, sdfDT);

  
% ------------------------------------------------------------------------------
%
% Author: Thomas Nowotny
%  
% Institute: Center for Computational Neuroscience and Robotics
% 	   University of Sussex
%            Falmer, Brighton BN1 9QJ, UK 
%  
% email to:  T.Nowotny@sussex.ac.uk
%  
% initial version: 2013-09-13
