# Supplementary material for: Machine Learning for Automatic Prediction of the Quality of Electrophysiological Recordings
Source: PLoS One. 2013 Dec 4;8(12):e80838. doi: 10.1371/journal.pone.0080838 (PMC3851757; doi:10.1371/journal.pone.0080838)
Supplement: Toolbox S1 — Matlab toolbox and example original data files of data used in this study. The installation and use of the Matlab tools is explained in the included README file. (ZIP) [file pone.0080838.s002.zip › toolbox/nextcnt.m]

function [ x xend ]= nextcnt(xin, lim)
% function to count up a tupel of numbers xin
% maximal value for each dim is lim
  xend= 0;
  x= xin;
  d= length(xin);
  level= d;
  while (level < d+1);
    if (level == 0) 
      level= d+1;
      xend= 1;
    else
      if (x(level) < lim) 
        x(level)= x(level)+1;
        if (level < d) 
          x(level+1)= x(level);
        end
        level= level+1;
      else
        level= level-1;
      end
    end
  end
  
  
% ------------------------------------------------------------------------------
%
% Author: Thomas Nowotny
%  
% Institute: Center for Computational Neuroscience and Robotics
% 	   University of Sussex
%            Falmer, Brighton BN1 9QJ, UK 
%  
% email to:  T.Nowotny@sussex.ac.uk
%  
% initial version: 2013-09-13
