# Supplementary material for: Machine Learning for Automatic Prediction of the Quality of Electrophysiological Recordings
Source: PLoS One. 2013 Dec 4;8(12):e80838. doi: 10.1371/journal.pone.0080838 (PMC3851757; doi:10.1371/journal.pone.0080838)
Supplement: Toolbox S1 — Matlab toolbox and example original data files of data used in this study. The installation and use of the Matlab tools is explained in the included README file. (ZIP) [file pone.0080838.s002.zip › toolbox/plotOverview.m]

function plotOverview(filelist,classes,outfile)
figlist=fopen(outfile,'w');
nfile= fopen(filelist,'r');
labels= load(classes);
word= { 'bad', 'intermediate', 'good'}; 
nms='start';
i= 1;
while (length(nms) > 0)
  nms= fscanf(nfile,'%s.dat');
  if (length(nms) > 0) 
    fles{i}= nms;
    i= i+1;
  end
end


fprintf(figlist,'\\documentclass{article}\n\n');

fprintf(figlist,'\\addtolength{\\textwidth}{4cm}\n');
fprintf(figlist,'\\addtolength{\\textheight}{4cm}\n');
fprintf(figlist,'\\hoffset-2cm\n');
fprintf(figlist,'\\voffset-2cm\n');
fprintf(figlist,'\\usepackage{graphicx}\n');
fprintf(figlist,'\\parindent0cm\n\n');

fprintf(figlist,'\\begin{document}\n');

for i=1:length(fles)
  nm= fles{i};
  d= load(nm);
  plot(d(:,1),d(:,2),'linewidth',0.5);
  nnm= [ nm ': ' word{labels(i)+2} ];
  ti=title([ nnm ]);
  set(ti,'interpreter','none');
  xlim([ 0 4.5 ]);
  set(gca,'Fontsize',20);
  xlabel('time [s]');
  ylabel('membrane potential [mV]');
  set(gcf,'PaperUnits','centimeters');
  set(gcf,'paperposition',[ 0 0 30 10]);
  prnm= [ nm(1:end-4) '_1.eps' ];
  print('-depsc',prnm);
  fprintf(figlist,'\\includegraphics[width=\\textwidth]{%s} \\\\[1.5cm]\n',prnm);
  xlim([ 1 1.5 ]);
  prnm= [ nm(1:end-4) '_2.eps' ];
  print('-depsc',prnm);
  fprintf(figlist,'\\includegraphics[width=\\textwidth]{%s} \\\\[1.5cm]\n',prnm);
end
fprintf(figlist,'\\end{document}\n');
fclose(figlist);
