# Supplementary material for: Machine Learning for Automatic Prediction of the Quality of Electrophysiological Recordings
Source: PLoS One. 2013 Dec 4;8(12):e80838. doi: 10.1371/journal.pone.0080838 (PMC3851757; doi:10.1371/journal.pone.0080838)
Supplement: Toolbox S1 — Matlab toolbox and example original data files of data used in this study. The installation and use of the Matlab tools is explained in the included README file. (ZIP) [file pone.0080838.s002.zip › toolbox/predict.m]

function [ pred ] = predict(classes, features, model, featureChoice)
% function to crossvalidate feature choices
%
% input arguments:
% classes: vector containing the class labels (-1,0,1) for (bad,
%          intermediate, good)

% features: Matrix containing the feature values of the inputs to be
%           classified; each row is a recording and each column the value
%           of a feature.
%
% model: SVM model that was trained on appropriate training data
%
% featureChoice: A vector containing the exact features to use
%
% Return values:
% pred: The vector of predicted class labels (-1, 0, 1) for (bad,
%       intermediate, good)
%

    [ pred ] = svmpredict(classes, features(:,featureChoice), model);

  
% ------------------------------------------------------------------------------
%
% Author: Thomas Nowotny
%  
% Institute: Center for Computational Neuroscience and Robotics
% 	   University of Sussex
%            Falmer, Brighton BN1 9QJ, UK 
%  
% email to:  T.Nowotny@sussex.ac.uk
%  
% initial version: 2013-09-13
