# Supplementary material for: Machine Learning for Automatic Prediction of the Quality of Electrophysiological Recordings
Source: PLoS One. 2013 Dec 4;8(12):e80838. doi: 10.1371/journal.pone.0080838 (PMC3851757; doi:10.1371/journal.pone.0080838)
Supplement: Toolbox S1 — Matlab toolbox and example original data files of data used in this study. The installation and use of the Matlab tools is explained in the included README file. (ZIP) [file pone.0080838.s002.zip › toolbox/processFile.m]

function [idd]= processFile(basename,interactive)
% Pre-processing of a recording to extract 16 salient features of
% 1: mean spike height
% 2: mean spike width
% 3: CV of spike height
% 4: CV of spike width
% 5: average baseline voltage
% 6: standard deviation of baseline (reflecting stability of baseline)
% 7: short time scale noise level
% 8: stability of noise level across the recording
% 9: slope of linear regression to the spike height over time
% 10: slope of linear regression to the spike width over time
% 11: slope of the linear regression to the noise amplitude over time
% 12: minimum inter-spike interval
% 13: mean rising (maximal) slope of spikes 
% 14: mean falling (minimal) slope of spikes
% 15: standard deviation of rising (maximal) slope of spikes
% 16: Standard deviation of falling (minimal) slpoe of spikes
%
% Input arguments:
% basename: filename of the file to be processed. A file with the name
%           <basename>.asc must exist
%
% recfac: A recording factor. This can be used to rescale recordings if
%         not in common (SI) units in all recordings. If not rescaling is
%         necessary, enter 1. The methods work best if the data is in
%         units of mV.
%
% ratefac: A factor on the recording rate. This allows rescaling of
%          recording rate if it is not the same in all recordings and sets the
%          units of features that depend on differences of fixed numbers of
%          recordings steps (features 13-16).  
%
% interactive: A flage to indicate whether the process is run interactive
%              (value 1; plots are displayed) or in batch mode (value 0;
%              no plots are generated) 
%
% Return value: idd is a vector of length 16 containing the values of the
%               16 features 
%
  
  fnameIN= [ basename '.dat' ];     
  fnameOUT1= [ basename '.st' ];
  fnameOUT2= [ basename '.sdf' ];
  d= load(fnameIN);
  d(:,2)= d(:,2).*512; % convert mV into autospike rec. fac. 16 scale
  [stno st sdf V wd ht mrise mfall bsl bslstd noise noisestd slope_ht slope_wd slope_ns srd]= extractSpikes(d,0.0005,0.05,0.001,interactive);
  save(fnameOUT1, 'st', '-ASCII');
  save(fnameOUT2, 'sdf', '-ASCII');
  
  % find the descriptors
  if (stno > 1)
    ISI= diff(st);
    [minISI ps] = min(ISI);
    avgSDF= mean(sdf);
  else
    minISI= 0;
    avgSDF= 0;
  end
  
  idd= zeros(1,16);
  if (stno > 0)
    idd(1)= mean(ht); % mean spike height
  end
  
  if idd(1) > 0 
    normf= idd(1);
  else
    normf= 1;
  end
  
  if (stno > 0)
    idd(2)= mean(wd); % mean spike width
  end
  
  if (idd(2) > 0)
    wormf= idd(2);
  else
    wormf= 1;
  end
  if (stno > 0)
    idd(3)= std(ht)/normf; % CV of spike height
    idd(4)= std(wd)/wormf; % CV of spike width
  end
  
  idd(5)= bsl; % average baseline voltage
  idd(6)= abs(bslstd/idd(5)); % std of baseline (reflecting stability of baseline)
  idd(7)= noise; % short time scale noise level
  idd(8)= noisestd; % stability of noise level across the recording
  if (stno > 0)
    idd(9)= slope_ht; % slope of linear regression to the spike height over
                            % time
    idd(10)= slope_wd; % slope of linear regression to the spike width over
                             % time
  end
  idd(11)= slope_ns; % slope of the linear regression to the noise
                     % amplitude over time
  idd(12)= minISI; % minimum inter-spike interval
%  idd(13)= avgSDF; % mean spike density function (not included any
%  longer - seems too specific to the experiment and may interfere with
%  results ...

  timefactor= mean(diff(d(:,1)));
% note: he 11904.25 exists for historic reasons because originally these
% values were not rescaled and 1/timefactor was 11904.25 (the acquisition
% rate)
  idd(13)= mean(mrise)/timefactor/11904.25; % mean rising (maximal) slope
                                           % of spikes 
  idd(14)= mean(mfall)/timefactor/11904.25; % mean falling (minimal) slope
                                           % of spikes
  idd(15)= std(mrise)/timefactor/11904.25;  % standard deviation of rising
                                           % (maximal) slope of spikes
  idd(16)= std(mfall)/timefactor/11904.25;  % Standard deviation of
                                           % falling (minimal) slpoe of spikes
  
  
% ------------------------------------------------------------------------------
%
% Author: Thomas Nowotny
%  
% Institute: Center for Computational Neuroscience and Robotics
% 	   University of Sussex
%            Falmer, Brighton BN1 9QJ, UK 
%  
% email to:  T.Nowotny@sussex.ac.uk
%  
% initial version: 2013-09-13
