# Supplementary material for: Machine Learning for Automatic Prediction of the Quality of Electrophysiological Recordings
Source: PLoS One. 2013 Dec 4;8(12):e80838. doi: 10.1371/journal.pone.0080838 (PMC3851757; doi:10.1371/journal.pone.0080838)
Supplement: Toolbox S1 — Matlab toolbox and example original data files of data used in this study. The installation and use of the Matlab tools is explained in the included README file. (ZIP) [file pone.0080838.s002.zip › toolbox/README]

Author: Thomas Nowotny
  
Institute: Centre for Computational Neuroscience and Robotics
	   University of Sussex
           Falmer, Brighton BN1 9QJ, UK 
  
email to:  T.Nowotny@sussex.ac.uk
  
initial version: 2013-09-13
------------------------------------------------------------------------------

This is a toolbox accompanying the manuscript T. Nowotny, J.-P. Rospars, D. Martinez, S. Elbanna, S. Anton, "Machine learning for automatic prediction of the quality of electrophysiological recordings", 2013.

The methods build on the popular libsvm package (http://www.csie.ntu.edu.tw/~cjlin/libsvm/).

The tools provided in this toolbox allow replicating the methods used in the paper albeit the research for the paper used the C/C++ library of libsvm and custom C++ programs for the crossvalidation and training/testing work. This code is available upon request from Thomas Nowotny <t.nowotny@sussex.ac.uk>.

To use the libsvm based tools in this toolbox you need matlab and to have libsvm for matlab installed and configured on your computer (see http://www.csie.ntu.edu.tw/~cjlin/libsvm/ and the README files included in the download).

To test whether you have a functional install of libsvm for matlab and the correct matlab path, you can use the following quick test:
>> a= floor(rand(10,1)*3);
>> b= rand(10,10);
>> model= svmtrain(a,b) 

If this executes without error, you likly have a working installation.
If it doesn't execute, please check using 
>> which svmtrain
that your path directs matlab to the correct svmtrain program (and not to a routine of identical name in a different toolbox).

The file "exampleWorkflow.m" provides guidance how the tools can be used and they also each contain a brief help text.

To generate the example plots of the included exemplary data (provided as SupplementaryFigures_S1.pdf), you can use the following command lines:

In Matlab within the toolbox directory:
>> plotOverview('data/dataSet2','data/dataSet2_class','SupplementaryFigures_S1.tex');

At a command line prompt (this is an example for Mac, substitute appropriate LaTeX and viewer commands on other systems):
$ latex SupplementaryFigures_S1.tex; dvipdf SupplementaryFigures_S1.dvi; open -a preview SupplementaryFigures_S1.pdf;

DISCLAIMER:
This software comes with no warranties eith explicit or implicit of fitness for any purpose.
It is licensed under the GPL v2 or any later version.
