# Supplementary material for: Machine Learning for Automatic Prediction of the Quality of Electrophysiological Recordings
Source: PLoS One. 2013 Dec 4;8(12):e80838. doi: 10.1371/journal.pone.0080838 (PMC3851757; doi:10.1371/journal.pone.0080838)
Supplement: Toolbox S1 — Matlab toolbox and example original data files of data used in this study. The installation and use of the Matlab tools is explained in the included README file. (ZIP) [file pone.0080838.s002.zip › toolbox/stTosdf.m]

function [t sdf]= stTosdf(st, sdfSIG, dt)
% st: spike times in a 1D vector  
% sdfSIG: standard deviation of the Gaussian kernel

  if (length(st) > 0)
    strt= st(1)-4*sdfSIG;
    stp= st(end)+4*sdfSIG;
    ln= ceil((stp-strt)/dt); % length of sdf array
    t= strt+(1:ln)*dt;
    sdf= zeros(1,ln);
    
    kln= ceil(8*sdfSIG/dt); % kernel vector length
    kln= floor(kln/2)*2; % make it even for convenience
    krnl= zeros(kln,1);
    kx= 1:kln;
    kx= (kx-kln/2)*dt;
    krnl= exp(-(kx.^2./(2*sdfSIG^2)));
    krnl= krnl./(sdfSIG*sqrt(2*pi));
  
    for i= 1:length(st)
      pos= floor((st(i)-strt)/dt)+1;
      lft= max(pos - kln/2+1, 1);
      rght= min(pos + kln/2-1, ln);
      klft= kln/2-(pos-lft);
      krght= kln/2+(rght-pos);
      sdf(lft:rght)= sdf(lft:rght)+krnl(klft:krght);
    end
  end
 
  
% ------------------------------------------------------------------------------
%
% Author: Thomas Nowotny
%  
% Institute: Center for Computational Neuroscience and Robotics
% 	   University of Sussex
%            Falmer, Brighton BN1 9QJ, UK 
%  
% email to:  T.Nowotny@sussex.ac.uk
%  
% initial version: 2013-09-13
    
