# Supplementary material for: Machine Learning for Automatic Prediction of the Quality of Electrophysiological Recordings
Source: PLoS One. 2013 Dec 4;8(12):e80838. doi: 10.1371/journal.pone.0080838 (PMC3851757; doi:10.1371/journal.pone.0080838)
Supplement: Toolbox S1 — Matlab toolbox and example original data files of data used in this study. The installation and use of the Matlab tools is explained in the included README file. (ZIP) [file pone.0080838.s002.zip › toolbox/SupplementaryFigures_S1.tex]

\documentclass{article}

\addtolength{\textwidth}{4cm}
\addtolength{\textheight}{4cm}
\hoffset-2cm
\voffset-2cm
\usepackage{graphicx}
\parindent0cm

\begin{document}
\includegraphics[width=\textwidth]{data/0711081_00_1.eps} \\[1.5cm]
\includegraphics[width=\textwidth]{data/0711081_00_2.eps} \\[1.5cm]
\includegraphics[width=\textwidth]{data/0711081_01_1.eps} \\[1.5cm]
\includegraphics[width=\textwidth]{data/0711081_01_2.eps} \\[1.5cm]
\includegraphics[width=\textwidth]{data/0711081_02_1.eps} \\[1.5cm]
\includegraphics[width=\textwidth]{data/0711081_02_2.eps} \\[1.5cm]
\includegraphics[width=\textwidth]{data/0711081_03_1.eps} \\[1.5cm]
\includegraphics[width=\textwidth]{data/0711081_03_2.eps} \\[1.5cm]
\includegraphics[width=\textwidth]{data/0711081_04_1.eps} \\[1.5cm]
\includegraphics[width=\textwidth]{data/0711081_04_2.eps} \\[1.5cm]
\includegraphics[width=\textwidth]{data/0711081_05_1.eps} \\[1.5cm]
\includegraphics[width=\textwidth]{data/0711081_05_2.eps} \\[1.5cm]
\includegraphics[width=\textwidth]{data/0711081010_00_1.eps} \\[1.5cm]
\includegraphics[width=\textwidth]{data/0711081010_00_2.eps} \\[1.5cm]
\includegraphics[width=\textwidth]{data/0711081010_01_1.eps} \\[1.5cm]
\includegraphics[width=\textwidth]{data/0711081010_01_2.eps} \\[1.5cm]
\includegraphics[width=\textwidth]{data/0711081010_02_1.eps} \\[1.5cm]
\includegraphics[width=\textwidth]{data/0711081010_02_2.eps} \\[1.5cm]
\includegraphics[width=\textwidth]{data/0711081010_03_1.eps} \\[1.5cm]
\includegraphics[width=\textwidth]{data/0711081010_03_2.eps} \\[1.5cm]
\includegraphics[width=\textwidth]{data/0711081010_04_1.eps} \\[1.5cm]
\includegraphics[width=\textwidth]{data/0711081010_04_2.eps} \\[1.5cm]
\includegraphics[width=\textwidth]{data/071108144_00_1.eps} \\[1.5cm]
\includegraphics[width=\textwidth]{data/071108144_00_2.eps} \\[1.5cm]
\includegraphics[width=\textwidth]{data/071108144_01_1.eps} \\[1.5cm]
\includegraphics[width=\textwidth]{data/071108144_01_2.eps} \\[1.5cm]
\includegraphics[width=\textwidth]{data/071108144_02_1.eps} \\[1.5cm]
\includegraphics[width=\textwidth]{data/071108144_02_2.eps} \\[1.5cm]
\includegraphics[width=\textwidth]{data/071108144_03_1.eps} \\[1.5cm]
\includegraphics[width=\textwidth]{data/071108144_03_2.eps} \\[1.5cm]
\includegraphics[width=\textwidth]{data/071108144_04_1.eps} \\[1.5cm]
\includegraphics[width=\textwidth]{data/071108144_04_2.eps} \\[1.5cm]
\includegraphics[width=\textwidth]{data/071108144_05_1.eps} \\[1.5cm]
\includegraphics[width=\textwidth]{data/071108144_05_2.eps} \\[1.5cm]
\includegraphics[width=\textwidth]{data/071108144_06_1.eps} \\[1.5cm]
\includegraphics[width=\textwidth]{data/071108144_06_2.eps} \\[1.5cm]
\includegraphics[width=\textwidth]{data/071108144_07_1.eps} \\[1.5cm]
\includegraphics[width=\textwidth]{data/071108144_07_2.eps} \\[1.5cm]
\includegraphics[width=\textwidth]{data/071108144_08_1.eps} \\[1.5cm]
\includegraphics[width=\textwidth]{data/071108144_08_2.eps} \\[1.5cm]
\includegraphics[width=\textwidth]{data/071108144_09_1.eps} \\[1.5cm]
\includegraphics[width=\textwidth]{data/071108144_09_2.eps} \\[1.5cm]
\includegraphics[width=\textwidth]{data/071108144_10_1.eps} \\[1.5cm]
\includegraphics[width=\textwidth]{data/071108144_10_2.eps} \\[1.5cm]
\includegraphics[width=\textwidth]{data/071108144_11_1.eps} \\[1.5cm]
\includegraphics[width=\textwidth]{data/071108144_11_2.eps} \\[1.5cm]
\includegraphics[width=\textwidth]{data/071108144_12_1.eps} \\[1.5cm]
\includegraphics[width=\textwidth]{data/071108144_12_2.eps} \\[1.5cm]
\includegraphics[width=\textwidth]{data/071108144_13_1.eps} \\[1.5cm]
\includegraphics[width=\textwidth]{data/071108144_13_2.eps} \\[1.5cm]
\includegraphics[width=\textwidth]{data/071108144_14_1.eps} \\[1.5cm]
\includegraphics[width=\textwidth]{data/071108144_14_2.eps} \\[1.5cm]
\includegraphics[width=\textwidth]{data/071108144_15_1.eps} \\[1.5cm]
\includegraphics[width=\textwidth]{data/071108144_15_2.eps} \\[1.5cm]
\includegraphics[width=\textwidth]{data/071108144_16_1.eps} \\[1.5cm]
\includegraphics[width=\textwidth]{data/071108144_16_2.eps} \\[1.5cm]
\includegraphics[width=\textwidth]{data/071108144_17_1.eps} \\[1.5cm]
\includegraphics[width=\textwidth]{data/071108144_17_2.eps} \\[1.5cm]
\includegraphics[width=\textwidth]{data/071108144_18_1.eps} \\[1.5cm]
\includegraphics[width=\textwidth]{data/071108144_18_2.eps} \\[1.5cm]
\includegraphics[width=\textwidth]{data/071108144_19_1.eps} \\[1.5cm]
\includegraphics[width=\textwidth]{data/071108144_19_2.eps} \\[1.5cm]
\includegraphics[width=\textwidth]{data/07110822_00_1.eps} \\[1.5cm]
\includegraphics[width=\textwidth]{data/07110822_00_2.eps} \\[1.5cm]
\includegraphics[width=\textwidth]{data/07110822_01_1.eps} \\[1.5cm]
\includegraphics[width=\textwidth]{data/07110822_01_2.eps} \\[1.5cm]
\includegraphics[width=\textwidth]{data/07110822_02_1.eps} \\[1.5cm]
\includegraphics[width=\textwidth]{data/07110822_02_2.eps} \\[1.5cm]
\includegraphics[width=\textwidth]{data/09110822_00_1.eps} \\[1.5cm]
\includegraphics[width=\textwidth]{data/09110822_00_2.eps} \\[1.5cm]
\includegraphics[width=\textwidth]{data/09110822_01_1.eps} \\[1.5cm]
\includegraphics[width=\textwidth]{data/09110822_01_2.eps} \\[1.5cm]
\includegraphics[width=\textwidth]{data/09110822_02_1.eps} \\[1.5cm]
\includegraphics[width=\textwidth]{data/09110822_02_2.eps} \\[1.5cm]
\includegraphics[width=\textwidth]{data/09110822_03_1.eps} \\[1.5cm]
\includegraphics[width=\textwidth]{data/09110822_03_2.eps} \\[1.5cm]
\includegraphics[width=\textwidth]{data/09110822_04_1.eps} \\[1.5cm]
\includegraphics[width=\textwidth]{data/09110822_04_2.eps} \\[1.5cm]
\includegraphics[width=\textwidth]{data/09110822_05_1.eps} \\[1.5cm]
\includegraphics[width=\textwidth]{data/09110822_05_2.eps} \\[1.5cm]
\includegraphics[width=\textwidth]{data/10110855_00_1.eps} \\[1.5cm]
\includegraphics[width=\textwidth]{data/10110855_00_2.eps} \\[1.5cm]
\includegraphics[width=\textwidth]{data/10110855_01_1.eps} \\[1.5cm]
\includegraphics[width=\textwidth]{data/10110855_01_2.eps} \\[1.5cm]
\includegraphics[width=\textwidth]{data/10110855_02_1.eps} \\[1.5cm]
\includegraphics[width=\textwidth]{data/10110855_02_2.eps} \\[1.5cm]
\includegraphics[width=\textwidth]{data/10110855_03_1.eps} \\[1.5cm]
\includegraphics[width=\textwidth]{data/10110855_03_2.eps} \\[1.5cm]
\includegraphics[width=\textwidth]{data/10110855_04_1.eps} \\[1.5cm]
\includegraphics[width=\textwidth]{data/10110855_04_2.eps} \\[1.5cm]
\includegraphics[width=\textwidth]{data/10110855_05_1.eps} \\[1.5cm]
\includegraphics[width=\textwidth]{data/10110855_05_2.eps} \\[1.5cm]
\includegraphics[width=\textwidth]{data/10110855_06_1.eps} \\[1.5cm]
\includegraphics[width=\textwidth]{data/10110855_06_2.eps} \\[1.5cm]
\includegraphics[width=\textwidth]{data/10110855_07_1.eps} \\[1.5cm]
\includegraphics[width=\textwidth]{data/10110855_07_2.eps} \\[1.5cm]
\includegraphics[width=\textwidth]{data/10110855_08_1.eps} \\[1.5cm]
\includegraphics[width=\textwidth]{data/10110855_08_2.eps} \\[1.5cm]
\includegraphics[width=\textwidth]{data/10110855_09_1.eps} \\[1.5cm]
\includegraphics[width=\textwidth]{data/10110855_09_2.eps} \\[1.5cm]
\end{document}
