# Supplementary material for: Machine Learning for Automatic Prediction of the Quality of Electrophysiological Recordings
Source: PLoS One. 2013 Dec 4;8(12):e80838. doi: 10.1371/journal.pone.0080838 (PMC3851757; doi:10.1371/journal.pone.0080838)
Supplement: Toolbox S1 — Matlab toolbox and example original data files of data used in this study. The installation and use of the Matlab tools is explained in the included README file. (ZIP) [file pone.0080838.s002.zip › toolbox/timing.m]

lb= floor(rand(200,1)*3);
dt= rand(200,10000);
tic; 
for i=1:10
  svmtrain(lb,dt,['-s 0 -t 0 -c 65535 -p 0.001 -h 1 -v 10 -q']) 
end
t=toc;

        
